# Supplementary material for: A Large Fraction of Extragenic RNA Pol II Transcription Sites Overlap Enhancers
Source: PLoS Biol. 2010 May 11;8(5):e1000384. doi: 10.1371/journal.pbio.1000384 (PMC2867938; doi:10.1371/journal.pbio.1000384)
Supplement: Table S1 — A curated dataset of extragenic Pol_II peaks in mouse macrophages. Peaks were divided in constitutive, inducible, and repressed according to Pol_II behavior in response to stimulation. (0.42 MB XLS) [file pbio.1000384.s009.xls]

## Sheet: Constitutive
Chromosome	Start	End	-10*log10(p-val)
chr1	10870073	10870354	68.11
chr1	13503883	13504378	128.79
chr1	16759162	16759409	62.76
chr1	39550003	39550435	60.81
chr1	55863853	55864337	52.37
chr1	58830141	58830475	155.23
chr1	59515744	59516055	70.41
chr1	64342108	64342561	146.73
chr1	64349134	64350010	209.99
chr1	64350432	64353049	288.25
chr1	74273790	74274323	86.31
chr1	74863274	74864178	1144.99
chr1	82794657	82795756	210.64
chr1	82828345	82829288	83.78
chr1	88337707	88339937	1820.56
chr1	88367052	88368008	51.55
chr1	88388561	88389616	160.07
chr1	88399842	88401406	253.23
chr1	90471997	90473349	240.11
chr1	97277001	97277782	60.03
chr1	103788699	103788977	100.64
chr1	103789484	103789846	97.25
chr1	103790147	103790626	109.36
chr1	122429268	122429612	76.9
chr1	127338134	127338752	62.94
chr1	135957244	135957750	142.76
chr1	137126804	137127103	55.02
chr1	140141081	140141395	65.11
chr1	152012156	152012420	57.99
chr1	168359774	168360273	356.1
chr1	172927993	172929304	178.71
chr1	173252144	173252811	77.26
chr1	173428845	173429552	125.57
chr1	173546904	173548461	244.74
chr1	173549033	173550636	453.93
chr1	173587966	173588822	148.38
chr1	174385631	174386682	125.76
chr1	179913071	179913489	98.39
chr1	182232416	182233914	104.72
chr1	182696653	182697200	142.34
chr1	182698181	182699036	442.11
chr1	182701692	182702251	54.98
chr1	182707523	182708791	827.28
chr1	182759789	182760373	57.14
chr1	183175982	183178137	678.87
chr1	183790555	183791090	136.82
chr1	184450224	184450689	161.7
chr1	184457281	184457781	89.49
chr1	186675585	186676356	94.21
chr1	187040661	187041035	50.37
chr1	187057049	187057281	51.68
chr1	187065182	187065614	61.67
chr1	193245429	193246266	79.48
chr1	193778897	193779510	96.71
chr1	193780005	193780985	209.05
chr1	196821196	196821952	72.48
chr10	7608186	7608480	59.28
chr10	13906217	13906756	57.44
chr10	14264906	14265488	234.11
chr10	18763522	18764135	327.51
chr10	22796817	22797169	103.17
chr10	36951764	36952415	64.09
chr10	37056899	37057353	56.63
chr10	38986732	38987126	85.41
chr10	39884705	39885086	52.39
chr10	43731182	43731437	75.21
chr10	44350309	44351108	153.37
chr10	44411341	44411853	62
chr10	44996292	44996625	105.13
chr10	44996674	44997129	94.31
chr10	51141840	51142209	63.76
chr10	51168765	51169085	63.04
chr10	51170085	51170425	72.07
chr10	51170689	51172660	3100
chr10	59737144	59737991	59.53
chr10	67109928	67111167	277.39
chr10	70702369	70702689	51.98
chr10	76985867	76986615	64.77
chr10	79303535	79303807	63.76
chr10	79304068	79304549	185.45
chr10	79312675	79313106	147.22
chr10	80384480	80385298	118.58
chr10	80635945	80636284	72.07
chr10	81545908	81546234	67.38
chr10	81640757	81641617	455.78
chr10	87537526	87537858	91.44
chr10	90644060	90645740	1092.37
chr10	92837758	92838595	237.76
chr10	92838610	92838941	57.32
chr10	95840052	95840605	108.39
chr10	98544184	98544843	80.85
chr10	98922340	98923111	302.98
chr10	98923260	98924704	280.65
chr10	98929214	98930961	1513.45
chr10	110565332	110565982	57.11
chr10	110596488	110596782	63.24
chr10	110599906	110600556	64.21
chr10	114765542	114766056	144.94
chr10	117158485	117159266	111.51
chr10	126342504	126343214	371.77
chr10	127072733	127073356	78.3
chr10	129978883	129979758	307.8
chr11	3000387	3000559	60.39
chr11	4132884	4133170	53.36
chr11	4133319	4133780	53.88
chr11	5385616	5386133	319.99
chr11	5411959	5412861	125.85
chr11	8600821	8601197	60.76
chr11	8601515	8602109	52.24
chr11	19819313	19820807	1122.89
chr11	20068787	20069349	80.66
chr11	20368442	20369074	106.56
chr11	20377210	20378107	701.6
chr11	20933847	20934482	101
chr11	22967421	22968224	826.07
chr11	23535248	23535564	50.71
chr11	23535875	23536331	56.4
chr11	26540235	26540912	91.64
chr11	32224530	32224981	85.03
chr11	43193480	43194856	112.64
chr11	43194878	43200116	1399
chr11	48601255	48601783	109.84
chr11	48825606	48825777	93.18
chr11	48827936	48828166	65.29
chr11	48828455	48828801	79.21
chr11	50025907	50027283	147.79
chr11	53576022	53577862	1749.48
chr11	53706481	53706988	499.32
chr11	57916195	57916545	70.94
chr11	58449578	58449872	68.96
chr11	59205837	59206137	51.15
chr11	59351757	59353021	282.83
chr11	61221506	61222171	264.52
chr11	68825651	68826198	107.29
chr11	69998537	69998907	66.13
chr11	75271458	75272031	52.38
chr11	79027614	79028027	53.73
chr11	79524427	79525147	344.36
chr11	81823804	81824333	67.93
chr11	81829211	81829830	69.81
chr11	83084562	83088026	3100
chr11	83088245	83088664	88.25
chr11	83088909	83089435	75.63
chr11	88048892	88049614	60.43
chr11	94022463	94023495	594.54
chr11	99043887	99044238	113.05
chr11	101466040	101466826	339.61
chr11	101519235	101522958	3100
chr11	102883420	102883848	80.44
chr11	103143215	103143699	87.46
chr11	106872950	106874361	572.4
chr11	115235426	115235890	51.56
chr11	117740208	117740619	66.82
chr11	118223504	118224996	1041.38
chr11	119253238	119256924	1662.81
chr11	119257512	119258431	217.79
chr11	119285149	119286850	467.09
chr11	119301833	119305709	1694.62
chr11	119305920	119308711	951.44
chr11	119308774	119309316	113.67
chr11	119309747	119310512	176.33
chr11	120177141	120178085	491.12
chr11	120178261	120178661	69.26
chr11	120379344	120380125	79.66
chr11	121558735	121560150	55.08
chr12	3328244	3328617	85.49
chr12	3356677	3357306	144.52
chr12	3791718	3792234	75.79
chr12	4552224	4552442	85.33
chr12	25177817	25178307	119.3
chr12	25178382	25178753	162.32
chr12	25893531	25894205	52.45
chr12	29975706	29976002	143.49
chr12	32976797	32978183	137.98
chr12	52945761	52946271	124.26
chr12	55811615	55811813	749.44
chr12	55815130	55815297	70.12
chr12	55818592	55818793	81.45
chr12	55831399	55831577	105.28
chr12	70523754	70524212	127.89
chr12	70601563	70605938	2751.94
chr12	70617456	70617950	124.34
chr12	71237064	71237787	81.91
chr12	73921760	73922186	56.41
chr12	73944918	73945751	78.25
chr12	74889987	74890316	50.89
chr12	75417984	75418265	67.55
chr12	75904894	75905496	195.55
chr12	85288069	85288945	103.07
chr12	85616204	85616665	118.73
chr12	86809742	86810255	50.08
chr12	87010942	87011349	61.52
chr12	88144086	88144805	50.45
chr12	88159626	88160938	278.1
chr12	88161037	88161663	68.49
chr12	88162091	88162441	64.01
chr12	88176187	88177196	154.98
chr12	88228806	88230711	597.63
chr12	88231762	88232374	179.79
chr12	88232408	88235342	1326.16
chr12	101312393	101312710	57.98
chr12	103693931	103694162	52.7
chr12	103951335	103951933	96.55
chr12	103959095	103959489	72.33
chr12	109995817	109996694	213.55
chr12	110001156	110002942	230.83
chr12	110002982	110005583	3100
chr12	113931359	113932283	1592.84
chr12	114071810	114072173	101.98
chr13	3360265	3360442	93.18
chr13	4661537	4661894	58.55
chr13	4661903	4662395	136.82
chr13	5886246	5886533	95.05
chr13	19946346	19946910	81.91
chr13	21944231	21944661	65.04
chr13	37543858	37544617	86.5
chr13	37770582	37771080	53.54
chr13	37869857	37871554	464.86
chr13	42463181	42463468	52.99
chr13	43620261	43620608	60.3
chr13	43959690	43960180	67.07
chr13	44514700	44515023	50.41
chr13	44515174	44515508	53.36
chr13	44599580	44600156	209.43
chr13	44630041	44630653	57.44
chr13	44630687	44631454	260.3
chr13	44631577	44632378	127.98
chr13	46138409	46139194	83.02
chr13	48626753	48627186	543.63
chr13	48627386	48628232	261.39
chr13	48630122	48630454	154.47
chr13	48633420	48633877	64.83
chr13	48635614	48635944	57.2
chr13	48639001	48639699	58.77
chr13	48647356	48648410	432.07
chr13	51298184	51298414	810.16
chr13	51938042	51938506	75.05
chr13	55202763	55203332	144.71
chr13	55291298	55292029	115.3
chr13	62117145	62117463	63.29
chr13	64503308	64503652	63.22
chr13	65341822	65342552	161.77
chr13	65342614	65343021	88.43
chr13	65357774	65358076	71.75
chr13	74599973	74600982	1426.56
chr13	74660328	74660800	141.5
chr13	74666612	74667128	135.93
chr13	74701217	74701985	448.13
chr13	74754629	74755492	279.28
chr13	95065760	95066739	89.47
chr13	102428888	102429332	60.08
chr13	102433994	102434420	59.28
chr13	103479187	103479849	67.31
chr13	105405123	105405348	55.63
chr13	107958611	107959116	109.28
chr13	112674226	112674657	219.02
chr13	112906157	112906472	63.76
chr13	113541958	113542319	50.86
chr13	114426149	114426647	57.56
chr13	117822289	117823327	66.68
chr14	15472599	15473042	103.01
chr14	22640301	22640677	55.91
chr14	22812919	22813575	106.68
chr14	35475041	35475348	74.57
chr14	47449918	47450253	120.15
chr14	48064644	48065027	50.18
chr14	55495187	55496363	268.95
chr14	56265392	56266332	97.62
chr14	56433731	56434541	349.66
chr14	65768475	65768792	52.25
chr14	68668743	68669485	111.87
chr14	71198320	71198797	65.42
chr14	103205279	103206154	69.95
chr14	103431845	103434138	958.59
chr14	103748620	103749097	69.29
chr14	115448304	115448805	60.8
chr14	118488278	118488718	81.27
chr14	118497569	118497903	95.35
chr14	120662254	120662797	62.33
chr14	121161210	121162395	330.91
chr15	6472718	6473445	177.55
chr15	6490067	6490513	64.31
chr15	6513213	6514087	185.11
chr15	6517308	6522892	3100
chr15	27574276	27574779	57.35
chr15	58977154	58977610	61.18
chr15	66870903	66871613	296.57
chr15	67612617	67613404	66.07
chr15	68151728	68152252	100.16
chr15	68154734	68155143	55.56
chr15	68160176	68160586	77.87
chr15	68162715	68163167	95.18
chr15	68166148	68166911	124.56
chr15	72898153	72898501	52.8
chr15	73475869	73476519	474.04
chr15	74916457	74917529	125.46
chr15	78694269	78694785	64.66
chr15	79704467	79704835	93.9
chr15	79854989	79855204	71.92
chr15	79855878	79856383	66.4
chr15	81351909	81355026	3100
chr15	81399045	81399324	57.89
chr15	85310528	85310814	57.61
chr15	85464596	85465021	65.59
chr15	85465128	85465962	677.05
chr15	85521117	85521434	52.14
chr15	85524554	85524875	55.63
chr15	85532003	85532345	76.36
chr15	94421803	94422432	86.1
chr15	96539630	96540238	374.01
chr15	96540242	96541023	608.86
chr15	97494363	97494704	60.3
chr15	98514262	98514661	95.55
chr15	99306983	99307181	50.89
chr15	100273916	100274425	89.34
chr15	100909072	100909676	464.16
chr15	101076433	101077338	394.91
chr15	101092712	101093387	124.87
chr15	101901568	101901871	63.76
chr15	102207312	102207607	105.08
chr16	4003406	4004423	1151.21
chr16	4586446	4587379	385.65
chr16	11177510	11177881	90.97
chr16	17727211	17727628	68.74
chr16	18687119	18687486	141.38
chr16	21332973	21334066	2673.68
chr16	22358813	22359288	83.25
chr16	25011278	25013522	824.73
chr16	25040640	25041787	332.31
chr16	25041812	25046600	3100
chr16	25046957	25048572	251.29
chr16	25048989	25051831	452.73
chr16	31233781	31234602	141.46
chr16	32129544	32130761	306.73
chr16	32176890	32177943	516.09
chr16	32202673	32203010	67.68
chr16	49504167	49504595	50.03
chr16	49839581	49840879	295.09
chr16	49938548	49938860	63.25
chr16	55754368	55754857	60.53
chr16	64883793	64884060	50.39
chr16	85804428	85804806	147.63
chr16	91462122	91462579	252.75
chr16	91483970	91484534	64.85
chr16	91964590	91965162	122.75
chr16	93028717	93029240	75.06
chr16	94534143	94535366	1283.82
chr16	94945603	94946278	589.91
chr17	10514700	10515186	66.91
chr17	17141933	17142270	169.68
chr17	17371439	17372114	296.95
chr17	21816545	21817160	368.95
chr17	22333057	22333436	65.58
chr17	22420483	22420761	58.6
chr17	22451565	22452166	679.7
chr17	24143851	24144980	78.6
chr17	25320096	25320721	72.48
chr17	25419110	25419560	83.49
chr17	26649385	26650440	215.85
chr17	27664109	27664515	78.37
chr17	27689440	27690174	180.57
chr17	31175311	31176164	214.73
chr17	34307993	34308581	73.02
chr17	35020090	35020693	92.82
chr17	35346430	35347081	56.38
chr17	35949945	35951275	127.58
chr17	43694395	43695042	88.71
chr17	45872736	45874318	366.38
chr17	45944531	45944825	50.22
chr17	46477974	46478632	145.71
chr17	46988782	46989263	82.23
chr17	46989407	46990721	343.84
chr17	46990793	46995780	3100
chr17	47011036	47011350	50.06
chr17	47026127	47026848	888.54
chr17	50609610	50610309	152.79
chr17	50610575	50610964	101.8
chr17	57486368	57487552	57.77
chr17	64198838	64199358	244.75
chr17	74319911	74321176	215.23
chr17	83711903	83712265	50.71
chr17	83926442	83926867	65.42
chr17	84044688	84045085	83.16
chr17	84260798	84262150	242.87
chr17	84456129	84457137	198.67
chr17	84499746	84500414	212.91
chr17	84507392	84507837	50.26
chr17	87131341	87131870	413.87
chr17	87930231	87931833	598.66
chr17	88839517	88839934	320.55
chr17	88908237	88909041	248.85
chr17	88928122	88928691	74.59
chr18	7692901	7693536	1318.99
chr18	8377032	8377339	50.39
chr18	13113970	13114920	400.81
chr18	34537437	34537834	62.58
chr18	34550530	34550909	63.06
chr18	35114229	35115964	463.39
chr18	36101174	36102939	1134.02
chr18	38331881	38332318	56.56
chr18	53307785	53308267	55.38
chr18	53308294	53308739	161.92
chr18	53334633	53335061	55.65
chr18	61258547	61259122	91.98
chr18	61607495	61608484	395.04
chr18	67439803	67440203	104.05
chr18	70803099	70804772	450.73
chr18	73976101	73976600	203.48
chr18	75501604	75502098	71.63
chr18	75502110	75503166	1321.98
chr18	77293583	77294218	491.19
chr18	79454129	79454447	62.78
chr18	80365783	80366890	209.99
chr19	3931627	3932121	83.12
chr19	5805879	5807343	193.7
chr19	5807687	5808252	52.68
chr19	5813460	5813950	62.59
chr19	6182556	6182892	85.27
chr19	8544851	8545164	63.9
chr19	8545314	8545810	149.67
chr19	8546468	8547058	135.3
chr19	8547890	8548180	67.38
chr19	9988197	9989802	194.22
chr19	10026407	10027929	723.95
chr19	10028161	10032392	3100
chr19	10451012	10451353	63.29
chr19	11367432	11367841	100.56
chr19	12084610	12085357	424.29
chr19	12086917	12087256	67.31
chr19	12087707	12088300	1007.82
chr19	12098549	12099071	74.94
chr19	16103369	16103913	145.49
chr19	16121252	16121894	107.24
chr19	16121929	16122385	71.43
chr19	16124640	16125083	133.99
chr19	21106356	21106977	95.44
chr19	21110979	21111530	75.11
chr19	21788299	21788574	110.26
chr19	25040474	25041294	62.18
chr19	25041354	25041677	63.51
chr19	25069430	25069801	58.22
chr19	37444735	37445387	175.14
chr19	41477079	41477526	217.28
chr19	46076642	46077140	127.13
chr19	47138765	47139323	76.29
chr19	53377922	53378345	84.58
chr19	53498933	53499396	163.89
chr19	56466267	56466695	86.78
chr19	61251796	61252134	69.56
chr19	61275374	61275962	55.73
chr19	61320541	61321265	236.93
chr2	11254117	11255314	114.19
chr2	18529434	18531415	376.8
chr2	22601027	22602044	113.56
chr2	24166927	24167382	65.44
chr2	26362761	26363398	199.63
chr2	28289202	28289443	58.81
chr2	30407207	30407545	104.19
chr2	30627140	30629442	564.47
chr2	30782056	30785879	3100
chr2	30785930	30786242	64.65
chr2	30787258	30787800	60.5
chr2	34501665	34502157	104.42
chr2	46214721	46216198	2782.87
chr2	46226415	46226888	65.92
chr2	46298287	46299677	111.66
chr2	50542720	50543278	78.32
chr2	50543323	50543717	50.78
chr2	62279061	62279641	58.52
chr2	69557269	69557839	57.58
chr2	71418863	71419628	152.66
chr2	71776864	71777358	99.02
chr2	72877547	72877979	67.07
chr2	72879386	72879988	70.92
chr2	77142465	77142932	160.82
chr2	84107028	84107290	65.07
chr2	90920543	90929118	3100
chr2	90929199	90930033	111.74
chr2	90930708	90932272	177.2
chr2	90932351	90933614	594.25
chr2	90933748	90934645	186.34
chr2	91036805	91037587	168.25
chr2	91895560	91896089	268.87
chr2	91896117	91896461	127.73
chr2	92369395	92369856	74.92
chr2	94018683	94019227	116.82
chr2	103785057	103785518	71.76
chr2	116768054	116768652	82.34
chr2	116797708	116798900	272.88
chr2	116799139	116802642	1971.31
chr2	118721797	118722412	238.13
chr2	118798433	118798898	161.22
chr2	118801830	118802496	92.29
chr2	122201190	122202452	189.71
chr2	122203055	122203816	102.87
chr2	130917585	130918090	57.46
chr2	130922141	130922526	98.39
chr2	131218532	131218872	86.12
chr2	131976390	131978177	242.12
chr2	131978371	131978891	110.01
chr2	132049615	132050142	50.77
chr2	136505457	136505714	60.07
chr2	143990502	143992499	1037.76
chr2	144039497	144040270	215.83
chr2	144119932	144120153	84.52
chr2	144163008	144163880	272.79
chr2	148682181	148683194	189.77
chr2	156212477	156213891	360.42
chr2	164691910	164693383	531.47
chr2	164764248	164764775	129.68
chr2	165752987	165753661	102.43
chr2	165780246	165781274	396.34
chr2	165781433	165783448	213.78
chr2	165793711	165796019	713.91
chr2	165807629	165809081	763.21
chr2	165809094	165809468	87.05
chr2	166005970	166007414	358.03
chr2	166555061	166556133	82.51
chr2	166596806	166597344	131.09
chr2	167175138	167179246	2371.2
chr2	167182319	167182966	154.05
chr2	167182994	167183500	108.71
chr2	167183633	167184050	54.82
chr2	167191058	167192228	64.08
chr2	167576952	167581594	1749.38
chr2	167584591	167587867	1113.51
chr2	167589347	167591144	231.72
chr2	167599618	167601467	679.54
chr2	167601479	167604292	1796
chr2	167640599	167641234	78.17
chr2	167750176	167752635	426.12
chr2	167995059	167996269	1311.38
chr2	169980062	169981274	323.15
chr2	170027228	170027989	325.72
chr2	170046409	170047024	101.81
chr2	170149415	170150176	106.36
chr2	181410168	181410637	54.88
chr3	8245180	8245522	60.52
chr3	9974402	9974748	68.36
chr3	18524080	18524292	56.11
chr3	19527930	19529061	419.81
chr3	19529819	19530540	72.07
chr3	21851986	21852427	94.29
chr3	30982634	30983273	168.42
chr3	32295017	32296423	1385.36
chr3	32296467	32296926	157.85
chr3	35579341	35579928	137.03
chr3	35631321	35631674	76.39
chr3	36432015	36432431	168.22
chr3	37102912	37103574	169.81
chr3	51013635	51014358	125.87
chr3	60212404	60212770	75.99
chr3	65390213	65390720	57.14
chr3	65622497	65622946	52.21
chr3	69009130	69010153	166.92
chr3	69565110	69565343	64.71
chr3	83648724	83649123	73.49
chr3	83666676	83667582	131.69
chr3	87134513	87134882	83.59
chr3	87320241	87320567	64.1
chr3	87325292	87325490	52.21
chr3	87325591	87326104	57.44
chr3	89599969	89600678	72.38
chr3	93309898	93310252	55.39
chr3	96116215	96116548	58.62
chr3	97798162	97798938	97.76
chr3	115888126	115888380	152.09
chr3	121593654	121593982	56.83
chr3	122111415	122112219	68.11
chr3	127707869	127708144	64.51
chr3	130602945	130603285	54.04
chr3	131152707	131153297	116.13
chr3	131153318	131153672	78.3
chr3	144290817	144292132	491.87
chr3	148715469	148715943	134.05
chr4	3575513	3577004	178.51
chr4	3802013	3802593	234.64
chr4	6275468	6276914	337.66
chr4	6277059	6279720	868.84
chr4	6279733	6280178	84.22
chr4	6280631	6280994	76.55
chr4	6281044	6281347	66.87
chr4	6282165	6283089	453.78
chr4	6283128	6283842	263.3
chr4	6283893	6285380	895.3
chr4	8565041	8565316	57.48
chr4	8837385	8840562	818.49
chr4	8844204	8844729	67.08
chr4	12033524	12034073	106.26
chr4	12034486	12034808	66
chr4	12040367	12040768	63.21
chr4	33051695	33051905	540.73
chr4	40724474	40724917	66.83
chr4	43473564	43474136	92.52
chr4	46498315	46499157	204.84
chr4	48055478	48056621	1226.66
chr4	53208834	53209114	65.88
chr4	55665559	55666069	78.24
chr4	57040622	57041270	158.74
chr4	58926471	58926856	76.13
chr4	64158865	64159157	70.94
chr4	70952508	70952847	76.39
chr4	117459582	117460096	128.82
chr4	118778033	118778927	248.06
chr4	123399037	123399479	106.01
chr4	123399663	123400127	83.71
chr4	123667973	123668383	59.75
chr4	124821375	124821759	81
chr4	124823420	124824171	70.84
chr4	125936422	125938487	860.62
chr4	128488536	128489363	153.74
chr4	129487896	129488717	265.32
chr4	129554311	129555534	605.07
chr4	129560075	129560777	229.96
chr4	129722716	129723303	160.71
chr4	130185096	130185727	308.8
chr4	130772785	130773100	63.65
chr4	130854147	130854651	109.45
chr4	132071237	132071722	57.44
chr4	132316426	132316837	53.5
chr4	132502547	132503416	77.38
chr4	132648497	132648924	54.3
chr4	133360350	133360922	122.07
chr4	133465865	133467349	1220.35
chr4	133484646	133485633	198.74
chr4	135672784	135673429	73.21
chr4	135678977	135679316	66.53
chr4	135696099	135696540	63.46
chr4	138731320	138731758	55.37
chr4	138746610	138747124	52.61
chr4	138747140	138748690	1136.09
chr4	147312096	147312825	96.36
chr4	154317069	154317727	63.5
chr4	154861665	154863661	567.05
chr4	155609502	155610757	1177.42
chr5	3152216	3152736	658.04
chr5	3195039	3195337	75.85
chr5	3197494	3197782	57.36
chr5	3197865	3198926	184.82
chr5	5418824	5420961	1631.17
chr5	5421255	5422311	169.05
chr5	21241405	21241652	50.39
chr5	23771900	23772787	67.19
chr5	25004749	25005657	389.89
chr5	25034990	25036357	1108.37
chr5	25168848	25169325	50.11
chr5	28363470	28364495	98.04
chr5	30366434	30366879	85.96
chr5	33015425	33016409	253.28
chr5	34280827	34281561	191.15
chr5	37103037	37103482	106.21
chr5	37104394	37104974	237.38
chr5	44177073	44177459	52.84
chr5	44199080	44199606	288.72
chr5	53752331	53753128	88.45
chr5	53767050	53767650	207.04
chr5	53767790	53771414	1768.71
chr5	53772727	53773967	271.2
chr5	53929689	53930454	57.92
chr5	64547418	64547958	52.24
chr5	65092897	65093410	101.65
chr5	66115658	66116409	360.05
chr5	66347056	66347467	57.2
chr5	67818697	67819129	190.95
chr5	67819143	67819482	167.73
chr5	72575758	72576135	91.93
chr5	74522366	74522986	149.18
chr5	92527355	92527693	134.97
chr5	92536287	92536706	100.8
chr5	97338149	97338676	53.87
chr5	100412507	100413214	57.32
chr5	105928463	105928856	53.36
chr5	106125014	106125783	88.34
chr5	108429953	108430488	169.62
chr5	110119664	110119970	106.61
chr5	110273828	110274277	85.48
chr5	110295309	110295942	140.77
chr5	110352460	110352750	77.03
chr5	110486776	110487566	388.19
chr5	111607225	111608103	586.41
chr5	113609088	113609854	112.66
chr5	114122292	114123189	438.96
chr5	115939246	115942604	3100
chr5	115942698	115943819	272
chr5	115944337	115944822	52.24
chr5	118803646	118804507	266.03
chr5	118830240	118831104	96.87
chr5	118854080	118855676	390.17
chr5	118909147	118909450	58.46
chr5	121669816	121670541	549.97
chr5	122589140	122589443	58.27
chr5	122593478	122594677	306.89
chr5	122596119	122597052	223.28
chr5	123152118	123152650	77.8
chr5	123508066	123509095	135.77
chr5	137779408	137779967	190.49
chr5	139170353	139170797	55.45
chr5	139170858	139171622	88.64
chr5	140265435	140265847	74.59
chr5	142842618	142844168	860.11
chr5	143587185	143587558	63.76
chr5	143682327	143683904	795.38
chr5	143687874	143688511	57.44
chr5	143688551	143689233	97.48
chr5	143690211	143691914	2173.21
chr5	143691977	143693757	920.61
chr5	143693774	143694405	77.66
chr5	145964701	145965611	413.84
chr5	149300772	149301406	80.55
chr5	149842643	149843369	239.81
chr6	3132802	3133602	259.28
chr6	29463262	29463763	220.3
chr6	29472886	29474990	677.07
chr6	30286769	30287369	175.33
chr6	31025776	31026489	99.16
chr6	31027046	31029431	250.7
chr6	31067241	31068160	124.11
chr6	31069471	31070432	95.56
chr6	31074871	31075163	63.79
chr6	50634528	50634972	87.62
chr6	51118746	51119289	57.75
chr6	51220533	51221002	232.85
chr6	51586201	51586706	79.58
chr6	53662660	53663711	99.66
chr6	53709754	53710237	71.74
chr6	59135181	59135627	58.91
chr6	65538948	65539576	157.14
chr6	71987315	71988071	86.98
chr6	83217917	83218650	361.02
chr6	88024816	88025658	404.66
chr6	91567162	91567788	114.27
chr6	115956300	115957577	51.06
chr6	116668884	116669416	57.44
chr6	117850562	117851234	55.95
chr6	122760280	122762743	1809.4
chr6	122813842	122814419	106.21
chr6	122819114	122821490	518.96
chr6	124736924	124737533	364.98
chr6	127280387	127280695	56.67
chr6	128150355	128151201	210.78
chr6	144865586	144865946	128.14
chr6	145695120	145695739	99.99
chr7	13535010	13535454	57.56
chr7	16603375	16604291	296.33
chr7	16635913	16636410	53.32
chr7	16880043	16882704	998.4
chr7	16890407	16891868	184.93
chr7	19912450	19912815	65.62
chr7	20415594	20417798	893.49
chr7	25149884	25150637	86.78
chr7	28589371	28590261	788.31
chr7	28993814	28994250	125.92
chr7	35941340	35942007	81.66
chr7	38869649	38870130	59.91
chr7	65654290	65654682	108.03
chr7	71286054	71287492	583.89
chr7	74610133	74610604	50.64
chr7	80691371	80691957	76.95
chr7	80693515	80693982	85.47
chr7	80701443	80702063	78.53
chr7	80761672	80764517	2749.27
chr7	80764933	80765586	63.51
chr7	82912761	82913413	151.93
chr7	87164021	87164648	71.46
chr7	87990758	87991185	80.75
chr7	88668029	88669005	673.54
chr7	95400136	95400654	78.3
chr7	95401245	95401645	52.55
chr7	99876266	99876735	126.51
chr7	99877463	99878341	122.38
chr7	99878386	99878848	101.98
chr7	99878944	99880376	487.04
chr7	99880432	99881493	192.11
chr7	108458739	108459574	255.3
chr7	117309618	117310200	225.97
chr7	118299534	118300755	295.33
chr7	118323043	118323459	50.18
chr7	123600372	123601533	51.41
chr7	125230831	125231006	70.95
chr7	127978342	127979673	375.92
chr7	132646955	132647454	63.06
chr7	133883814	133884285	54.18
chr7	133888323	133888927	74.59
chr7	142965260	142965745	61.8
chr7	146111193	146111620	76.02
chr7	148207842	148208353	82.55
chr7	148308975	148309669	238.57
chr7	148565551	148565970	70.65
chr8	19711586	19711848	70.86
chr8	23924408	23925257	326.59
chr8	28071999	28072554	103.53
chr8	28128868	28129120	54.31
chr8	35733084	35733579	50.1
chr8	35752514	35753128	379.06
chr8	41392445	41393760	991.37
chr8	53422233	53422463	110.59
chr8	60278479	60278777	100.52
chr8	71923301	71923910	220.3
chr8	72524774	72525976	967.9
chr8	74841102	74842293	258.82
chr8	83472280	83472900	95.61
chr8	86721141	86722784	402.76
chr8	86914675	86915006	64.99
chr8	87508392	87510505	1231.2
chr8	108023674	108024046	81.8
chr8	108033809	108034290	80.47
chr8	108672979	108673431	269.73
chr8	114160306	114160684	57.35
chr8	120005509	120006302	298.29
chr8	122940695	122941175	73.53
chr8	123216453	123216901	53.58
chr8	123220399	123221626	142.98
chr8	123221745	123222813	61.91
chr8	123223525	123224524	166.21
chr8	123224584	123225053	61.24
chr8	123225082	123225902	76.38
chr8	123225972	123226489	127.32
chr8	123259673	123260003	55.64
chr8	124109065	124109934	455.85
chr8	124471228	124472176	469.85
chr8	125027072	125027809	111.75
chr8	125031431	125031942	101.98
chr8	125032064	125032751	50.12
chr8	125034933	125035191	50.39
chr8	125035215	125035668	113.31
chr8	125036637	125037107	82.26
chr8	125037706	125038259	70.8
chr8	125039299	125040025	119.87
chr8	125048826	125049370	65.37
chr8	125050618	125051153	60.83
chr8	125052893	125053367	103.22
chr8	125055028	125055582	119.14
chr8	125055603	125056123	115.19
chr8	125057103	125057579	101.18
chr8	125058035	125058355	95.7
chr8	125062319	125063015	116.47
chr8	125063213	125063774	116.4
chr8	125065103	125065566	68.35
chr8	125065595	125065998	118.14
chr8	125066520	125067881	219.15
chr8	125068313	125069000	99.82
chr8	125071586	125073269	252.79
chr8	125073734	125075923	1026.23
chr8	125078850	125082804	3100
chr8	125083056	125083456	81.2
chr9	7221465	7221926	54.93
chr9	7763571	7764049	153.66
chr9	13269589	13269998	68.39
chr9	21519213	21520201	395.15
chr9	21523279	21523683	75.81
chr9	44359052	44359679	54.05
chr9	44387246	44387931	72.48
chr9	44405802	44406121	52.13
chr9	44408201	44408623	62.91
chr9	47747120	47747870	113.55
chr9	48340899	48341237	51.73
chr9	54965147	54965431	50.02
chr9	59384524	59385304	76.65
chr9	60904178	60905105	76.95
chr9	63936673	63937416	217.86
chr9	63953132	63953562	62.21
chr9	65430810	65431254	143.17
chr9	66833140	66833569	100.59
chr9	67481707	67482209	109.77
chr9	71980586	71981770	1153.65
chr9	72644923	72645384	121.05
chr9	73087981	73088242	252.44
chr9	78336519	78337157	63.19
chr9	96292276	96292991	116.82
chr9	96293449	96294175	121.67
chr9	96570466	96570875	81.63
chr9	124058428	124059247	63.51
chr9	124060148	124060683	76.02
chrX	11582675	11584138	541.16
chrX	11837812	11838131	50.18
chrX	12434879	12435524	287.77
chrX	12513866	12514440	298.28
chrX	12525177	12525478	50.96
chrX	32095524	32095822	56.17
chrX	32103285	32103585	55.94
chrX	35826657	35827315	68.84
chrX	45667622	45668479	943.86
chrX	57070534	57070874	63.72
chrX	75055952	75056548	81.91
chrX	91422898	91423764	1657.57
chrX	93163500	93164315	169.62
chrX	98527576	98528101	445.61
chrX	98528164	98528426	70.94
chrX	99212533	99213008	71.76
chrX	106369083	106369448	67.17
chrX	106370331	106371168	221.82
chrX	137054399	137054963	99.58
chrX	153868770	153869570	182.61
chrX	153869661	153869966	63.68
chrX	163099168	163099682	52.24

## Sheet: Induced
Chromosome	Start	End	-10*log10(p-val)
chr1	16151467	16151622	69.53
chr1	23406384	23406830	110.62
chr1	36360130	36360472	164
chr1	37004317	37004550	135.81
chr1	37043186	37044117	962.75
chr1	37044137	37044682	382.11
chr1	37044976	37045219	58.83
chr1	37045222	37045383	50.93
chr1	37057245	37057868	378.04
chr1	80450504	80450733	62.2
chr1	87423152	87423330	98.01
chr1	88313706	88313944	83.84
chr1	88368498	88369709	461.57
chr1	88383628	88385077	69.85
chr1	90183982	90184200	68.1
chr1	90912037	90912307	58.16
chr1	90937964	90938216	53.83
chr1	94671351	94671791	120.53
chr1	95061972	95062233	57.86
chr1	107760187	107760527	103.29
chr1	107760804	107761567	599.93
chr1	107762065	107762571	245.04
chr1	107763312	107763511	60.43
chr1	107802921	107803207	80.7
chr1	107818489	107818935	166.51
chr1	107819648	107819967	98.96
chr1	107821407	107822350	368.85
chr1	107823016	107823251	75.97
chr1	107845041	107845425	84.37
chr1	107861425	107862119	153.87
chr1	107867699	107869320	156
chr1	107877279	107878274	68.68
chr1	107879090	107879953	159.04
chr1	107880007	107881072	255.48
chr1	130443739	130443956	67.42
chr1	130446062	130446282	53.79
chr1	135244324	135244585	68.1
chr1	138466899	138467115	77.84
chr1	138467118	138467342	86.72
chr1	138474402	138475699	1823.5
chr1	138475961	138476367	186.53
chr1	138476842	138477137	270.22
chr1	138478063	138478288	66.01
chr1	138505559	138505872	73.72
chr1	138580986	138581547	66.18
chr1	138581698	138582079	119.9
chr1	138582161	138582710	372.19
chr1	138583158	138583492	63.85
chr1	138586796	138587082	95.04
chr1	139794754	139795411	76.86
chr1	139795945	139796117	58.15
chr1	140140516	140141014	70.69
chr1	140219631	140220143	86.88
chr1	152098938	152099138	67.3
chr1	152343913	152344234	60.2
chr1	154529877	154530142	111.32
chr1	157825399	157825686	58.22
chr1	157828210	157828460	177.46
chr1	158274525	158274870	84.8
chr1	158944340	158944565	77.74
chr1	161971493	161971808	58.72
chr1	172826807	172827046	53.83
chr1	172936907	172937216	89.4
chr1	172946981	172947722	250.25
chr1	172947764	172948518	506.13
chr1	173043758	173044611	224.94
chr1	173546218	173546778	93.35
chr1	173692223	173692513	187.87
chr1	173692541	173692705	77.74
chr1	173692992	173693226	106.18
chr1	175421247	175421546	92.6
chr1	175467265	175467469	80.33
chr1	175552613	175552975	121.23
chr1	175558774	175559201	623.69
chr1	175559340	175559621	262.75
chr1	175968843	175969050	69.27
chr1	175970657	175970988	127.59
chr1	175971245	175971426	74.58
chr1	179183285	179183491	59.43
chr1	179187274	179190881	1151.21
chr1	179191053	179191369	73.21
chr1	179573831	179574262	57.62
chr1	182223085	182223357	103.36
chr1	182223377	182223684	110.64
chr1	182223942	182224322	187.42
chr1	182224476	182224668	61.91
chr1	182242136	182242419	90.98
chr1	182242977	182243206	82.68
chr1	182243306	182243555	64.06
chr1	182244759	182245246	82.46
chr1	183548824	183548943	71.43
chr1	192919381	192919588	59.5
chr1	192948219	192949245	368.75
chr1	192949699	192950049	51.01
chr1	193013907	193014207	100.42
chr1	193017767	193018912	145.08
chr1	193262227	193262991	167.38
chr1	193263000	193263233	117.63
chr1	193263711	193263932	66.71
chr1	193266363	193266857	177.42
chr1	193268868	193269087	57.29
chr1	193269136	193269482	179.33
chr1	193269815	193270082	87.72
chr1	193271418	193271760	104.76
chr1	193673192	193673680	252.86
chr1	193701955	193702258	53.79
chr1	196802210	196804091	278.1
chr10	5074012	5074347	170.81
chr10	8635349	8635945	118
chr10	9627845	9628248	135.81
chr10	12594424	12594736	95.31
chr10	12594892	12595105	58.83
chr10	13893952	13894124	111.35
chr10	13895300	13895509	79.27
chr10	13908754	13909196	155.41
chr10	14982154	14982309	129.55
chr10	16921098	16921518	60.28
chr10	17238255	17238470	67.78
chr10	17709083	17709357	134.15
chr10	18038234	18038615	55.21
chr10	18677655	18677830	56.75
chr10	18679705	18680020	66.85
chr10	18782233	18783367	191.53
chr10	18788283	18788741	60.28
chr10	20489513	20489678	53.14
chr10	20492020	20492344	57.62
chr10	21496862	21497076	58.1
chr10	21546453	21546976	80.76
chr10	21547113	21547606	79.32
chr10	21559074	21559382	96.06
chr10	21559615	21559902	68.77
chr10	21778558	21778816	75.26
chr10	22772248	22772465	57.61
chr10	24847608	24847893	66.85
chr10	24848212	24848972	226.23
chr10	36832105	36832394	115.38
chr10	36832512	36832778	143.34
chr10	36909709	36910090	89.11
chr10	36914071	36914280	58.83
chr10	36954920	36955355	80
chr10	37040191	37041344	582.96
chr10	40245624	40245984	84
chr10	44318636	44319430	99.21
chr10	44321387	44322121	128.19
chr10	44405954	44406191	77.74
chr10	51124687	51124953	109.72
chr10	51125073	51125327	112.48
chr10	51245901	51247316	451.22
chr10	51247603	51249941	484.73
chr10	51250664	51251054	112.66
chr10	51251802	51252254	68.02
chr10	51253189	51253699	152.93
chr10	51254614	51254790	53.83
chr10	51257287	51258231	198.38
chr10	51260680	51261134	208.02
chr10	56513101	56513387	66.85
chr10	59099364	59100191	481.15
chr10	61528898	61529324	108.38
chr10	62809745	62810019	99.35
chr10	62845077	62845622	51.3
chr10	67745519	67746174	208.35
chr10	70754008	70754198	53.66
chr10	77568345	77569104	886.61
chr10	77569195	77569455	81.33
chr10	77571008	77571193	60.22
chr10	77592639	77592844	55.78
chr10	77592891	77593251	91.33
chr10	77593312	77593726	147.73
chr10	77593801	77593988	54.89
chr10	77598258	77599249	232.12
chr10	77600020	77600933	352.91
chr10	77606492	77607111	113.06
chr10	87216540	87216696	80.55
chr10	87835819	87836117	61.15
chr10	90657877	90658291	122.2
chr10	90662222	90662454	61.54
chr10	90668174	90669443	502.8
chr10	90704440	90704785	95.32
chr10	90705016	90705536	176.75
chr10	90705578	90706525	134.82
chr10	95724922	95726766	429.38
chr10	95742540	95742762	61.15
chr10	95757342	95757734	76.12
chr10	95836246	95837236	71.26
chr10	95898020	95898255	58.15
chr10	96153174	96153381	56.3
chr10	96153448	96153718	61.15
chr10	96852555	96852769	58.83
chr10	98538896	98539111	57.93
chr10	110539083	110539981	285.52
chr10	117156164	117156701	61.1
chr10	117309650	117309903	84.8
chr10	117342695	117343059	78.73
chr10	117343264	117343887	79.06
chr10	117346744	117347931	290.31
chr10	120182197	120182391	61.54
chr10	120970309	120970521	129.81
chr10	122419950	122421897	59.78
chr10	126365193	126366241	2031.43
chr10	129748579	129748889	80.91
chr11	4342306	4342558	130.61
chr11	5405712	5406254	78.75
chr11	8585382	8585539	59.62
chr11	8589063	8589805	233.85
chr11	11440064	11440314	77.55
chr11	11446816	11447553	932.48
chr11	11447586	11447992	528.66
chr11	11453539	11453789	59.4
chr11	11453802	11454054	91.31
chr11	11454356	11454529	50.25
chr11	11567274	11568878	561.49
chr11	11568934	11569543	148.5
chr11	11572955	11573459	193.99
chr11	11577428	11577627	58.83
chr11	11582385	11582944	146.14
chr11	11582998	11583447	109.14
chr11	20345382	20345889	321.15
chr11	20355092	20355538	156.49
chr11	20355892	20356125	61.37
chr11	20431662	20433050	1204.95
chr11	20909704	20909936	68.1
chr11	20914303	20914675	177.87
chr11	20914718	20915076	488.77
chr11	20946073	20947338	228.33
chr11	20947483	20947824	51.81
chr11	20947985	20948484	84.19
chr11	20982697	20983211	69.15
chr11	22662552	22662900	173
chr11	22663050	22663292	138.36
chr11	22663593	22663929	105.87
chr11	22664448	22664682	68.1
chr11	22664761	22665704	1433.33
chr11	22666240	22666477	58.83
chr11	29547617	29548287	238.9
chr11	31632761	31633159	153.76
chr11	32171360	32171736	90.21
chr11	43182152	43189373	2037.73
chr11	43189379	43190014	407.67
chr11	43190053	43191995	936.49
chr11	43206361	43206838	108.11
chr11	43214002	43214235	79.68
chr11	44308846	44309042	61.18
chr11	44309486	44310040	224.35
chr11	44317661	44317976	73.72
chr11	44318003	44318330	108.7
chr11	46614908	46615131	63.06
chr11	46615176	46615660	346.07
chr11	46615908	46616177	254.48
chr11	48826774	48827046	63.18
chr11	48832171	48832443	60.2
chr11	49050836	49051630	487.29
chr11	49568723	49568964	68.1
chr11	57775725	57776626	472.57
chr11	57906080	57906950	51.89
chr11	59446692	59447008	99.67
chr11	65607797	65608278	160.66
chr11	69059255	69059645	68.8
chr11	69079744	69080125	144.58
chr11	72754364	72754568	67.05
chr11	76435523	76437467	104.77
chr11	76711271	76711822	343.58
chr11	76712173	76712382	58.92
chr11	76715274	76715533	90.03
chr11	78689425	78689802	149.58
chr11	78689828	78690029	60.29
chr11	78690120	78690393	77.4
chr11	78696944	78697199	80.59
chr11	78700146	78700544	241.74
chr11	78700595	78701499	745.48
chr11	78702023	78702245	68.1
chr11	78702307	78703074	456.95
chr11	78729043	78729262	87.79
chr11	78729470	78730151	402.47
chr11	79020793	79021677	128.19
chr11	79787075	79787447	119.65
chr11	79787502	79788201	715.05
chr11	81901648	81901912	61.15
chr11	82856747	82858379	131.94
chr11	82858427	82859593	233.77
chr11	83344984	83345526	253.12
chr11	83345607	83346001	119.68
chr11	83346015	83346990	826.88
chr11	83347000	83347486	543.91
chr11	83347557	83348992	3100
chr11	83349007	83350793	1658.67
chr11	83353152	83353491	93.91
chr11	83353718	83355666	987.14
chr11	83357054	83357418	128.99
chr11	83357653	83358848	480.41
chr11	83358858	83359223	55.34
chr11	83362867	83364731	2414.83
chr11	83365033	83365777	366.96
chr11	83544799	83545016	68.1
chr11	83545038	83545335	169.67
chr11	83551080	83551521	57.62
chr11	86623954	86625314	71.04
chr11	86629335	86629462	66.81
chr11	97273267	97274624	197.6
chr11	97301146	97302208	76.01
chr11	99050113	99050505	130.42
chr11	100861388	100861613	54.95
chr11	103208209	103208561	108.74
chr11	103280403	103280594	50.37
chr11	108872920	108873413	56.92
chr11	109205260	109205783	536.36
chr11	115492435	115492859	52.7
chr11	116285176	116286042	105.8
chr11	116290607	116290986	71.7
chr11	117460533	117460838	138.36
chr11	117806536	117808683	1497.2
chr11	117810175	117811477	1901.92
chr11	117811510	117811944	150.66
chr11	117835481	117839036	3100
chr11	117839175	117842074	3100
chr11	117842171	117842392	115.41
chr11	117842404	117842902	375.86
chr11	117842984	117843390	100.05
chr11	117843421	117844395	162.94
chr11	118841836	118842100	124.64
chr11	118842319	118842604	93.12
chr11	118917982	118918575	203.81
chr11	120371873	120372432	64.08
chr11	120380880	120381494	77.06
chr11	120613239	120613400	68.16
chr11	120952189	120952710	254.5
chr12	3360170	3360559	82.17
chr12	4546399	4546754	154.61
chr12	8443737	8443922	67.5
chr12	12237166	12237293	71.43
chr12	21549011	21549620	51.44
chr12	25828586	25828766	61.19
chr12	26024763	26025237	141.44
chr12	26800284	26800602	83.46
chr12	27144208	27144526	59.09
chr12	27144566	27144791	241.74
chr12	27144864	27145163	243.89
chr12	27145479	27145974	227.24
chr12	27146136	27146508	140.02
chr12	27148757	27149026	87.72
chr12	27149514	27149669	71.06
chr12	27149706	27150289	201.69
chr12	27150311	27150641	98.57
chr12	27151058	27151582	124.13
chr12	27151727	27152005	56.08
chr12	27152935	27153252	84.28
chr12	32990767	32991982	86.22
chr12	32992002	32992437	88.91
chr12	33025282	33025624	93.18
chr12	33478659	33478860	60.29
chr12	33480525	33480797	90.28
chr12	33480850	33481812	536.84
chr12	33702202	33702458	80.41
chr12	35723533	35724033	332.24
chr12	56544037	56544623	203.81
chr12	56565351	56569930	476.27
chr12	56574562	56575077	65.64
chr12	56661104	56661563	76.12
chr12	57402759	57403074	230.75
chr12	70614008	70614651	336.37
chr12	72849779	72849952	58.83
chr12	74545986	74546560	103.03
chr12	74977665	74977858	105.29
chr12	74981194	74981600	255.6
chr12	74982457	74982767	71.51
chr12	78160935	78161675	91.14
chr12	81886258	81886478	68.1
chr12	82908267	82908699	125.9
chr12	86785277	86786345	292.77
chr12	87007501	87007689	71.88
chr12	87007724	87008037	161.85
chr12	88200447	88200733	161.07
chr12	88200805	88200970	89.66
chr12	100872045	100872237	58.83
chr12	101515970	101516270	78.31
chr12	103203691	103203902	113.25
chr12	103204861	103205201	84.8
chr12	103205414	103205660	60.64
chr12	103205854	103206139	61.1
chr12	103208501	103208772	60.98
chr12	103968533	103969184	84.21
chr12	105409898	105410163	283.07
chr12	105425890	105426024	141.12
chr12	105428474	105428620	164.87
chr12	105429676	105429914	116.39
chr12	105432388	105432513	173.09
chr12	105432617	105433102	706.84
chr12	106258131	106258401	55.58
chr12	107173173	107173972	323.43
chr12	108883859	108884132	51.51
chr12	112397858	112398452	76.29
chr12	112753151	112753502	111.05
chr12	114102617	114105855	656.46
chr12	114106264	114107123	297.37
chr12	114108891	114109379	59.28
chr13	5776780	5777384	75.3
chr13	5778226	5778614	132.79
chr13	5785553	5786509	451.5
chr13	5787767	5788501	408.82
chr13	5788711	5790087	770.5
chr13	5791028	5791371	180.14
chr13	5816434	5817164	112.74
chr13	5817308	5817643	84.8
chr13	5828803	5829216	142
chr13	13024526	13024758	54.15
chr13	20877818	20878192	71.78
chr13	20878522	20879245	87.13
chr13	20879318	20880329	318.84
chr13	22112300	22112635	120.92
chr13	23537046	23537996	704.36
chr13	23608180	23608468	104.99
chr13	35170361	35170619	245.79
chr13	35170744	35170949	80.12
chr13	35171388	35171598	56.79
chr13	35172005	35172211	69.46
chr13	35172221	35172407	63.02
chr13	35300177	35300471	52.99
chr13	35603960	35604290	117.28
chr13	35621628	35621882	123.63
chr13	37429178	37429586	110.62
chr13	37547387	37547714	85.9
chr13	37672597	37673092	104.76
chr13	37749169	37749586	198.58
chr13	37749805	37750365	56.85
chr13	41678963	41679436	92.56
chr13	41700473	41702204	600.12
chr13	41707608	41707858	58.55
chr13	42339347	42339642	64.11
chr13	42340053	42341058	326.88
chr13	42341076	42341640	82.25
chr13	42349355	42349656	70.15
chr13	42354082	42354595	92.54
chr13	42467512	42467714	86.95
chr13	42469572	42469784	52.18
chr13	42488097	42488280	108.08
chr13	42488333	42488567	68.1
chr13	42488623	42488918	73.79
chr13	43872433	43872861	177.95
chr13	43873135	43873339	56.81
chr13	43873601	43874084	234.91
chr13	44499205	44499983	299.92
chr13	44602230	44602610	108.76
chr13	44602825	44603461	225.27
chr13	44603693	44604041	68.97
chr13	44628026	44628692	112.42
chr13	48640671	48642438	181.6
chr13	49268716	49268904	51
chr13	49273373	49273717	128.93
chr13	49273727	49274195	345.39
chr13	49274245	49274720	267.4
chr13	51167180	51167637	57.81
chr13	52331399	52332303	240.11
chr13	53119621	53119882	95.62
chr13	54919541	54920144	118.45
chr13	54920179	54920618	389.43
chr13	54920735	54921066	138.69
chr13	54925779	54926123	71.53
chr13	55530484	55531283	56.43
chr13	58622437	58622654	57.61
chr13	58724165	58724406	87.54
chr13	64514851	64515512	205.87
chr13	74528133	74528350	53.83
chr13	93631104	93631413	54.77
chr13	94071030	94071389	126.42
chr13	98063377	98063633	90.63
chr13	98280817	98281202	66.22
chr13	103473094	103473478	110.64
chr13	103478179	103478867	70.43
chr13	105400348	105401318	51.99
chr13	112445617	112446033	122.29
chr13	114060207	114060425	54.51
chr13	114060799	114061033	70.74
chr14	15126961	15127728	173.27
chr14	15465524	15466568	76.12
chr14	19175329	19175641	50.77
chr14	22792394	22792920	235.89
chr14	31447262	31447670	94.92
chr14	31448268	31448968	692.41
chr14	51703623	51704009	93.44
chr14	58940139	58940522	120.53
chr14	58941380	58941685	56.06
chr14	59878084	59879287	826.87
chr14	73262260	73262462	70.23
chr14	73458741	73459028	56.65
chr14	75408210	75408415	56.21
chr14	75915859	75916676	374.02
chr14	76998373	76998646	130.11
chr14	78957039	78958696	448
chr14	79163907	79164100	58.83
chr14	87967674	87967948	76.65
chr14	103411801	103412816	822.98
chr14	103412966	103413373	116.26
chr14	103413820	103414792	502.68
chr14	103414806	103415764	419.62
chr14	103416766	103417314	171.15
chr14	103419190	103419641	80.67
chr14	103420148	103420514	80
chr14	103435454	103436162	97.22
chr14	103436220	103437224	74.7
chr14	106443790	106443974	63.41
chr14	106593471	106593713	108.61
chr14	115440547	115441623	67.7
chr14	120295331	120295642	225.84
chr14	120930791	120931030	119.68
chr14	121231215	121231447	61.21
chr15	4766687	4767432	136.57
chr15	4771242	4771623	204.4
chr15	4771829	4772176	100.42
chr15	5212977	5213245	241.74
chr15	6655519	6655854	83.72
chr15	8519101	8519607	80.62
chr15	15019946	15020250	68.77
chr15	25201531	25201891	99.67
chr15	28088723	28089268	139.45
chr15	33973539	33973961	95.34
chr15	33975326	33975712	74.66
chr15	33975734	33975970	54.45
chr15	33976108	33977058	69.2
chr15	33988920	33989164	103.85
chr15	33996838	33997207	205.81
chr15	33997598	33997836	73.65
chr15	34003180	34003316	71.43
chr15	36577742	36577962	57.13
chr15	36579540	36579915	161.85
chr15	36612611	36612960	128.93
chr15	36613983	36614817	326.26
chr15	36645489	36645804	73.72
chr15	38174568	38174848	50.3
chr15	38387799	38388133	61.21
chr15	38388176	38388448	86.64
chr15	38398042	38398732	70.03
chr15	38398808	38401370	187.94
chr15	38403002	38403732	213.58
chr15	68192755	68193104	61.58
chr15	68193511	68195309	567.2
chr15	72908762	72909263	57.62
chr15	74748991	74749723	160.37
chr15	74751198	74752454	53.93
chr15	74752844	74754307	188.8
chr15	74756981	74758758	88.07
chr15	74760581	74764369	3100
chr15	79579567	79580088	172.82
chr15	81341862	81342943	309.66
chr15	81344244	81345207	256.79
chr15	81363688	81364008	76.24
chr15	81364406	81365383	242.26
chr15	81366109	81366969	297.13
chr15	83046406	83046769	163.72
chr15	88668074	88668276	77.04
chr15	97043457	97043873	57.81
chr15	98767257	98768094	59.31
chr15	102229805	102230730	84.17
chr15	103201088	103201439	70.42
chr16	3722734	3723651	220.37
chr16	3729899	3730269	193.5
chr16	3732345	3732580	53.83
chr16	3732687	3733241	146.94
chr16	3733256	3733728	55.81
chr16	3733954	3734167	56.25
chr16	5429645	5429847	63.19
chr16	5430516	5430774	100.64
chr16	5431262	5432336	459.81
chr16	10451942	10452244	68.77
chr16	10452465	10453158	592.32
chr16	11288201	11288457	84.8
chr16	13754465	13755289	71.52
chr16	18733053	18733619	72.12
chr16	19912788	19913080	74.27
chr16	23897607	23898457	346.68
chr16	23992273	23992674	56.73
chr16	23993145	23993464	98.87
chr16	23993471	23994655	474.81
chr16	23994664	23994896	53.83
chr16	23999067	23999272	59.6
chr16	23999347	23999786	200.65
chr16	24000519	24000717	60.82
chr16	24027373	24027617	126.21
chr16	24028088	24028288	60.46
chr16	25016250	25017348	79.14
chr16	25017738	25018363	90.25
chr16	25022623	25023011	54.78
chr16	25023055	25023567	107.86
chr16	25023788	25025017	146.24
chr16	25025141	25025546	61.46
chr16	25026399	25028237	2822.65
chr16	28972631	28972812	60.99
chr16	30008794	30009308	157.73
chr16	31210154	31210340	61.41
chr16	31235568	31236039	65.89
chr16	32124580	32125106	63.27
chr16	35888214	35888713	95.49
chr16	35888981	35889801	914.26
chr16	35903329	35903663	68.77
chr16	35904704	35904942	108.61
chr16	35905549	35905844	114.08
chr16	35906168	35906512	191.46
chr16	36669637	36669928	51.55
chr16	45032973	45033171	71.02
chr16	55636788	55637309	107.55
chr16	55641160	55641454	83.58
chr16	59600180	59601134	138.6
chr16	64873157	64874068	662.11
chr16	64902632	64902900	190.71
chr16	65486278	65486415	68.38
chr16	84583449	84585511	222.48
chr16	84585981	84586558	372.09
chr16	84590775	84591076	107.46
chr16	84603601	84603834	68.1
chr16	84603968	84604271	123.03
chr16	84604586	84604899	99.06
chr16	84605653	84606576	338.81
chr16	84606615	84607468	933.41
chr16	84607768	84607991	77.74
chr16	84608121	84608376	67.09
chr16	84608818	84609205	214.35
chr16	84610688	84610972	66.12
chr16	84611295	84611497	60.12
chr16	84614920	84615380	252.08
chr16	84615574	84615792	170.43
chr16	84620179	84620476	74.94
chr16	84620652	84621385	681.79
chr16	84621479	84621807	190.38
chr16	84621985	84622414	243.01
chr16	84622768	84623014	76.02
chr16	87634899	87635360	153.05
chr16	87661442	87662222	75.31
chr16	91933350	91933709	57.54
chr16	93083981	93084326	66.22
chr16	93084613	93085640	131.01
chr16	93085850	93086213	96.86
chr16	93122645	93123158	119.94
chr16	93125659	93125914	90.83
chr16	93133145	93133365	57.13
chr16	93137645	93138060	109.19
chr16	93140880	93141197	125.86
chr16	93141912	93142565	374.51
chr16	93189863	93190108	108.61
chr16	93191238	93191939	313.84
chr16	93192213	93192712	155.9
chr16	94767508	94767707	85.62
chr16	94767785	94768139	131.6
chr16	95970642	95970926	85.34
chr16	95972098	95972302	59.77
chr16	96004386	96004497	82.91
chr17	4907869	4908866	132.56
chr17	17999339	17999785	120.93
chr17	17999940	18000264	57.3
chr17	18001978	18002734	158.47
chr17	18002757	18003428	173.6
chr17	22362450	22362742	100.39
chr17	23790549	23792009	898.76
chr17	27188437	27188870	65.67
chr17	27683677	27684794	354.94
chr17	27961802	27964312	1180.67
chr17	29217631	29219561	821.54
chr17	29529543	29536549	3100
chr17	29552649	29553588	788.34
chr17	29559853	29560056	53.78
chr17	29561104	29561557	83.09
chr17	29564552	29565325	90.19
chr17	29567797	29574943	3100
chr17	29575018	29575932	181.48
chr17	29576603	29578374	942.46
chr17	29578397	29580307	2326.92
chr17	29580623	29580938	134.64
chr17	29580947	29581130	55.07
chr17	29596498	29596968	94
chr17	29625312	29627560	2578.32
chr17	29650326	29650533	141.98
chr17	31176533	31177057	80.62
chr17	32665536	32665844	73.72
chr17	35344505	35345004	110.33
chr17	35345021	35345858	584.84
chr17	36342690	36342952	68.77
chr17	43024221	43024573	275.47
chr17	43674003	43674515	119.22
chr17	43676022	43676285	92.22
chr17	45755927	45757116	116.46
chr17	57478233	57479257	469.21
chr17	64929364	64929633	178.1
chr17	64939986	64940204	57.45
chr17	71527912	71528757	99.95
chr17	78818450	78818933	57.81
chr17	83457137	83457494	93.44
chr17	83673163	83673957	145.64
chr17	83675098	83677480	146.97
chr17	84465728	84465979	58.53
chr17	84465982	84466160	61.58
chr17	84466458	84466663	56.64
chr17	84467221	84467422	60.29
chr17	84467578	84468125	187.35
chr17	84468291	84468479	69.72
chr17	84481327	84481963	134.15
chr17	84482037	84482287	85.55
chr17	84482595	84482950	165.11
chr17	84483359	84483762	235.25
chr17	86563254	86563507	55.63
chr17	86563627	86564130	160.05
chr17	95263814	95264507	88.85
chr18	5162088	5163944	2268.41
chr18	5167651	5167892	64.49
chr18	5809523	5809696	76.38
chr18	5819654	5820078	61.21
chr18	5989444	5990262	119.31
chr18	11288615	11288862	112.74
chr18	35904873	35905684	353.78
chr18	35911505	35912128	195.22
chr18	36032860	36033979	356.31
chr18	36651178	36651528	213.33
chr18	43637356	43637612	86.85
chr18	50557640	50557870	66.85
chr18	55356964	55357297	153.48
chr18	58691106	58691382	86.79
chr18	61577588	61577913	128.9
chr18	61578768	61578988	57.13
chr18	65534032	65534466	127.89
chr18	65535287	65536078	267.9
chr18	65536091	65536311	73.08
chr18	65541476	65541952	75.31
chr18	65542339	65542985	192.16
chr18	65555284	65555534	98.01
chr18	65555704	65555876	76.61
chr18	65555907	65556080	65.6
chr18	65556117	65556401	138.6
chr18	65573148	65573340	54.4
chr18	65574541	65574895	130.55
chr18	65575076	65576265	214.6
chr18	69449782	69450007	130.61
chr18	70580058	70580276	58.55
chr18	75035374	75035642	88.29
chr18	75035766	75035967	60.29
chr18	75039211	75039892	330.55
chr18	75055167	75055581	111.8
chr18	75055647	75055958	80.75
chr18	75070244	75070827	171.75
chr18	75071153	75071387	119.48
chr18	75072998	75073186	62.65
chr18	78134776	78135513	67.81
chr19	5529462	5530099	177.68
chr19	6155994	6157515	580.17
chr19	6157555	6158399	177.51
chr19	6943231	6943580	73.5
chr19	6943638	6944346	236.26
chr19	6944506	6945392	455.04
chr19	6945448	6947054	1125.31
chr19	6950751	6951544	100.13
chr19	6951703	6952432	333.45
chr19	10040550	10040919	86.21
chr19	11125248	11126483	1340.69
chr19	11126859	11127427	449.29
chr19	11127486	11127755	297.76
chr19	11127777	11128701	2160.88
chr19	11130064	11130467	133.7
chr19	11424737	11424967	93.18
chr19	11434781	11434994	68.1
chr19	11438579	11438790	58.59
chr19	11478524	11479904	652
chr19	21550824	21551163	61.83
chr19	22019959	22020362	87.1
chr19	29138861	29139362	85.81
chr19	29296945	29297183	83.84
chr19	29476741	29477556	454.61
chr19	29477619	29478056	518.45
chr19	29478107	29478318	58.59
chr19	34510245	34510611	54.67
chr19	36892578	36893046	68.22
chr19	37584174	37584554	181.84
chr19	37585622	37585803	63.99
chr19	37589196	37590005	743.9
chr19	37590239	37590449	68.71
chr19	37888944	37889426	370.44
chr19	37895810	37896533	244.71
chr19	41515648	41516043	199.74
chr19	41516069	41516480	259.95
chr19	41516558	41517411	1170.8
chr19	41519644	41519942	59.36
chr19	41520435	41521082	322.36
chr19	41981267	41981825	217.12
chr19	44341241	44342040	56.46
chr19	46418020	46418618	55.77
chr19	46422590	46424448	540.94
chr19	55717684	55718195	54.05
chr2	10893801	10894022	98.01
chr2	11277195	11277384	72.86
chr2	11277474	11277692	133.5
chr2	11296622	11297209	230.83
chr2	11298388	11299182	166.77
chr2	18688099	18689341	109.55
chr2	18742851	18743812	155.53
chr2	18959753	18960188	56.85
chr2	19549660	19550819	100.05
chr2	19552799	19553209	86.85
chr2	22599528	22600860	70.96
chr2	24426460	24427154	61.17
chr2	25404686	25405969	990.57
chr2	27994033	27994434	241.74
chr2	28350475	28350767	119.81
chr2	30768824	30769210	294.67
chr2	30769234	30769538	84.8
chr2	30769615	30769874	65.63
chr2	30772731	30773639	244.02
chr2	30773791	30774204	126.02
chr2	30774259	30774427	54.4
chr2	30774485	30774741	57.6
chr2	30775642	30775883	76.65
chr2	30776442	30776825	121.63
chr2	30777031	30777546	139.11
chr2	30798085	30798505	148.38
chr2	31992965	31993795	76.86
chr2	38145677	38146172	148.71
chr2	43593852	43594708	210.68
chr2	44808376	44809062	158.91
chr2	44811771	44812326	180.92
chr2	45047255	45047824	286.01
chr2	46100672	46100882	61.21
chr2	48188439	48188607	98.01
chr2	60396456	60396745	176.4
chr2	60396755	60397056	73.72
chr2	61327686	61327967	128.14
chr2	61328432	61328638	90.72
chr2	62486563	62487205	502.08
chr2	68624660	68625045	116.37
chr2	68625068	68625925	575.31
chr2	68625982	68626215	129.19
chr2	68631965	68632878	590.85
chr2	68633990	68634314	198.58
chr2	68634436	68634906	213.67
chr2	68635151	68635690	220.94
chr2	68663364	68663988	73.15
chr2	75480474	75480663	432.63
chr2	78896422	78896702	114.84
chr2	78927280	78928356	381.39
chr2	78971633	78971815	58.83
chr2	78972108	78972514	153.91
chr2	79067870	79068189	55.65
chr2	79068405	79068879	158.76
chr2	79068924	79069105	113.1
chr2	84634188	84636417	3100
chr2	84636500	84637220	1114.58
chr2	92885535	92886521	151.99
chr2	101711310	101711612	92.06
chr2	116824623	116825744	641.56
chr2	116843586	116844741	85.02
chr2	116930977	116931726	154.79
chr2	116932525	116932811	78.54
chr2	116933413	116934303	97.11
chr2	120486045	120486276	59.71
chr2	121649728	121650015	84.8
chr2	121650252	121650896	654.6
chr2	122232933	122233254	55.34
chr2	122233470	122234038	73.18
chr2	122234336	122235422	442.29
chr2	122396132	122396464	63.12
chr2	122397785	122398141	73.58
chr2	122477197	122477423	62.75
chr2	122477472	122478729	1097.65
chr2	122478892	122479268	138.36
chr2	122490763	122491786	899.5
chr2	125108158	125108478	219.89
chr2	127148413	127148780	93.18
chr2	127148798	127149271	137.98
chr2	127149327	127149690	87.29
chr2	128066249	128066926	198.53
chr2	128067188	128067367	64.38
chr2	128067419	128067658	108.61
chr2	128291070	128291699	106.29
chr2	130950106	130950401	64.52
chr2	143999549	143999847	138.36
chr2	148399379	148399619	60.85
chr2	148404696	148404942	72.23
chr2	150392688	150393149	138.5
chr2	150393206	150393690	212.08
chr2	153530081	153530315	130.61
chr2	153530570	153530946	278.32
chr2	154252432	154252749	107.55
chr2	154558325	154558765	50.42
chr2	159413000	159413335	137.66
chr2	163408973	163409171	53.75
chr2	163755272	163755481	68.89
chr2	164275077	164275308	61.15
chr2	164280445	164280918	346.76
chr2	164282241	164282801	337
chr2	164346112	164346794	274.59
chr2	164347070	164347429	182.44
chr2	164347517	164348169	305.58
chr2	164354204	164354470	87.12
chr2	164869172	164869485	70.7
chr2	165742765	165743345	197.52
chr2	165812602	165812961	80.76
chr2	166564431	166564796	208.91
chr2	166564806	166565241	161.85
chr2	166576168	166576382	65.65
chr2	166611978	166612617	117.47
chr2	167629406	167629844	171.22
chr2	167629885	167631910	1658.69
chr2	167648955	167649379	299.21
chr2	167711650	167712374	212.82
chr2	167713223	167713865	212.08
chr2	169978819	169979663	93.68
chr2	170030542	170031678	141.61
chr2	172324223	172324466	72.76
chr2	181218224	181218527	153.45
chr3	8766098	8766289	62.09
chr3	9878770	9879218	107.55
chr3	18524724	18525006	52.7
chr3	19794543	19796188	633.16
chr3	27157350	27157902	141.51
chr3	27169104	27170549	1973.2
chr3	27171681	27172424	633.98
chr3	27172747	27173080	159.98
chr3	27174241	27174626	177.87
chr3	27187618	27187824	59.43
chr3	27187963	27188324	153.2
chr3	27188624	27188813	62.46
chr3	27190020	27190366	73.72
chr3	36430901	36431455	390.18
chr3	51440546	51441017	125.99
chr3	65238905	65239391	97.7
chr3	65731372	65732207	65.15
chr3	65732994	65734240	330.46
chr3	65778214	65779228	143.39
chr3	68441574	68441838	89.06
chr3	68441855	68442244	311.56
chr3	78981080	78982162	345.19
chr3	78982164	78983078	875.95
chr3	78983407	78983874	62.75
chr3	78984834	78985480	281.16
chr3	78985496	78986107	54.57
chr3	79082029	79082298	119.48
chr3	79090220	79091627	274.6
chr3	87315588	87317399	603.77
chr3	87318705	87319290	58.87
chr3	93356149	93357010	114.24
chr3	95506094	95506530	68
chr3	96103905	96107011	172.96
chr3	100496267	100496858	613.5
chr3	101419781	101420187	153.91
chr3	104770858	104771206	316.38
chr3	106675752	106676159	138.76
chr3	107578626	107578868	127.92
chr3	107579275	107579563	148.93
chr3	107580139	107580454	84.8
chr3	107581049	107581242	58.83
chr3	108529171	108529711	160.66
chr3	108854210	108854864	307.15
chr3	108858412	108858628	57.54
chr3	116139769	116140318	245.96
chr3	129775822	129776070	53.83
chr3	129776163	129776443	77.63
chr3	135381066	135381297	64.98
chr3	137483621	137484022	134.09
chr3	143800289	143800847	293.44
chr3	143801281	143802318	179.23
chr3	144332371	144332928	66.22
chr3	144765134	144765438	61.15
chr3	144766707	144767054	112.46
chr3	144768115	144768565	72.67
chr3	145991697	145992045	73.86
chr4	8574003	8575050	546.52
chr4	8936411	8937125	159.14
chr4	8937135	8937604	132.89
chr4	8937625	8937927	119.68
chr4	8937944	8938089	54.04
chr4	8942699	8943159	153.02
chr4	8954992	8955557	164
chr4	8955681	8955981	147.5
chr4	10850302	10850904	232.68
chr4	10879758	10879953	108.61
chr4	10903670	10904453	142.18
chr4	11074058	11074228	64.89
chr4	11381484	11381687	52.47
chr4	11827267	11827604	128.93
chr4	33348160	33348709	123.96
chr4	33358694	33358983	126.24
chr4	33376920	33377178	91.04
chr4	34833651	34834364	94.05
chr4	44192135	44192367	96.63
chr4	44192640	44192866	64.46
chr4	44203073	44203263	58.83
chr4	44209355	44209570	55.9
chr4	44223017	44223399	93.18
chr4	44246563	44247704	647.02
chr4	46317642	46318107	51.73
chr4	53397830	53398176	110.64
chr4	53423527	53424038	107.28
chr4	55527700	55528075	71.72
chr4	58435645	58435848	70.04
chr4	58436146	58436705	153.48
chr4	58625813	58626243	85.08
chr4	59251399	59252082	50.31
chr4	59264145	59264452	111.55
chr4	59264928	59265120	61.9
chr4	59265946	59266328	366.43
chr4	59266374	59266812	195.28
chr4	59267046	59267510	208.08
chr4	59432231	59432672	319.79
chr4	59432852	59433359	145.46
chr4	61925992	61927398	1947.65
chr4	61927683	61928700	362.93
chr4	61935727	61936610	447.25
chr4	61942364	61945458	1428.37
chr4	63329265	63329516	102.27
chr4	63532294	63532537	82.86
chr4	83158007	83158256	105.31
chr4	83158294	83158490	61.05
chr4	83158628	83158842	68.1
chr4	88183508	88183690	92.28
chr4	88388562	88388870	68.77
chr4	88510416	88510878	153.02
chr4	88510903	88511359	160.66
chr4	94968915	94969448	188.15
chr4	94969452	94970576	1172.15
chr4	94970635	94971006	107
chr4	98852030	98852331	74.66
chr4	100964504	100966356	531.83
chr4	102297051	102298113	321.01
chr4	104941516	104941776	89.84
chr4	104943682	104944421	781.09
chr4	104944501	104944760	79.86
chr4	106512021	106512347	92.22
chr4	106512442	106512782	195.63
chr4	116328275	116329198	236.36
chr4	122610491	122610767	107.52
chr4	122839483	122839846	163.72
chr4	124322487	124323373	273.82
chr4	124323590	124324301	180.53
chr4	124329621	124330807	1180.45
chr4	125681112	125681424	142.83
chr4	128709222	128711782	1243.46
chr4	128712165	128712986	254.15
chr4	132353177	132354506	271.19
chr4	132358024	132358624	218.6
chr4	132358688	132359050	80.82
chr4	132360260	132361101	359.61
chr4	132364142	132364625	152.06
chr4	132365666	132365870	59.4
chr4	132371909	132372633	96.85
chr4	132996354	132996667	147.01
chr4	133368808	133371099	280.36
chr4	134472992	134473422	96.02
chr4	134474114	134474982	314.96
chr4	134475096	134476606	479.04
chr4	135690930	135691161	85.26
chr4	139485518	139485730	56.43
chr4	141096554	141096959	91.02
chr4	144842473	144843427	267.61
chr4	144843476	144844591	992.43
chr4	144846859	144848542	141.85
chr4	149422207	149422482	50.11
chr4	150288199	150288994	345.13
chr4	154307103	154307488	102.91
chr4	154307545	154307977	71.87
chr4	154608526	154610410	95.41
chr5	4529863	4530454	120.84
chr5	4531089	4531856	53.99
chr5	9087392	9087706	245.96
chr5	23399749	23400503	440.99
chr5	30187261	30187882	203.44
chr5	30188272	30188578	81.56
chr5	30189046	30189286	60.24
chr5	30337791	30338028	128.09
chr5	30338571	30338902	84.8
chr5	30339060	30339342	144.08
chr5	34711774	34713489	154.57
chr5	36097823	36098022	126.46
chr5	37117061	37118200	1696.71
chr5	37118286	37119176	860.99
chr5	37121887	37122395	103.24
chr5	44193009	44193287	77.93
chr5	44256499	44256916	188.15
chr5	45775046	45775319	85.65
chr5	45776165	45776490	68.23
chr5	54386430	54386973	87.67
chr5	64896422	64896910	97.93
chr5	65247475	65247692	73.72
chr5	65252154	65253972	2101.1
chr5	65255800	65256900	1285.27
chr5	65275129	65275867	179.86
chr5	65276393	65276702	132.6
chr5	65277267	65277557	78.15
chr5	65278085	65278363	78.05
chr5	65278377	65279047	218.46
chr5	65291433	65291690	87.72
chr5	76444054	76445216	414.11
chr5	76447336	76447531	61.36
chr5	76447727	76447939	89.35
chr5	77590607	77591084	224.69
chr5	77596435	77596695	50.3
chr5	77666886	77667741	542.8
chr5	77673682	77674085	605.58
chr5	77674278	77675763	2450.25
chr5	77681154	77681517	55.21
chr5	77681572	77681819	53.79
chr5	92522290	92523119	433.59
chr5	92759526	92760522	1202.86
chr5	93449353	93449554	70.43
chr5	97346762	97347341	52.1
chr5	97347461	97348564	51.8
chr5	97349361	97352234	63.39
chr5	101011333	101011843	67
chr5	101012193	101012515	128.93
chr5	101013031	101013384	106.08
chr5	101016002	101016272	75.15
chr5	101016731	101017613	577.56
chr5	101064188	101064553	54.83
chr5	101064881	101065488	129.46
chr5	101065601	101066395	128.89
chr5	101072259	101072546	84.8
chr5	101072738	101073214	230.78
chr5	105574450	105574687	76.65
chr5	105575083	105575295	58.42
chr5	105611234	105611382	106.73
chr5	106049391	106049640	68.1
chr5	108794243	108794606	109.19
chr5	118831294	118831716	158.33
chr5	118927505	118927906	117.69
chr5	118963668	118964428	156.6
chr5	121643729	121644459	174.96
chr5	121838899	121839861	228.57
chr5	123154396	123154951	52.46
chr5	124346645	124348423	236.32
chr5	124353874	124354364	54.29
chr5	124928542	124929469	212.96
chr5	124930225	124930926	92.69
chr5	135047782	135048093	95.62
chr5	137428722	137429418	103.31
chr5	143699852	143700286	239.91
chr5	147617711	147618229	101.89
chr5	148563167	148563556	106.29
chr5	148569521	148570520	519.35
chr5	150040612	150041062	92.76
chr5	150654945	150655269	78.15
chr6	17579127	17579724	84.93
chr6	17579827	17580543	314.16
chr6	22409492	22409853	118.28
chr6	23997499	23997727	75.5
chr6	28158422	28159065	127.82
chr6	28159632	28160075	114.84
chr6	28164404	28165913	1191.9
chr6	31002827	31007031	638.5
chr6	31007137	31011772	52.69
chr6	31012597	31013776	65.03
chr6	31015291	31018869	434.63
chr6	31018965	31019780	128.05
chr6	31019817	31021062	79.37
chr6	31021101	31022067	121.48
chr6	31022072	31022814	63.86
chr6	31022915	31025462	288.87
chr6	31031999	31033546	61.15
chr6	31034803	31035729	71.74
chr6	31035790	31036679	50.65
chr6	31038073	31039703	115.93
chr6	31039712	31041999	240.71
chr6	31042769	31043709	140.11
chr6	31046052	31047196	73.87
chr6	31047219	31047842	75.27
chr6	31048599	31049467	110.88
chr6	31049992	31052420	176.33
chr6	31052422	31053583	124.79
chr6	31054332	31055546	184.5
chr6	31056036	31056936	100.36
chr6	31057005	31058324	249.84
chr6	31059128	31060521	267.68
chr6	31061334	31061926	65.46
chr6	31062655	31063341	122.21
chr6	31063569	31064217	215.03
chr6	31064221	31065317	177.76
chr6	31065399	31066971	95.34
chr6	31072109	31074751	291.23
chr6	31075262	31077871	436.41
chr6	31082946	31083378	58.28
chr6	31592571	31592901	107.98
chr6	35375978	35376141	56.81
chr6	38324077	38324757	161.58
chr6	38590501	38591009	66.66
chr6	39512149	39512948	457.5
chr6	39731271	39731970	50.14
chr6	47586521	47586992	97.57
chr6	49450720	49451140	219.89
chr6	51123767	51124014	92.24
chr6	52436560	52437019	135.05
chr6	52625371	52625573	60.12
chr6	52625589	52625915	245.66
chr6	52630716	52630910	71.83
chr6	54966277	54967935	1191.87
chr6	70774259	70775033	92.9
chr6	70962552	70963007	65.52
chr6	70963174	70963485	91.57
chr6	72343926	72344828	545.75
chr6	72345874	72346266	209.17
chr6	72488507	72489026	99.95
chr6	72774927	72775486	780.84
chr6	72887745	72888093	57.53
chr6	86443492	86444336	79.26
chr6	86446984	86447919	135.79
chr6	86528193	86529973	691.76
chr6	86530020	86530286	102.85
chr6	86530329	86531074	179.6
chr6	86533968	86535792	433.2
chr6	86535831	86536507	124.45
chr6	86549330	86549789	86.64
chr6	86549984	86550664	347.86
chr6	87997907	87998428	51.97
chr6	88014183	88014434	61.15
chr6	97754404	97754751	197.73
chr6	100365794	100366201	152.06
chr6	101482541	101482843	61.21
chr6	108852375	108852732	112.03
chr6	116685280	116685516	64.15
chr6	117840454	117840733	80.82
chr6	121191797	121192168	200.11
chr6	122247500	122247738	116.39
chr6	124427391	124427824	171.99
chr6	127189895	127190112	73.72
chr6	127190291	127190692	92.95
chr6	127195798	127196374	220.79
chr6	127215091	127215380	53.83
chr6	128784615	128784880	124.24
chr6	129120793	129121283	76.47
chr6	129121327	129121929	153.16
chr6	129121994	129122754	409.96
chr6	129234466	129234735	60.2
chr6	134746193	134746761	166.06
chr6	134747618	134747984	75.61
chr6	134749393	134749581	71.12
chr6	134756158	134756523	117.43
chr6	136446258	136446861	155.81
chr6	140562211	140562498	101.8
chr6	143699838	143700122	60.2
chr7	13546636	13547706	752.5
chr7	16589128	16589792	60.02
chr7	16628546	16629187	60.06
chr7	16631354	16632402	215.14
chr7	28016969	28017433	62.95
chr7	28798955	28799475	154.11
chr7	31787539	31788326	54.71
chr7	31940371	31941147	68.56
chr7	31993143	31993618	112.22
chr7	35179539	35180258	74.95
chr7	35180319	35181873	280.91
chr7	35181883	35182122	50.33
chr7	35182133	35183445	532.25
chr7	35183520	35183816	147.55
chr7	35183870	35184150	86.64
chr7	35184251	35185134	178.24
chr7	35185207	35185411	146.89
chr7	35185450	35185990	271.04
chr7	35186068	35186317	68.77
chr7	35186993	35187298	132.29
chr7	36019831	36020207	58.13
chr7	38855983	38856328	74.47
chr7	46807588	46808405	58
chr7	50652779	50653010	61.15
chr7	50655008	50655830	115.33
chr7	50656130	50656510	114.51
chr7	50920477	50920701	50.79
chr7	50923166	50923489	68.89
chr7	50923497	50923941	114.36
chr7	50925003	50925611	57.87
chr7	54093407	54093777	57.76
chr7	54094122	54094842	114.02
chr7	55393207	55393559	70.92
chr7	55393756	55393991	105.95
chr7	56004701	56005091	111.18
chr7	56005235	56005596	103.31
chr7	71144157	71145111	573.28
chr7	75812965	75813495	51.01
chr7	80702515	80703569	65.58
chr7	81790550	81792194	1714.07
chr7	81792718	81793182	167.74
chr7	81804027	81804252	76.07
chr7	81828284	81829012	397.7
chr7	81829099	81830824	2164.99
chr7	81837593	81837822	71.67
chr7	81837851	81838369	208.02
chr7	81839891	81840416	230.75
chr7	81840507	81840716	58.92
chr7	81840841	81841185	146.24
chr7	81841216	81841485	119.95
chr7	81841585	81841791	79.9
chr7	81841945	81842118	87.72
chr7	81842423	81843058	274.67
chr7	82926715	82927246	54.52
chr7	82927511	82927727	53.92
chr7	87564048	87564479	188.07
chr7	90950394	90950633	119.68
chr7	90950726	90951298	617.15
chr7	95379583	95379842	61.15
chr7	104897481	104898087	116.26
chr7	105680312	105680566	68.77
chr7	105964617	105965251	69.16
chr7	107128247	107129113	77.09
chr7	111526839	111527542	763.57
chr7	111527802	111528164	121.23
chr7	111528241	111528459	77.44
chr7	111528583	111528927	146.24
chr7	111529153	111529375	68.1
chr7	111535811	111535995	96.15
chr7	111538007	111538229	97.98
chr7	111538841	111539120	117.62
chr7	111539325	111539552	62.38
chr7	111540799	111541038	83.65
chr7	111541935	111542400	134.92
chr7	111547138	111547470	89.01
chr7	113794831	113795622	80.62
chr7	117322926	117323200	107.95
chr7	118306297	118306756	155.28
chr7	118306872	118307407	156.36
chr7	118308901	118309357	135.81
chr7	118386282	118386509	68.1
chr7	120323752	120323992	73.29
chr7	125420444	125421546	372.44
chr7	125423015	125423344	64.72
chr7	132682997	132683222	66.01
chr7	132737206	132737866	156.68
chr7	133565349	133565582	58.83
chr7	133750501	133752185	858.56
chr7	133771249	133772370	165.62
chr7	133772653	133773039	66.06
chr7	146110798	146111165	51.44
chr7	148210719	148211418	84.21
chr7	148211474	148212047	80.8
chr7	148232991	148234967	918.32
chr8	11104699	11104912	58.83
chr8	23948953	23949736	359.3
chr8	26216885	26218605	447.45
chr8	26219007	26219508	50.4
chr8	26219554	26220119	50.4
chr8	26220175	26220878	115.15
chr8	26385675	26386173	79.13
chr8	47237410	47237856	214.11
chr8	47421644	47422225	444.85
chr8	47514445	47514653	58.83
chr8	47514978	47515187	58.92
chr8	47515249	47515883	663.5
chr8	47517195	47517498	241.74
chr8	47517943	47518402	138.36
chr8	55571838	55572290	197.5
chr8	63929368	63930341	730.99
chr8	69014073	69014868	348.1
chr8	69014904	69015322	139.48
chr8	69015560	69016075	127.44
chr8	69019097	69019330	64.65
chr8	72526872	72527500	82
chr8	73219191	73220078	85.51
chr8	74827532	74827976	55.33
chr8	88082985	88083466	58.6
chr8	89425948	89426209	58.83
chr8	91162159	91163002	75.74
chr8	96960043	96960764	106.95
chr8	96960773	96961296	230.75
chr8	96962623	96962976	53.75
chr8	96964297	96964624	147.68
chr8	96964777	96965942	655.06
chr8	96965996	96966249	75.72
chr8	96966339	96970064	1975.29
chr8	96971149	96971987	284.52
chr8	96972346	96973581	334.21
chr8	96973973	96974225	50.84
chr8	96975338	96975510	51.66
chr8	96975666	96975873	52.39
chr8	96976104	96976988	479.08
chr8	96977022	96977662	240.79
chr8	96977712	96978240	377.45
chr8	96978301	96979157	339.59
chr8	96979172	96979959	279.56
chr8	96980031	96981236	367.35
chr8	96981276	96982079	189.73
chr8	96982242	96983879	313.52
chr8	96984973	96985824	359.52
chr8	96992865	96994405	500.53
chr8	96994449	96995171	355.08
chr8	96995192	96995567	80.28
chr8	109778382	109778700	55.21
chr8	111228037	111229099	123.72
chr8	116717381	116717631	76.65
chr8	117921464	117922981	189.43
chr8	117943450	117943810	80
chr8	117943872	117944581	308.67
chr8	119258912	119259903	95.05
chr8	123208503	123210958	183.18
chr8	123234119	123235394	310.22
chr8	123235896	123236357	73.72
chr8	123238959	123239750	412.69
chr8	123239785	123242189	440.28
chr8	123242367	123244119	1071.64
chr8	123248553	123249639	331.89
chr8	129287342	129288032	61.09
chr8	131203590	131205141	113.42
chr9	7879298	7879788	157.78
chr9	7880205	7880492	90.21
chr9	7880756	7881057	93.57
chr9	20783114	20783759	340.19
chr9	20801192	20801782	113.12
chr9	20801802	20802680	70.18
chr9	40968482	40968866	54.68
chr9	44379378	44379884	137.39
chr9	45079836	45080603	54.28
chr9	45082824	45083246	70.75
chr9	45086033	45086771	595.73
chr9	45088929	45089749	69.15
chr9	45105982	45106430	69.45
chr9	45106619	45108104	407.99
chr9	50267578	50267724	71.43
chr9	52432129	52432365	53.47
chr9	52432516	52432708	68.1
chr9	58122370	58122725	98.53
chr9	58123086	58123995	494.15
chr9	61179205	61179467	110.62
chr9	61179631	61179851	58.83
chr9	61179897	61180522	368.85
chr9	61517708	61517905	58.83
chr9	62905443	62905657	58.1
chr9	62906819	62907214	145.46
chr9	62939700	62940410	141.51
chr9	62950408	62950625	50.54
chr9	62956648	62957479	198.88
chr9	62971642	62972293	50.7
chr9	63897775	63898309	179.92
chr9	63932121	63933280	254.28
chr9	66195097	66195503	118.81
chr9	66195552	66195874	51.89
chr9	75281821	75282039	51.99
chr9	75282140	75282664	167.88
chr9	75282716	75283031	51.8
chr9	75283510	75284205	86.61
chr9	82902142	82902401	111.31
chr9	82917442	82917714	227.18
chr9	89090964	89091325	119.22
chr9	89092358	89092583	110.64
chr9	89092807	89092947	106.97
chr9	89093104	89093413	366.96
chr9	89769109	89769592	171.75
chr9	96295762	96296148	83.63
chr9	107196714	107197059	98.07
chr9	107214819	107215836	315.59
chr9	110683688	110684549	860.59
chr9	110961345	110962308	365.22
chr9	110962331	110962664	112.84
chr9	110962694	110963074	98.15
chr9	110964850	110966031	511.07
chr9	110966270	110966518	72.44
chr9	110967342	110967739	140.27
chr9	110968738	110969244	156.36
chr9	110969632	110969863	74.94
chr9	110973380	110973644	56.65
chr9	110973724	110973927	80.54
chr9	110974773	110975137	120.84
chr9	110977260	110977490	75.12
chr9	119910029	119911994	545.7
chr9	119912046	119912490	148.34
chr9	121786708	121786932	119.48
chr9	122219761	122220604	78.63
chr9	123779759	123780138	215.3
chr9	124056713	124057226	54.89
chrX	6895681	6896541	127.52
chrX	7327600	7327884	60.2
chrX	7327895	7328131	56.3
chrX	9047076	9048520	1802.74
chrX	9048836	9049064	70.54
chrX	9051007	9051458	129.63
chrX	9051523	9052063	119.22
chrX	11208835	11209083	92.26
chrX	11241367	11242938	657.24
chrX	11576237	11576627	50.3
chrX	12785029	12785393	75.83
chrX	18778858	18779314	55.08
chrX	18779346	18779786	57.84
chrX	18781808	18782099	62.45
chrX	18782859	18783534	148.84
chrX	18789592	18789964	129.55
chrX	18814033	18815401	280.95
chrX	19922619	19922861	52.46
chrX	39386440	39386808	130.36
chrX	39402493	39402662	77.31
chrX	45407783	45408168	83.63
chrX	48325510	48326119	346.49
chrX	50324563	50324779	57.77
chrX	69131557	69131787	65.15
chrX	75043627	75044732	153.39
chrX	99227340	99227595	101.39
chrX	99229016	99229243	65.66
chrX	99232484	99232927	52.37

## Sheet: Repressed
Chromosome	Start	End	-10*log10(p-val)
chr11	3005030	3005535	166.29
chr15	3184042	3184449	114.61
chr7	3274984	3275289	63.28
chr7	3275470	3275978	62.35
chr5	3300047	3300353	100.66
chr5	3300438	3300600	71.94
chr5	3300741	3301817	779.09
chr8	3313850	3314122	60.57
chr4	3553969	3554593	132.39
chr4	3554617	3554910	62.42
chr2	3575012	3575225	58.26
chr2	3575228	3575452	66.18
chr2	3575585	3575811	75.88
chr2	3585870	3586245	183.11
chr18	4313746	4314097	106.57
chr18	4314136	4314357	60.57
chr8	4370056	4370301	80.43
chr12	4512136	4512666	106.33
chr8	4677080	4678967	63.64
chr18	4803961	4804264	91.88
chr18	4873229	4873425	72.1
chr18	4873429	4873673	70.34
chr18	4908189	4908596	243.9
chr18	4908818	4909038	80.43
chr18	5133904	5134170	64.89
chr18	5134222	5134763	285.19
chr10	5137769	5137977	90.26
chr10	5138059	5138544	189.92
chr10	5138820	5139059	139.22
chr18	5141420	5141811	179.09
chr18	5141831	5142020	72.86
chr18	5142046	5142253	59.26
chr18	5142304	5142701	234.99
chr18	5344886	5345172	149.47
chr5	5414904	5415220	81.67
chr13	5604202	5604681	56.04
chr17	5768850	5769065	57.93
chr17	5770183	5770952	493.53
chr17	5784121	5784343	87.15
chr17	5798324	5798831	262.25
chr13	5801430	5804121	51.4
chr13	5886728	5887255	109.99
chr13	5887267	5888357	183.3
chr13	5888386	5889069	63.33
chr18	6144831	6145100	76.74
chr15	6209419	6209637	57.45
chr15	6209693	6210025	116.88
chr15	6210030	6211115	468.93
chr15	6491795	6492100	96.05
chr15	6504562	6505438	268.37
chr15	6505453	6508004	895.13
chr15	6514316	6515482	142.59
chr19	6668449	6669010	237.45
chr15	7035251	7035560	68.51
chr15	7042466	7042798	106.62
chr9	7221972	7222361	108.23
chr9	7336939	7337158	57.29
chr9	7594988	7595258	50.17
chr10	7785741	7785950	124.25
chr19	8094012	8094547	121.68
chr19	8094553	8095488	357.21
chr17	8417961	8418323	112.25
chr15	8461906	8462369	113.77
chr10	8645125	8645500	139.38
chr10	8645957	8646344	91.63
chr12	8647448	8648042	130.03
chr11	8659864	8660072	112.81
chr10	8664909	8665223	68.51
chr12	8674169	8674566	184.7
chr17	8698837	8699154	99.85
chr12	8861256	8861702	85.82
chr4	9043144	9043353	68.89
chr13	9190319	9190915	318.58
chr3	9198781	9199112	127.59
chr18	9489963	9490197	64.48
chr18	9552542	9552720	64.58
chr18	9553050	9553310	110.34
chr4	9609614	9610193	236.59
chr3	9647118	9647320	60.12
chr3	9666153	9666356	59.94
chr3	9884946	9885257	75.86
chr19	9927477	9927704	75.69
chr19	10006430	10007012	88.69
chr19	10010901	10013143	963.73
chr19	10013157	10014893	177.72
chr19	10017619	10017881	83.45
chr10	10041175	10041559	76.32
chr17	10234112	10234427	89.76
chr19	10247093	10247311	67.24
chr19	10247687	10247891	76.21
chrX	10434910	10435134	108.63
chr17	10527861	10528557	119.08
chr17	10552185	10552691	283.41
chr17	10563270	10563999	197.37
chr8	10663681	10664115	91.05
chr8	10849523	10849745	62.85
chr8	10945970	10946591	70.25
chr8	10946755	10946944	57.31
chr16	10999585	11000329	140.13
chr16	11000983	11001245	52.22
chr16	11004677	11005206	108.26
chr16	11005978	11007207	453.86
chr4	11015656	11015976	54.06
chr8	11169276	11169492	57.77
chr18	11221774	11221986	68.34
chr16	11343279	11343863	123.89
chr18	11510444	11511248	190.48
chr15	11645893	11646379	108.28
chr2	11945313	11945533	53.85
chr18	11952591	11953406	178.24
chr8	12031824	12033021	660.63
chr8	12041639	12041852	58.26
chrX	12120874	12121070	61.18
chr15	12236161	12236787	244.22
chrX	12409815	12410171	112.21
chr19	12516958	12517614	86.53
chr19	12517701	12518200	234.14
chr19	12518214	12518872	116.18
chrX	12537057	12537331	62.05
chrX	12924244	12924677	62.23
chr16	13239077	13240069	452.84
chr16	13246341	13246549	54.06
chr16	13246958	13247840	259.7
chr18	13279742	13279924	63.79
chr18	13280767	13281114	167.69
chr9	13379319	13379742	193.87
chr9	13412999	13413375	118.55
chr1	13413791	13414080	126.24
chr1	13416463	13417017	111.08
chr2	13478615	13479729	145.25
chr2	13479974	13480268	64.97
chr8	13501126	13501412	161.07
chr8	13503219	13503632	184.82
chr8	13503880	13504482	579.09
chr8	13504507	13504756	81.71
chr13	13629867	13630346	144.31
chr13	13630630	13631039	58.03
chr13	13631050	13631561	122.99
chr13	13631614	13631833	66.7
chr6	13634018	13634345	75.86
chr13	13643571	13643790	67.06
chr16	14352857	14353145	54.56
chr16	14358520	14359450	226.03
chr19	14709906	14710182	86.79
chr14	14813794	14814194	91.5
chr3	15283876	15284719	176.63
chr17	15794216	15794475	181.35
chr19	16104080	16104341	55.44
chr19	16158630	16159528	793.3
chr19	16159547	16160515	360.6
chr19	16161088	16161291	59.94
chr19	16185241	16185436	71.63
chr11	16570257	16570564	122.15
chr7	16633631	16634209	147.76
chr7	16634270	16635835	419.26
chr7	16637028	16638393	222.4
chr7	16642677	16642876	60.64
chr4	16834114	16834667	167.05
chr12	16872828	16873057	52.95
chr12	16882204	16882410	74.35
chr12	16882455	16882901	256.76
chr10	17492133	17492586	159.69
chr8	18898818	18899367	74.39
chr10	19241936	19242288	91.63
chr5	19374428	19374659	64.98
chr5	19397680	19398051	112.84
chr5	19401843	19402094	52.95
chr10	19411708	19411917	58.92
chr15	19787208	19787641	107.61
chr7	20047021	20047268	62.16
chr7	20059672	20059869	53.77
chr5	20637196	20637392	53.39
chr5	20637650	20637995	116.9
chr14	20804184	20805528	277.34
chr14	20805629	20806369	323.2
chr11	20815125	20815520	59.47
chr18	20945000	20945648	218.59
chr18	20945694	20945901	80.43
chr18	20946038	20946414	118.55
chr18	20959525	20960253	329.38
chr18	20960261	20960610	76.32
chrX	21144691	21145006	109.93
chr10	21285545	21285768	52.95
chr16	21310746	21311440	504.99
chr11	21325459	21326041	168.57
chr16	21339578	21339785	59.26
chr16	21382404	21382631	65.66
chr17	21615349	21615878	68.1
chr14	21648009	21648360	123.42
chr14	21648638	21649493	583.06
chr3	21707600	21707808	79.48
chr3	21723542	21723759	67.42
chr19	21811919	21812288	70.29
chr19	21970046	21970263	67.42
chr19	21987609	21988138	103.87
chr13	22005891	22006117	60.57
chr17	22333861	22334076	62.05
chr17	22421073	22421351	61.06
chr16	22444875	22445231	108.28
chr10	22467030	22467195	67.29
chr2	22579509	22579789	74.58
chr2	22602562	22603443	258.06
chr2	22603504	22603980	122.99
chr2	22607379	22607581	62.05
chr2	22607887	22608265	83.63
chr2	22613641	22614001	111.47
chr14	22630512	22630781	141.25
chr14	22632169	22632367	60.82
chr14	22632472	22632730	80.43
chr14	22633079	22633556	224.69
chr14	22641922	22642798	75.11
chr14	22818678	22818917	73.47
chr14	22818998	22819261	100.08
chr2	22908004	22908562	65.63
chr9	23473865	23474152	60.57
chr5	23544679	23545020	89.11
chr5	23545126	23545514	77.43
chr13	23820846	23821500	273.72
chr2	23959109	23959654	88.32
chr16	24151672	24151924	77.54
chr16	24151942	24152263	89.46
chr10	24649903	24650347	156.45
chr13	24881050	24883118	3100
chr13	24883248	24885170	3105.99
chr17	24916423	24917003	201.59
chr17	24917810	24917956	81.48
chr17	24940832	24941436	74.6
chr9	24972031	24972231	60.46
chr19	25045846	25046070	76.27
chr10	25051728	25052057	117.49
chr19	25062609	25063152	209.17
chr19	25063260	25063659	63.17
chr19	25064424	25064637	68.15
chr19	25064671	25065215	337.85
chr19	25066532	25066847	99.7
chr7	25242560	25243188	84.87
chr7	25244689	25245076	50.59
chr12	25443137	25443424	100.08
chr14	25598440	25599327	259.46
chr7	25635895	25636144	68.33
chr7	25637832	25638381	62.32
chr7	25638877	25639150	63.8
chr15	25758095	25759353	249.33
chr15	25759485	25759723	65
chr15	25760550	25760849	73.88
chr12	25873501	25874099	118.39
chr12	25874115	25876581	694.42
chr12	25882689	25882911	53.39
chr12	25888303	25889003	112.11
chr12	25892855	25893502	204.94
chr12	25898090	25898789	74.83
chr12	25898873	25899461	76.85
chr12	25899697	25899918	56.95
chr17	26238302	26238548	98.13
chr17	26238566	26238771	69.65
chr2	26389913	26390449	337.85
chr3	26494607	26494803	61.18
chr8	26550839	26551024	54.23
chr2	26599704	26600185	72.14
chr14	26605405	26605633	65.49
chr14	26608823	26609091	131.6
chr17	26650494	26651199	102.28
chr17	26651239	26651473	69.28
chr17	26651499	26652125	93.64
chr17	26669755	26670005	58.11
chr17	26670304	26670521	51.73
chr17	26671162	26671603	106.61
chr17	26671683	26673136	528.49
chr17	26675077	26675454	57.52
chr7	27028507	27028827	88.9
chr17	27310484	27310869	159.19
chr15	27617844	27618219	160.86
chr15	27631860	27633060	324.22
chr15	27633093	27633481	75.86
chr15	27633575	27633792	56.37
chr15	27638914	27639238	103.02
chr17	27780058	27780301	52.95
chr8	27806815	27807036	76.85
chr14	27807456	27807951	122.82
chr8	27807776	27807997	53.39
chr8	27808133	27808398	61.06
chr8	27808987	27809495	123.89
chr8	27809650	27809950	113.01
chr8	28018159	28018361	70.23
chr8	28073372	28073971	73.58
chr2	28208438	28208667	96.37
chr2	28257358	28258133	564.16
chr5	28596127	28596422	103.02
chr17	29250988	29251288	54.06
chr16	30184801	30185586	256.73
chr16	30185976	30187682	595.81
chr16	30187784	30188546	103.72
chr2	30513164	30513733	140.59
chr2	30545639	30546287	63.49
chr2	30546373	30546684	85.74
chr2	30548734	30549204	90.01
chr14	30763885	30764231	183.13
chr16	30776177	30777004	110.8
chr16	30787611	30787870	90.03
chr16	30789222	30789631	208.33
chr2	31094529	31095228	204.55
chr1	31106931	31107113	63.79
chr7	31178068	31179104	106.18
chr7	31179179	31179927	104.42
chr15	31347789	31348452	72.76
chr17	31427821	31428216	253.12
chr16	31507032	31507306	55.89
chr5	31753627	31754088	76.05
chr7	31793393	31794041	206.38
chr5	31874421	31874700	76.74
chr5	31878327	31878555	53.39
chr5	31878646	31879094	242.99
chr5	31879150	31879498	82.49
chr5	31904822	31905257	197.78
chr2	31943663	31944270	148.02
chr17	31970700	31971185	121.68
chr17	32042496	32043156	265.21
chr16	32170823	32172037	77.7
chr3	32269035	32269411	78.96
chr18	32307014	32307619	546.43
chr3	32308112	32308391	133.99
chr16	32324052	32324266	54.81
chr5	32494308	32494652	183.13
chr5	32496626	32496885	116.9
chr14	32497492	32497721	75.31
chr5	32499412	32499632	56.2
chr5	32500027	32500240	62.05
chr2	32722938	32723504	278.61
chr2	32723699	32723877	66.22
chr2	32723899	32724137	80.43
chr6	32730581	32731033	181.7
chr12	32823331	32823602	55.89
chr12	32900115	32900435	163.34
chr12	32915152	32915341	62.46
chr19	32978749	32979018	109.05
chr19	32980508	32980758	124.65
chr12	33115857	33116472	235.98
chr12	33171731	33171932	52.35
chr16	33178325	33178534	52.95
chr16	33178603	33178924	91.05
chr14	33511369	33511693	74.83
chr14	33596158	33596953	379.6
chr14	33597119	33597749	366.55
chr2	33763737	33764344	304.1
chr14	34007119	34007470	112.25
chr14	34017034	34017424	98.72
chr12	34134368	34134567	81.49
chr18	34277622	34277944	83.23
chr4	34413220	34413510	76.74
chr4	34442260	34442852	194.1
chr1	34445703	34446179	71.51
chr1	34446267	34446844	175.57
chr18	34538034	34538345	120.85
chr18	34540248	34540426	75.24
chr7	34685003	34685286	85.51
chr13	34807256	34807473	88.23
chr5	34862065	34862340	54.74
chr18	35046232	35046449	57.61
chr18	35046659	35047180	340.94
chr18	35047207	35047488	131.6
chr2	35088101	35088480	159.93
chr2	35088509	35088756	92.47
chr18	35117930	35118873	234.22
chr8	35270996	35271525	202.28
chr8	35279167	35279362	61.36
chr8	35279785	35279981	61.18
chr2	35348956	35349240	80.6
chr2	35350755	35352579	415.36
chr2	35361167	35361439	67.04
chr2	35362544	35363132	86.17
chr8	35685588	35685938	155.8
chr8	35719584	35719816	74.75
chr8	35734073	35734215	68.02
chr13	35739263	35739481	88.01
chr13	35739568	35739775	79.69
chr8	35741985	35742195	58.75
chr8	35824347	35824554	101.62
chr7	35849651	35849874	80.43
chr7	35865794	35866143	72.82
chr17	35903501	35903711	68.71
chr17	35914286	35914608	55.89
chr17	35916712	35916889	52.95
chr7	35936245	35936458	58.26
chr18	36099218	36099571	61.53
chr8	36199099	36199347	92.26
chr8	36199383	36199595	68.34
chr15	36264387	36264605	52.95
chr17	36355473	36355764	71.07
chr8	36463324	36463713	70.85
chr18	36488268	36488808	79.76
chr8	36493607	36493755	58.84
chr1	36503035	36503912	420.5
chr15	36508258	36508538	88.73
chr12	36611930	36612111	74.58
chr18	36631932	36632197	80.43
chr18	36857921	36858375	121.76
chr18	36859078	36862368	3104.97
chr18	36865403	36865722	94
chr18	36866253	36867849	284.25
chr18	36867894	36868977	787.69
chr18	36869490	36870126	291.28
chr3	37038266	37038528	89.44
chr3	37039226	37039438	78.65
chr3	37039470	37039686	67.6
chr3	37040366	37040891	151.14
chr3	37072527	37072735	79.48
chr8	37079317	37079642	70.85
chr13	37148478	37148730	80.43
chr3	37231229	37231466	94.6
chr13	37382575	37382795	57.13
chr19	37569723	37570259	58.11
chr17	37628993	37629207	58.1
chr17	37662735	37662948	58.26
chr13	37711652	37712100	56.04
chr13	37712121	37712388	72.87
chr13	37734326	37734799	152.26
chr13	37843554	37843839	55.89
chr13	37853015	37853214	70.82
chr15	38128693	38128963	69.01
chr15	38301405	38301744	58.11
chr15	38314402	38315250	63.1
chr2	38336403	38337158	121.08
chr2	38338058	38341913	795.24
chr18	38524638	38524856	67.24
chr18	38526777	38527286	160.68
chr18	38531771	38532125	143.95
chr15	38531843	38532174	77.54
chr18	38544719	38544930	68.52
chr15	38573888	38574971	707.87
chr15	38580105	38580328	66.36
chr15	38580462	38581079	257.05
chr6	38591718	38592003	58.11
chr10	38891004	38891389	114.58
chr5	38896426	38897093	301.11
chr1	39539079	39539391	79.08
chr1	39559863	39560272	99.85
chr12	39655398	39655873	66.2
chr1	39659515	39659772	68.51
chr1	39660448	39660664	57.77
chr15	39788753	39789070	61.06
chr15	39789291	39789568	62.46
chr15	39789991	39790204	58.26
chr1	39791105	39791528	119.99
chr1	39818150	39818372	53.39
chr18	39995412	39995789	383.65
chr10	39995834	39996178	94.55
chr9	40383166	40383604	63.17
chr9	40384475	40385012	128.04
chr9	40385247	40385664	172.92
chr9	40389502	40390841	355.11
chr9	40390850	40391130	104.55
chr9	40391576	40391796	64.33
chr1	40449703	40449978	107.74
chr9	40459253	40459632	120.75
chr9	40459687	40460109	84.42
chr1	40461693	40461907	58.1
chr9	40629484	40629806	99.85
chr4	40723514	40723779	71.48
chr4	40728233	40728572	91.96
chr4	40728704	40729114	276.95
chr4	40729191	40729690	124.02
chr8	40735759	40736287	196.24
chr8	40736314	40736894	199.88
chr8	40737081	40737323	75.86
chr4	41020250	41020666	151.79
chr9	41037044	41037253	71.07
chr10	41105558	41106002	54.76
chr13	41214505	41214836	62.46
chr3	41216776	41217002	86.3
chr9	41620606	41620828	76.65
chr16	42676689	42676991	134.17
chr19	42736094	42736704	291.99
chr9	43114162	43114416	75.63
chr10	43387098	43388043	420.06
chr10	43422872	43423092	57.13
chr5	43439464	43439676	58.42
chr11	43446023	43446547	172.41
chr5	43473173	43473752	201.55
chr4	43478241	43480307	51.11
chr10	43788870	43789273	144.31
chr13	43860728	43861024	76.32
chr16	44063250	44063469	67.06
chr9	44269926	44270524	371.19
chr5	44339372	44339636	55.89
chr5	44340116	44340456	54.74
chr9	44345372	44345740	57.52
chr9	44345817	44346497	122.29
chr19	44355401	44355668	122.82
chr19	44356593	44357521	178.95
chr19	44357725	44358432	143.37
chr9	44360559	44360719	52.48
chr9	44375438	44376381	66.92
chr9	44406198	44407118	97.74
chr17	44487534	44487764	52.95
chr16	45005408	45005655	72.06
chr2	45051728	45053422	87.5
chr2	45094526	45094851	52.06
chr2	45100623	45100909	100.77
chr2	45101225	45102663	340.91
chr2	45102713	45103137	78.6
chr2	45103168	45103625	140.52
chr2	45117286	45117501	57.93
chr2	45124837	45125318	169.67
chr2	45125545	45125945	194.1
chr2	45126074	45126478	151.31
chr2	45126531	45126914	182.56
chr2	45129877	45130087	58.75
chr2	45130663	45130892	85.67
chr2	45131163	45131757	213.3
chr2	45131813	45132008	104.75
chr2	45132211	45132401	68.92
chrX	45329613	45329875	60.57
chr14	45669272	45670376	494.46
chr9	45817705	45818004	62.21
chr17	45888971	45890310	780.32
chr17	45890558	45890847	60.95
chr1	45925782	45926046	80.43
chr1	45938897	45939124	65.66
chr14	45945102	45945515	81.23
chr4	45961598	45962926	83.88
chr9	46065605	46066146	97.88
chr18	46636722	46636952	118.45
chr19	46833053	46833407	130.91
chr19	46833480	46833985	249.52
chr1	46930428	46931045	160.54
chr17	47003730	47004319	124.96
chr17	47016604	47017410	233.52
chr4	47092983	47093480	253.47
chr8	47952738	47953244	202.61
chr8	47953353	47954726	436.99
chr8	47954766	47955671	105.45
chr8	47955935	47956178	50.56
chr8	47970687	47971657	245.39
chr14	47970820	47971608	123.68
chr14	47971642	47972580	875.51
chr8	47971733	47972273	88.36
chr8	47972556	47974600	376.51
chr8	47974617	47975410	114.65
chr8	47975567	47978606	791.17
chr14	47977779	47978066	106.18
chr14	47978199	47978581	115.67
chr14	47978839	47979786	200.59
chr17	47979164	47979380	63.91
chr8	47979395	47979851	59.13
chr17	47979413	47979726	146.04
chr14	47979916	47982157	1602.5
chr8	48016849	48017128	85.24
chr8	48019139	48019432	52.67
chr8	48019674	48020041	91.83
chr8	48020105	48020608	79.96
chr8	48020801	48021044	78.41
chr8	48021071	48021558	149.33
chr2	48311691	48312107	289.54
chr2	48312253	48312561	111.35
chr9	48366731	48366982	102.27
chr17	48477145	48477389	52.06
chr2	49267373	49267575	71.07
chr2	49271776	49272247	192.18
chr2	49272534	49273212	148.44
chr2	49280461	49280729	62.05
chr13	49346282	49346557	62.67
chr13	49347324	49348304	334.61
chr13	49416849	49417774	409.9
chr13	49419013	49419284	76.74
chr13	49419306	49419485	57.23
chr13	49419568	49419795	63.12
chr6	49792559	49792882	140.2
chr16	49969824	49970046	50.08
chr16	49970172	49971855	328.74
chr16	49982275	49982905	80.78
chr16	50096468	50096934	122.82
chr11	50184964	50185243	70.85
chr15	50192970	50193209	54.06
chr7	50234947	50235355	112.81
chr7	50235367	50235555	83.91
chr7	50235986	50236330	157.25
chr2	50374432	50374718	94.01
chr2	50374781	50375144	110.92
chr6	50409303	50409555	52
chr17	50471126	50471496	77.54
chr2	50524619	50524865	98.13
chr2	50525398	50525695	92.97
chr2	50545014	50545297	123.22
chr2	50546458	50546668	68.71
chr17	50554959	50555164	90.95
chr6	50631977	50632211	71.07
chr6	50635300	50635508	69.08
chr6	50639101	50639355	112.48
chr6	50642545	50642790	57.56
chr2	50697260	50697421	79.25
chr7	50799714	50799934	77.05
chr7	50800007	50800305	73.33
chr7	50800443	50800655	58.42
chr7	50808339	50808657	119.77
chr7	50809820	50810223	123.58
chr15	50915482	50915682	81.19
chr6	50923340	50923532	61.9
chr10	51162823	51163390	244.02
chr2	51167859	51168071	68.34
chr10	51172714	51176689	149.85
chr7	51176553	51176822	76.74
chr13	51496279	51496467	61.23
chr13	51496511	51496930	132.39
chr14	51512762	51512982	57.13
chr11	51687878	51688375	145.71
chr11	51688590	51688857	69.04
chr11	51729030	51730736	432.62
chr11	51730897	51731397	57.13
chr11	51734788	51735523	341.43
chr11	51738746	51738995	81.71
chr11	51739007	51739575	386.75
chr11	51739779	51740096	89.41
chr11	51740573	51740985	112.13
chr11	51744338	51745023	119.74
chr11	51745847	51747203	719.95
chr14	51819736	51819985	110.34
chr16	51929301	51929510	90.03
chr16	51929859	51930290	113.86
chr3	51984599	51984912	55.89
chr3	51984989	51985255	128.7
chr3	51999881	52000317	136.49
chr3	52001788	52003411	254.42
chr13	52041692	52042052	69.28
chr13	52091687	52091887	70.63
chr9	52095833	52096277	71.58
chr9	52096810	52097027	60.57
chr9	52097051	52097416	96.76
chr13	52156844	52157145	93.58
chr13	52157192	52157492	83.63
chr6	52427056	52427823	124.11
chr6	52428084	52428451	85.24
chr16	52467297	52467555	68.31
chr16	52467681	52468303	236.81
chr16	52468316	52469075	511.78
chr16	52469354	52469638	62.07
chr16	52470326	52470597	97.67
chr16	52470622	52470976	131.38
chr16	52474369	52474584	67.78
chr14	52560932	52561326	83.58
chr14	52561824	52562189	112.25
chr2	52704240	52704660	121.71
chr14	52726296	52726882	71.39
chr5	52867422	52867899	59.13
chr18	52909525	52909751	65.84
chr4	53198998	53199194	61.18
chr4	53199963	53200338	98.72
chr15	53231626	53231841	88.67
chr15	53231877	53232030	69.99
chr15	53232124	53232324	52.95
chr4	53251712	53251987	86.97
chr18	53317504	53318054	207.65
chr18	53318084	53319217	737.88
chr18	53319276	53319596	235.22
chr18	53319614	53319757	71.43
chr19	53347983	53348285	123.25
chr19	53640545	53640751	59.43
chrX	53669592	53669844	79.83
chr5	53775646	53776521	50.45
chr5	53776900	53777573	153.98
chr5	53778283	53778688	52.14
chr5	53784378	53784694	54.06
chr5	53792322	53793223	201.95
chr5	53793269	53795154	416.38
chr1	53798398	53798612	67.97
chr5	53828293	53829484	297.72
chr10	53837504	53838070	155.07
chr10	53838092	53839549	570.21
chr5	53842141	53842758	181.31
chr5	53842890	53843513	256.47
chr5	53845280	53846189	227.24
chr5	53846349	53846568	73.15
chr5	53846618	53846815	61
chr5	53880979	53882143	166.47
chr5	53882162	53882497	98.15
chr5	53883005	53883294	69.28
chr5	53899991	53902293	206.07
chr11	53901872	53902659	234.89
chr11	53905386	53905709	88.36
chr5	53930542	53931961	522.05
chr5	53931980	53932499	154.98
chr5	53932560	53934476	458.4
chr5	53934818	53937162	256.8
chr5	53937706	53938470	73.82
chr11	53969284	53969488	66.14
chr11	53969694	53970262	183.2
chr7	54270166	54270266	55.39
chr7	54270486	54270704	55.22
chr5	54339950	54340255	112.25
chr18	54454285	54454559	68.51
chr4	54540417	54540631	58.1
chr11	54615224	54615529	143.89
chr11	54615882	54616139	347.64
chr3	54618451	54618739	74.91
chr11	54621123	54621384	90.46
chr11	54698294	54699039	385.48
chr6	54761519	54762072	116.88
chr4	54806985	54807176	83.21
chr18	55006304	55006531	75.69
chr18	55006539	55006936	193.31
chr4	55111451	55111672	66.71
chr4	55130580	55131352	286.69
chr9	55155324	55155728	58.03
chr9	55155746	55156184	248.18
chr9	55156386	55156821	139.74
chr9	55156943	55158064	216.33
chr9	55158244	55158493	62.08
chr11	55246549	55246783	62.05
chr18	55284753	55284959	59.43
chr12	55505500	55506607	141.2
chr16	55555354	55555732	121.71
chr4	55663721	55665464	63.21
chr16	55698872	55699158	52.07
chr19	55723761	55723989	61.83
chr19	55734835	55735086	83.63
chr4	55743129	55743525	52.95
chr12	55922130	55922394	69.21
chr9	55927352	55927755	69.01
chr12	55975943	55976209	88.67
chr12	56099993	56100630	194.31
chr12	56120517	56120882	60.37
chr13	56282542	56283649	276.99
chr13	56283663	56285379	765.85
chr13	56285483	56285820	147.88
chr14	56343361	56343730	91.05
chr9	56355183	56355833	131.56
chr9	56356581	56357353	172.53
chr9	56400074	56400481	170.25
chr9	56400504	56400904	125.72
chr13	56435718	56436689	459.05
chr13	56453467	56453704	62.05
chr13	56453808	56454703	388.08
chr10	56599734	56599935	131.6
chr9	57081356	57081757	222.07
chr9	57503756	57504024	53.31
chr9	57727180	57727382	60.12
chr15	57738362	57738679	81.23
chr13	58168721	58168963	71.07
chr13	58168998	58169399	179.91
chr3	58305916	58306186	87.91
chr15	58565818	58566301	182.22
chr15	58576898	58577523	266.09
chr15	58580784	58581031	82.09
chr15	58586034	58586349	70.77
chr15	58589895	58590299	125.72
chr15	58599851	58600245	99.3
chr9	58653742	58653921	56.34
chr9	58653939	58654247	103.02
chr15	58921105	58921659	188.93
chrX	58976385	58976613	52.58
chr15	58990053	58990465	121.94
chr15	59033536	59034419	528.64
chr15	59034995	59035246	61.77
chr11	59339029	59340239	89.33
chr11	59340325	59341695	434.31
chr10	59395478	59395675	55.89
chr15	59552809	59553068	79.86
chr15	59553085	59553288	100.08
chr15	59559779	59559994	54.65
chr15	59560309	59560888	182.22
chr15	59591158	59591691	386.21
chr15	59591827	59592034	59.26
chr15	59627269	59627548	106.88
chr12	59639268	59639447	97.48
chr10	59671278	59673055	235.92
chr10	59673186	59673538	104.4
chr10	59680334	59681132	61.29
chr15	59696032	59696780	335.54
chr10	59715051	59715266	57.93
chr10	59715282	59715755	106.57
chr15	59718977	59719267	90.11
chr15	59719519	59719935	141.4
chr10	59722592	59724368	415.01
chr10	59724415	59724749	79.92
chr10	59724811	59725580	244.05
chr10	59730934	59731140	58.7
chr10	59731643	59732890	354.85
chr10	59735820	59736936	323.79
chr4	59813348	59813511	67.72
chr4	59816383	59816706	51.83
chr13	59936564	59936842	68.51
chr13	59976960	59977508	285.6
chr13	59977847	59978039	61.9
chr13	59978101	59978330	65.32
chr2	60010487	60011058	251.59
chr2	60014297	60014496	81.41
chr3	60273427	60273948	122.9
chr10	60420708	60421184	95.93
chr10	60630083	60630712	265.14
chr1	60684121	60684656	214.08
chr1	60684744	60684962	67.24
chr18	60798011	60798339	103.02
chr9	60839218	60839706	85.5
chr9	60845886	60847124	493.83
chr9	60860695	60861271	220.5
chr9	60869749	60870030	142.59
chr9	60870193	60870510	84.21
chr18	60911744	60912064	130.01
chr18	60912148	60912357	58.92
chr2	60975561	60975801	83.45
chr2	60977158	60977523	76.32
chr14	61062217	61062454	60.34
chr14	61062927	61063275	76.32
chr3	61200188	61200407	57.29
chr3	61213134	61213350	57.77
chr3	61213564	61214405	480.08
chr3	61214823	61215165	114.89
chr3	61219996	61220489	185.79
chr3	61220514	61220862	110.1
chr18	61260131	61261285	321.85
chr11	61282707	61283259	283.67
chr9	61282891	61283067	98.3
chr11	61312272	61312630	260.57
chr2	61352087	61352444	63.17
chr9	61362229	61362463	64.48
chr9	61550046	61550939	241.46
chr9	61551223	61551427	89.48
chr9	61554267	61554480	58.26
chr9	61555017	61555207	62.27
chr9	61555678	61556164	256.45
chr18	61792104	61792356	71.07
chr15	61834279	61834742	286.66
chr14	62137451	62138317	242.11
chr18	62203738	62204062	94.01
chr18	62204678	62205029	110.84
chr18	62205103	62205353	55.89
chr18	62205731	62206731	653.9
chr18	62206751	62207200	284.54
chr15	62221096	62221255	91.31
chr15	62221362	62221549	73.28
chr15	62224098	62224414	57.97
chr15	62224989	62225176	62.83
chr18	62228482	62228708	86.3
chr15	62232521	62232857	105.87
chr14	62376049	62376286	53.39
chr14	62480045	62480405	132.01
chr14	62589898	62590922	279.12
chr9	62676643	62677120	85.82
chr1	62725134	62725879	164.87
chr11	62828100	62828321	132.61
chr11	62834045	62834493	209.58
chr11	62840049	62840539	157.61
chr11	62859296	62861357	676.31
chr11	62863944	62864271	96.33
chr11	62864429	62865001	619.41
chr11	62865125	62865317	82.98
chr11	62865432	62866675	613.32
chr8	63362234	63362564	87.23
chr15	63445641	63445920	76.74
chr15	63446304	63446493	62.46
chr15	63448072	63448963	411.25
chr15	63456580	63456843	110.4
chr14	63695228	63695669	109.59
chr14	63695861	63696260	183.95
chr14	63696871	63699522	858.01
chr14	63721425	63721703	69.14
chr14	63721725	63722288	177.52
chr1	64235935	64236668	80.8
chr1	64238337	64240049	229.52
chr15	64373689	64373904	67.78
chr15	64373930	64374184	91.03
chr1	64385071	64385299	61.83
chr1	64420322	64420747	128.97
chr1	64420778	64421203	160.51
chr1	64421263	64421706	53.64
chr1	64421889	64422536	78.38
chr13	64523556	64523842	68.51
chr13	64524252	64524550	60.57
chr9	64596306	64596826	171.16
chr9	64619053	64619401	131.38
chr9	64638526	64638738	58.42
chr5	64769412	64769743	74.81
chr5	64769878	64771382	105.33
chr5	64771701	64772213	56.95
chr16	64884146	64884412	76.74
chr9	65047739	65049359	393.8
chr9	65049454	65049982	51.3
chr5	65067809	65068061	91.44
chr5	65068157	65068693	148.44
chr6	65114301	65114541	63.5
chr6	65115037	65115478	131.2
chr5	65172122	65172434	58.11
chr14	65258314	65258637	103.02
chr13	65358468	65358732	72.67
chr3	65462505	65463605	81.49
chr5	65482643	65482919	143.89
chr5	65493919	65494375	173.96
chr6	65534818	65535140	98.41
chr6	65535156	65535591	62.45
chr14	65719127	65721220	118.3
chr14	65731525	65732133	155.07
chr14	65732404	65732788	69.01
chr10	66310950	66311793	986.14
chr10	66311861	66312206	168.21
chr10	66312488	66312722	74.38
chr10	66314327	66315312	1007.09
chr10	66315351	66315828	332.84
chr10	66316091	66316561	253.46
chr10	66316591	66316897	179.33
chr10	66326751	66328629	598.65
chr10	66328646	66329056	142.43
chr10	66382207	66382469	90.11
chr10	66382645	66383275	121.01
chr10	66383444	66384027	179.91
chr10	66384163	66384494	161.04
chr10	66390473	66390645	66.59
chr10	66391028	66392291	1171.15
chr10	66392399	66394610	2957.6
chr10	66394748	66395015	63.71
chr10	66399706	66401204	866.59
chr10	66401356	66401536	85.82
chr10	66403264	66403603	216.7
chr9	66447355	66447880	283.67
chr9	66448806	66449268	188.72
chr7	66576064	66576301	51.62
chr7	66577338	66577696	66.59
chr7	66578256	66578524	68.51
chr9	66836455	66836947	242.76
chr9	66837237	66838576	323.68
chr9	66838777	66839205	129.92
chr14	66959550	66959928	182.34
chr15	67176885	67177282	145.27
chr3	67380264	67380552	75.86
chr18	67620461	67620919	85.82
chr14	67715659	67716067	204.21
chr14	67716299	67716559	69.86
chr14	67716591	67717247	282.21
chr5	67774467	67774695	85.88
chr5	67841676	67841962	89.86
chr3	68480830	68481209	91.05
chr2	68620524	68620891	136.49
chr14	68660562	68660787	66.01
chr14	68666489	68666923	137.91
chr3	68973848	68974098	61.93
chr3	68974449	68974733	75.56
chr3	68974871	68975362	248.96
chr11	69897997	69898532	229.2
chr11	70003587	70003775	53.37
chr11	70004621	70004990	70.85
chr11	70186336	70186681	114.31
chr11	70186755	70186959	59.77
chr11	70187866	70188242	182.85
chr11	70189603	70190059	207.59
chr11	70302499	70303521	151.27
chr11	70313304	70313661	91.05
chr11	70443793	70444013	66.89
chr12	70525836	70526035	61.9
chr12	70547031	70548027	171.11
chr12	70548062	70549858	331.65
chr12	70586581	70587333	280.5
chr18	70594713	70595136	131.38
chr18	70595447	70595831	113.77
chr12	70638040	70640437	585.56
chr7	70961392	70961649	55.88
chr7	70961815	70962263	123.99
chr14	71191008	71191491	92.59
chr7	71193164	71193924	136.2
chr12	71241481	71241789	100.3
chr6	71408072	71408286	53.39
chr2	71482210	71482632	151.31
chrX	71494724	71495250	60.67
chr2	71500033	71500485	154.83
chr2	71500882	71501345	192.18
chr8	71529102	71529511	141.25
chr8	71529553	71530256	193.87
chr8	71530898	71531283	84.42
chr8	71535890	71536119	53.39
chr8	71536299	71536574	60.57
chr6	72000453	72001260	247.81
chr6	72006821	72007019	81.63
chr1	72272835	72274065	263.64
chr1	72274130	72275038	185.33
chr1	72283648	72284288	171.05
chr1	72284308	72285251	149.52
chr6	72423359	72423529	62.85
chr6	72471756	72471967	55.29
chr6	72472573	72472795	82.66
chr5	72573913	72574505	74.75
chr5	72574626	72575691	299.72
chr2	72841197	72843063	505.3
chr2	72875370	72877148	135.02
chr8	72879690	72879982	55.08
chr6	72883075	72883364	90.08
chr2	72892008	72892620	72.65
chr2	72893960	72894592	288.07
chr2	72902138	72902477	105.31
chr17	73144702	73145064	121.23
chr8	73159298	73159896	97.16
chr6	73172879	73173133	70.86
chr5	73274982	73275142	91.03
chr5	73296349	73296687	181.5
chr7	73344207	73344798	371.19
chr17	73358213	73358464	71.37
chr7	73370648	73371047	155.43
chr7	73375430	73375709	100.08
chr7	73377985	73378301	120.2
chr2	73379013	73379324	61.06
chr8	73428206	73428907	60.76
chr15	73467890	73468111	53.39
chr13	73596713	73596996	90.11
chr18	73701203	73702181	50.99
chr14	73733884	73734053	124.6
chr14	73833397	73833747	108.28
chr14	73841857	73842479	151.73
chr14	74238851	74239218	110.19
chr1	74247503	74247862	89.07
chr7	74569187	74569719	146.86
chr7	74569806	74571436	1250.36
chr7	74571579	74571974	137.87
chr7	74587405	74587599	93.6
chr7	74587698	74588038	136.31
chr7	74588180	74588400	57.13
chr7	74588833	74589198	141.52
chr7	74589234	74589964	362.61
chr7	74590041	74591303	673.3
chr7	74602839	74603355	282.89
chr7	74603551	74605665	1841.64
chr7	74605724	74605951	119.24
chr7	74605961	74606522	270.76
chr7	74606546	74610024	3100
chr13	74659775	74660316	51
chr8	74791860	74793325	468.08
chr8	74819436	74820409	100.68
chr8	74820545	74821215	51.31
chr11	75092800	75093172	196.71
chr3	75097017	75097350	106.43
chr2	75423017	75423230	68.15
chr2	75450791	75451337	82.6
chr14	75465755	75465974	81.5
chr14	75467795	75468095	54.06
chr14	75468317	75469188	256.14
chr14	75469225	75469756	51.74
chr2	75601127	75601625	97.98
chr2	75611513	75611728	62.05
chr2	75612230	75612495	62.05
chr2	75613268	75613576	187.6
chr2	75613704	75614031	72.94
chr2	75614372	75615671	348.14
chr2	75616132	75616521	125.72
chr2	75630452	75631364	212.04
chr15	75687130	75688311	489.75
chr17	75836283	75836494	58.59
chr12	75925974	75926544	279.74
chr13	75960689	75960936	80.43
chr16	75961889	75962073	53.39
chr13	75962156	75962448	74.31
chr16	75962290	75962475	63.22
chr14	76228713	76229099	84.42
chr14	76231756	76232192	82.4
chr11	76400109	76402087	380.65
chr11	76403280	76403799	113.3
chr11	76424023	76424296	63.6
chr11	76442168	76442608	96.66
chr16	76527981	76528168	73.28
chr14	76595279	76595493	53.39
chr16	76604442	76604622	64.19
chr10	76631640	76631882	90.92
chr10	76669637	76669932	98.75
chr11	76670942	76671251	52.95
chr10	76673348	76674380	151.41
chr11	77010332	77010525	61.72
chr9	77585370	77585642	73.17
chr9	77585791	77586043	71.2
chr8	77608736	77609473	70.46
chr8	77609826	77610479	61.42
chr9	77673229	77673533	76.74
chr9	77675475	77675713	62.05
chr9	77675804	77676929	422.02
chr15	77705160	77705500	125.68
chr9	77866173	77866436	79.14
chr9	77869999	77870279	94.11
chr10	77933550	77934020	158.97
chr10	77939426	77939879	154.06
chr10	77943705	77943981	112.3
chr10	77944106	77945224	440.85
chr12	78121039	78121490	79.96
chr16	78217211	78217568	95.93
chr16	78217834	78218303	65.32
chr15	78418446	78418885	121.92
chr15	78419012	78419225	54.97
chr15	78419237	78420213	902.45
chr15	78421346	78421685	92.74
chr15	78422007	78422606	146.5
chr16	78490395	78490883	54.34
chr15	78646215	78646551	54.06
chr15	78692653	78692864	55.17
chr11	79038173	79038811	93.47
chr11	79091893	79092960	133.79
chr11	79099644	79099981	51.68
chr11	79099983	79100453	68.41
chr11	79100531	79101242	404.82
chr11	79101245	79101386	59.92
chr11	79118806	79120420	2272.14
chr11	79120422	79120885	433.2
chr18	79454801	79455158	98.52
chr2	79458781	79458989	51.18
chr2	79459018	79459681	345.33
chr18	79490379	79490688	90.11
chr14	79841168	79841556	58.03
chr17	79842093	79842351	60.71
chr15	79860776	79861604	296.68
chr17	79997463	79997694	74.94
chr17	79999265	79999474	68.89
chr12	80118852	80119181	64.37
chr17	80185957	80186346	52.95
chr10	80214323	80214743	108.77
chr15	80288375	80288593	57.45
chr15	80328271	80328417	80.25
chr17	80512067	80512691	236.81
chr18	80674778	80675206	202.28
chr18	80680215	80680704	99.52
chr7	80713942	80714150	55.79
chr7	80739843	80740642	63.8
chr7	80741619	80741761	67.54
chr12	80942322	80942577	70.69
chr12	81115185	81115566	216.06
chr17	81172050	81172262	78.65
chr17	81200727	81201187	106.18
chr3	81787387	81787726	69.28
chr11	81809759	81810421	63.79
chr11	81816894	81822127	1724.35
chr11	81829858	81830421	52.28
chr11	81835819	81837670	556.86
chr8	81971493	81971678	95.89
chr10	82243059	82243249	62.27
chr10	82385972	82386180	64.71
chr10	82386261	82386467	103.02
chr10	82386873	82387090	57.61
chr7	82516884	82517130	52.95
chr3	82598039	82598291	71.2
chr3	82604322	82604671	74.99
chr18	82639500	82639957	202.28
chr6	82747420	82747756	99.97
chr6	82762609	82762806	71.22
chr6	82771917	82772139	90.11
chr6	82774194	82774548	62.32
chr6	82804332	82804569	110.34
chr10	82806011	82806224	53.99
chr10	82806256	82807135	168.93
chr6	82813520	82813850	60.37
chr8	82838265	82838478	58.26
chr8	82838786	82839000	58.1
chr8	82839323	82839598	77.06
chr7	82941347	82941657	106.24
chr6	83081566	83081905	115.48
chr13	83205079	83205274	61.36
chr13	83213096	83213632	159.05
chr13	83213642	83214101	287.9
chr13	83214404	83214928	246.46
chr6	83223810	83224122	212.52
chr8	83443066	83443392	125.72
chr10	83523529	83523788	62.05
chr17	83666695	83667107	129.44
chr10	83797593	83798128	254.76
chr10	83801445	83801735	74.59
chr2	83899343	83899592	62.05
chr2	83899607	83899878	131.38
chr17	83926949	83927514	89.15
chr10	84011891	84012175	105.82
chr10	84012737	84012969	131.38
chr1	84344747	84344961	53.39
chr1	84345810	84347187	1003.07
chr1	84347214	84347454	93.95
chr1	84356178	84356385	72.11
chr17	84500626	84501061	96.14
chr17	84501102	84501514	96.98
chr17	84502552	84502913	84.42
chr17	84502950	84503527	176.12
chr17	84513408	84513717	90.81
chr17	84513763	84514000	62.05
chr17	84514853	84515194	85.46
chr17	84515202	84515474	87.53
chr17	84515483	84516817	936.33
chr17	84516862	84520305	2919.35
chr17	84520312	84521128	625.27
chr17	84521578	84521994	97.99
chr17	84522515	84522838	101.34
chr17	84522985	84523274	76.41
chr17	84540144	84541126	1003.09
chr17	84541422	84541606	63.41
chr17	84548292	84548590	78.15
chr15	84824947	84825394	308.65
chr15	84825440	84825749	131.6
chr12	84958357	84958635	107.09
chr11	85062749	85063148	358.22
chr11	85063780	85064046	88.67
chr11	85064048	85064302	91.03
chr17	85259267	85259420	69.3
chr12	85268776	85268941	67.29
chr15	85538679	85538962	80.82
chr15	85539323	85539976	258.99
chr15	85540437	85540654	66.77
chr8	85626986	85627463	181.61
chr8	85627660	85627839	64.38
chr8	85663981	85664171	83.44
chr8	85664613	85665421	439.36
chr15	86032826	86033403	211.55
chr15	86033545	86034118	202.54
chr15	86035019	86035234	70.41
chr8	86271795	86272022	62.05
chr8	86272812	86273095	85.24
chr4	86322121	86322440	119.56
chr4	86335408	86335901	177.63
chr4	86356661	86357309	355.08
chr4	86357395	86358095	521.59
chr4	86358201	86359014	202.57
chr4	86359526	86359868	55.89
chr7	86414898	86415210	115.99
chr12	86533514	86533872	174.91
chr8	86715335	86716944	235.4
chr12	86721299	86721596	71.07
chr11	86721428	86721962	242.99
chr12	86722462	86722692	96.15
chr12	86726289	86726617	161.26
chr12	86726673	86727210	222.89
chr11	86734055	86734373	79.63
chr12	86734799	86735168	71.77
chr12	86736609	86736942	124.6
chr12	86738193	86738456	79.14
chr12	86796372	86796779	87.59
chr12	86828235	86828928	51.07
chr12	86830071	86831736	514.71
chr12	86873649	86874293	118.97
chr7	87003099	87004829	373.1
chr17	87076803	87076975	76.61
chr3	87137411	87137956	286.42
chr3	87138001	87138244	91.05
chr3	87138290	87138989	364.78
chr3	87139375	87139577	80.76
chr3	87140615	87141041	139.44
chr3	87141088	87141511	171.55
chr3	87141810	87142137	54.34
chr7	87142222	87142436	53.39
chr17	87144113	87144437	77.54
chr7	87159512	87159732	57.13
chr7	87160001	87160270	64.42
chr10	87268536	87268809	80.43
chr10	87293334	87293834	219.03
chr10	87293895	87294119	66.18
chr10	87294311	87294574	89.25
chr10	87295056	87295272	57.77
chr10	87304825	87305056	165.93
chr6	87484719	87486017	355.67
chr6	87486197	87486637	60.59
chr6	87491027	87491755	675.52
chr6	87491789	87492494	425.72
chr17	87569655	87569880	103.09
chr16	87625074	87625879	61.92
chr8	87666141	87666665	304.05
chr17	87858346	87858532	95.63
chr17	87858602	87859007	122.82
chr7	87972735	87973663	280.47
chr7	87975517	87976016	54
chr7	87976049	87976911	497.99
chr7	87976994	87977387	70.64
chr6	88003887	88004073	63.02
chr8	88005662	88006167	70.17
chr6	88007096	88007487	106.18
chr11	88047024	88047297	64.56
chr11	88047313	88048213	259.98
chr11	88048253	88048673	59.13
chr11	88055135	88055758	392.17
chr12	88128236	88128659	62.23
chr12	88141688	88143030	382.55
chr12	88151640	88152569	204.14
chr12	88164164	88167028	391.59
chr9	88168424	88168630	59.43
chr9	88171754	88172088	86.58
chr12	88172709	88176062	2161.38
chr12	88177225	88178054	60.98
chr12	88248763	88248979	71.35
chr12	88251040	88251364	62.4
chr12	88255173	88256189	68.24
chr15	88320556	88320780	97.52
chr15	88320804	88321302	299.93
chr3	88410756	88410953	71.07
chr3	88411308	88411838	100.93
chr17	88532119	88532728	314.1
chr17	88737031	88737302	119.48
chr12	88748576	88749395	70.58
chr6	88889207	88889900	108.55
chr6	88890092	88891378	123.95
chr6	88891759	88892341	144.29
chr7	88994163	88994706	131.3
chr7	88999737	89000280	90.9
chr1	89076627	89078441	1477.41
chr1	89078455	89079029	85.8
chr18	89122026	89122296	68.26
chr6	89205904	89206393	112.64
chr6	89206534	89208639	1046.29
chr8	89281269	89281585	85.24
chr16	90197700	90197969	103.02
chr16	90197990	90198313	162.56
chr1	90371012	90371192	64.19
chr1	90371339	90371727	103.02
chr3	90391628	90392615	172.59
chr3	90393032	90393852	187.43
chr2	90481553	90482172	222.42
chr1	90483441	90484649	728.28
chr1	90484670	90485287	404.25
chr1	90533293	90533616	174.04
chr1	90539442	90539645	53.39
chr1	90549369	90549704	148.35
chr1	90551297	90551659	85.24
chr1	90551797	90552040	109.47
chr1	90552070	90552341	60.57
chr1	90557837	90558009	65.8
chr16	90677395	90677992	341.65
chr5	91118676	91119241	236.51
chr5	91310134	91310403	71.07
chr5	91310570	91310978	106.18
chr5	91310985	91311100	52.06
chr16	91347709	91347881	76.61
chr16	91353337	91353728	98.95
chr16	91353951	91354806	453.21
chr16	91354815	91356194	1608
chr16	91356262	91356441	61.03
chr16	91359476	91359718	105.59
chr16	91366883	91367840	376.21
chr16	91452301	91452581	83.63
chr16	91452641	91453082	138.6
chr16	91461128	91461980	54.79
chr16	91521453	91521700	238.56
chr16	91521863	91524670	1144.18
chr16	91526749	91527035	52.99
chr6	91628847	91629501	108.74
chr2	91811104	91811705	217.86
chr16	91963401	91963771	107
chr16	92019498	92019726	80.43
chr2	92323714	92323919	69.65
chr9	92330721	92330982	69.7
chr9	92331208	92331513	155.88
chr5	92535478	92535670	71.07
chr5	92556270	92556770	60.25
chr10	92558720	92558933	58.26
chr16	92572834	92573977	675.85
chr10	92586971	92587242	87.72
chr10	92827549	92827875	115.74
chr10	92833265	92833645	63.17
chr16	92864479	92864883	66.59
chr16	92867722	92869037	209.42
chr10	92893595	92893958	174.89
chr10	92895273	92895646	102.4
chr16	93031279	93031672	54.06
chr15	93171105	93171846	216.56
chr8	93319100	93319478	79.96
chrX	93413566	93413791	76.07
chrX	93413873	93414294	205.19
chrX	93420868	93421191	162.56
chrX	93421693	93421893	60.46
chrX	93422393	93423032	262.82
chr11	93682764	93683445	104.52
chr11	93848897	93849719	261.78
chr13	94000887	94001430	183.9
chr11	94006455	94006674	57.29
chr13	94007752	94008002	71.07
chr10	94101470	94102469	75.33
chr1	94111953	94112339	69.01
chr1	94112978	94113667	222.38
chr3	94391721	94392401	151.44
chr13	94747186	94747488	102.19
chr16	94780872	94781362	66.2
chr10	94971419	94971738	75.04
chr4	95020441	95021203	240.98
chr13	95068528	95068844	79.6
chr13	95071193	95071394	70.43
chr10	95140364	95140786	77.54
chr10	95636352	95636558	59.43
chr10	95643397	95644581	317.08
chr10	95736274	95736772	82.77
chr3	95781234	95781791	392.26
chr3	95782038	95782605	121.68
chr10	95795162	95796157	138.43
chr10	95800432	95800930	64.07
chr16	96035436	96035909	123.19
chr16	96036039	96036506	100.78
chr16	96037101	96037316	51.43
chr16	96151069	96153320	604.37
chr16	96153326	96154211	91.29
chr16	96177436	96177635	70.82
chr15	96305031	96305440	145.71
chr15	96305969	96306291	79
chr10	96338857	96339188	68.5
chrX	96394226	96394594	85.27
chrX	96394637	96395072	120.64
chr9	96417904	96418101	61
chr15	96485078	96485636	156.19
chr15	96485678	96486280	179.91
chr15	96559607	96559840	74.56
chr15	96587893	96588198	52.07
chr15	96588304	96588627	222.89
chr5	96605963	96606370	66.59
chr8	96715103	96715895	448.91
chr7	97168191	97168499	75.86
chr7	97168571	97169098	160.7
chr7	97171262	97171640	92.59
chr7	97171904	97172320	161.55
chr8	97235107	97235524	90.08
chr5	97340355	97341695	117.69
chr13	98212326	98212733	121.53
chr10	98237477	98237704	68.33
chr10	98239319	98239997	324.33
chr10	98244411	98244987	223.24
chr15	98314393	98315310	65.72
chr13	98316041	98316280	68.33
chr13	98329664	98330059	112.25
chr10	98342545	98344451	158.66
chr2	98506358	98507530	74.09
chr10	98703227	98703447	57.13
chr10	98704080	98704278	52.87
chr10	98704366	98704857	254.1
chr4	98793688	98793945	80.43
chr4	98853275	98853628	75.04
chr9	99080801	99081248	84.88
chr9	99081334	99082063	119.14
chr9	99082127	99084386	1384.81
chr9	99084527	99085197	116.71
chr12	99613676	99614004	150.04
chr10	99622855	99623167	177.12
chr6	99735402	99735607	69.65
chr13	99738174	99738388	67.97
chr13	99776321	99776525	59.77
chr6	100093924	100094224	85.82
chr6	100112945	100113719	564.51
chr15	100291445	100292579	105.3
chr6	100330986	100331242	61.06
chr9	100340602	100340913	110.73
chr9	100346512	100346720	59.09
chr6	100426418	100426625	59.26
chr6	100427028	100427454	215.27
chr6	100429874	100430552	286.37
chr6	100430657	100431140	341.19
chr6	100431184	100431349	67.29
chr6	100431369	100432085	314.41
chr6	100432169	100432840	214.07
chr6	100433064	100433342	107.09
chr6	100452026	100452867	272.51
chr12	100878265	100879494	411.6
chr12	100879720	100879980	107.17
chr12	100880284	100880498	57.93
chr15	100894055	100894380	61.06
chr15	100898607	100898810	58.17
chr15	100899734	100899905	66.01
chr15	100900713	100900918	69.65
chr12	101406516	101407161	60.53
chr12	101422122	101422897	150.63
chr6	101505587	101505906	98.96
chr3	101515761	101516089	97.33
chr3	101603843	101604254	142.4
chr13	101636107	101636475	168.54
chr13	101643638	101643834	61.18
chr12	101766423	101766700	107.31
chr12	101769142	101769483	115.09
chr12	101967361	101967714	95.93
chr12	102014114	102014576	383.76
chr11	102105937	102106319	128.27
chr11	102106348	102108020	1121.81
chr11	102285750	102287175	476.32
chr13	102310378	102310998	279.05
chr3	102519070	102519651	183.14
chr11	102608090	102608514	83.45
chr2	102807045	102807244	70.82
chr2	102807455	102807879	161.55
chr2	102808204	102808479	86.97
chr2	102808505	102809117	337.33
chr3	102821225	102821689	66.32
chr11	103020423	103020726	90.11
chr11	103149703	103150045	108.28
chr11	103169238	103169713	62.23
chr3	103182247	103182441	105.01
chr14	103234173	103234413	71.07
chr14	103282755	103282925	77.08
chr14	103306093	103306496	154.56
chr12	103688487	103690201	179.92
chr12	103690987	103691793	93.9
chr12	103755923	103756295	183.89
chr1	103798445	103799349	66.21
chr14	104118474	104118825	118.97
chr3	104245771	104246143	94.01
chr5	104356587	104357086	61.06
chr13	104597577	104597742	62.21
chr5	104836498	104836691	61.72
chr7	104913576	104914290	139.7
chr5	105228011	105228348	95.75
chr11	105321231	105321668	121.53
chr12	105424293	105424557	59.62
chr7	105468093	105468988	413.32
chr7	105469466	105470228	313.14
chr7	105470284	105470619	116.1
chr7	105470775	105471245	114.58
chr7	105476783	105477102	109.13
chr7	105482546	105482888	114.89
chr7	105482900	105483154	91.03
chr11	105814910	105815067	60.57
chr5	106077880	106078453	114.2
chr13	106090057	106090438	204.21
chr13	106100596	106100790	116.75
chr13	106100909	106101102	82.75
chr5	106122307	106122981	150.18
chr5	106123161	106123533	63.3
chr14	106131450	106131823	112.25
chr12	106251466	106251812	93.14
chr5	106273393	106273658	90.11
chr14	106321591	106322576	428.45
chrX	106385008	106385224	53.39
chrX	106386314	106387121	179.58
chr4	106537960	106538499	265.63
chr7	106679941	106680732	106.54
chr11	106822637	106823324	138.79
chr7	107195698	107195947	71.07
chr7	107356417	107356627	58.75
chr7	107364528	107364766	100.08
chr4	107449489	107450429	440.11
chr9	107626616	107627565	97.77
chr7	107679441	107679677	53.39
chr8	108028454	108028881	92.59
chr7	108176440	108177108	251.59
chr7	108181896	108182107	78.86
chr7	108199119	108200843	541.82
chr7	108241070	108241299	53.39
chr1	108304588	108304851	110.4
chr13	108689796	108690276	137.5
chr13	108692998	108694250	620.54
chr13	108694536	108694947	63.73
chr13	108734916	108736286	1055.91
chr13	108736623	108736840	110.42
chr13	108744252	108744849	381.49
chr13	108744933	108745245	80.59
chr1	108828145	108828365	66.89
chr1	108828588	108828789	91.9
chr1	108828847	108829288	136.59
chr8	108917983	108918347	110.73
chr8	108918376	108918957	311.16
chr11	108961474	108961736	131.38
chr3	109054798	109055013	64.09
chr3	109055519	109055742	108.88
chr3	109056430	109056642	58.42
chr3	109056675	109057166	290.13
chr3	109057178	109059294	1399.31
chr13	109087491	109087794	61.06
chr13	109288668	109288960	81.97
chr12	109325052	109325254	60.12
chr12	109326450	109326661	62.05
chr1	109393575	109393866	85.24
chr1	109394555	109394770	57.93
chr1	109480544	109480764	57.13
chr11	109720779	109721045	68.89
chr11	109721406	109721888	304.59
chr9	109810795	109811034	54.06
chr12	109999306	109999940	138.02
chr10	110555501	110555958	176.87
chr10	110556103	110556820	417.07
chr10	110556978	110557224	57.66
chr10	110557249	110557530	84.07
chr10	110563707	110564996	653.62
chr10	110568015	110568351	117.51
chr10	110568789	110568940	66.72
chr10	110569401	110569900	139.74
chr10	110570046	110570241	61.36
chr10	110570973	110571843	277.02
chr10	110830752	110831036	95.43
chr10	110976884	110977303	75.14
chr10	110980958	110981199	76.16
chr9	110997116	110997320	59.77
chr5	111407530	111407746	67.6
chr10	111439056	111439657	167.05
chr5	111544772	111545325	516.72
chr5	111568741	111568971	75.12
chr5	111570554	111570814	168.8
chr13	111692663	111692876	58.26
chr13	111693258	111693740	57.52
chr13	111732549	111732788	63.66
chr12	111944840	111945207	89.62
chr2	112057896	112058130	62.05
chr12	112229681	112230854	152.33
chr6	112525245	112525574	94.01
chr13	112685244	112685443	60.64
chr13	112686375	112686672	76.74
chr13	112726060	112726659	159.42
chr13	112770336	112770641	55.89
chr6	112987798	112988141	141.25
chr12	113182752	113183997	929.88
chr12	113184065	113184189	71.43
chr12	113184535	113185095	504.06
chr13	113228314	113228559	90.11
chr13	113229059	113229548	255.63
chr13	113229559	113230565	426.99
chr13	113231105	113231300	61.36
chr6	113301589	113301927	52.07
chr8	113435983	113436300	89.41
chr5	113638877	113639346	272.67
chr5	113639385	113639536	69.3
chr5	113653751	113653942	62.09
chr12	113816976	113817369	146.12
chr4	114052104	114052366	89.44
chr12	114078441	114078815	114.61
chr12	114133250	114133812	57.91
chr12	114135590	114136454	263.35
chr13	114208272	114208624	112.97
chr13	114226609	114226868	103.02
chr13	114305251	114305612	77.54
chr6	114312464	114312693	75.31
chr5	114368523	114368942	58.76
chr11	114826095	114826348	91.24
chr11	114826375	114827265	412.08
chr11	114829487	114829885	145.07
chr11	114830015	114830676	323.98
chr11	114866200	114866917	701.7
chr11	114866930	114867216	110.05
chr11	114867259	114867754	162.74
chr11	114867792	114868237	160.63
chr11	114923387	114923760	139.8
chr11	114925232	114925569	126.31
chr11	114926591	114928022	1429.33
chr11	114931773	114932181	143.5
chr11	114932234	114933812	1128.11
chr11	114933949	114934392	227.6
chr11	114934609	114934943	106.48
chr5	115148261	115148570	50.69
chr5	115148720	115149524	308.84
chr5	115149593	115149780	54.7
chr5	115149974	115150305	94.01
chr5	115276155	115276724	69.97
chr5	115277364	115277737	137.59
chr6	115293027	115293356	117.49
chr6	115293611	115293820	58.92
chr14	115347650	115347827	73.15
chr3	115385294	115386201	510.41
chr3	115386257	115386494	84.04
chr3	115387315	115387596	85.87
chr3	115389954	115390195	63.34
chr3	115390323	115390616	100.08
chr3	115391335	115391606	98.02
chr3	115391879	115392145	78.61
chr3	115392238	115393226	417.07
chr3	115395334	115395695	212.52
chr3	115396218	115396937	400.26
chr3	115397132	115397498	130.77
chr3	115397686	115398143	288.52
chr3	115398204	115398894	469.2
chr3	115398959	115399118	68.61
chr3	115399269	115399605	137.21
chr14	115446640	115447040	77.36
chr3	115518952	115519189	73.83
chr9	115655605	115655960	102.43
chr6	115953441	115954722	465.68
chr6	115954731	115955271	145.62
chr11	115955015	115955318	167.97
chr6	115955299	115955785	63.02
chr9	116274940	116275494	213.3
chr9	116284979	116285672	284.14
chr9	116292826	116293167	115.09
chr4	116339209	116339814	58.76
chr4	116340625	116341320	54.27
chr4	116341501	116341847	59.2
chr3	116538784	116539195	106.57
chr3	116547687	116547905	77.44
chr3	116547962	116548911	714.68
chr3	116550972	116551514	408.1
chr3	116551744	116552328	382.48
chr6	116629453	116629917	54.05
chr10	116735386	116735673	116.9
chr10	116737641	116737839	71.02
chr10	116738070	116738280	58.75
chr10	116739523	116739761	73.65
chr10	116740287	116740532	92.89
chr10	116740540	116740692	81.57
chr10	116741488	116741838	226.48
chr10	116742335	116742564	65.32
chr2	116757927	116758209	98.72
chr2	116814696	116816137	179.76
chr10	116854241	116855529	542.27
chr10	116855648	116856119	79.64
chr4	116862304	116864794	68.03
chr4	116872016	116872973	66.17
chr10	116872028	116872662	191.33
chr11	116970900	116971114	69.17
chr11	117036162	117036647	77.94
chr10	117297693	117298410	71.01
chr7	117307507	117308767	166.47
chr10	117336527	117336856	91.05
chr10	117377874	117378354	100.78
chr6	117380924	117382015	483.81
chr10	117449283	117449484	56.98
chr10	117486431	117486717	75.23
chr10	117487367	117487941	348.5
chr10	117488352	117488616	90.11
chr10	117488628	117488788	68.39
chr10	117489024	117490142	555.52
chr10	117520345	117520565	57.13
chr10	117520871	117521327	154.03
chr10	117521865	117523611	2213.55
chr10	117532097	117532443	75.42
chr10	117533015	117533366	133.91
chr10	117533383	117533602	57.29
chr10	117533840	117536706	2234.97
chr10	117536724	117538339	1281.49
chr10	117538612	117539392	272.28
chr10	117539505	117539799	110.62
chr10	117539812	117540035	91.15
chr10	117540087	117541311	263.19
chr10	117558141	117558308	66.86
chr8	118106175	118106564	91.63
chr8	118107166	118107475	85.24
chr8	118121276	118121481	59.6
chr8	118122254	118122398	82.91
chr8	118135279	118135777	223.08
chr8	118135944	118136284	317.7
chr8	118137952	118139136	475.16
chr8	118139185	118139374	83.67
chr8	118141964	118142171	59.26
chr8	118142252	118142473	109.39
chr8	118173654	118173968	110.13
chr8	118173977	118174993	380.91
chr12	118717289	118718704	354.87
chr12	118718926	118719285	106.65
chr2	118787167	118787688	260.57
chr5	118857865	118858394	51.77
chr4	119335611	119335819	65.38
chr5	119508262	119508584	88.56
chr8	119764824	119765489	280.63
chr9	119945249	119945459	58.75
chr9	119946265	119946495	85.46
chr9	119946598	119947278	303.86
chr6	120033010	120033158	69.3
chr10	120051267	120051490	66.36
chr10	120052992	120053524	162.55
chr10	120054108	120055315	657.77
chr10	120055457	120055635	64.58
chr10	120060418	120061730	776.94
chr10	120061746	120061868	82.91
chr10	120061926	120062177	91.64
chr10	120062190	120062947	526.89
chr10	120063002	120063869	287.69
chr10	120064254	120065489	372.19
chr10	120072887	120073588	96.56
chr11	120080160	120080506	171.97
chr11	120080512	120080722	79.07
chr10	120101393	120101629	110.63
chr10	120101923	120102154	72.27
chr10	120102662	120103150	104.27
chr10	120103246	120103664	81.33
chr7	120340862	120341043	65.57
chr5	120346774	120347127	68.51
chr11	120387270	120387804	80.71
chr9	120511228	120511373	55.39
chr9	120600569	120600941	106.57
chr9	120686005	120686159	69.3
chr12	120722644	120722965	129.79
chr9	120734492	120734707	52.73
chr9	120735317	120735789	74.6
chr9	120746256	120746494	63.83
chr11	120799295	120799631	153.24
chr11	120800148	120800587	58.76
chr10	120933673	120934279	275.62
chr10	120934329	120934604	75.86
chr10	120934668	120935534	180.22
chr10	121071356	121071560	52.95
chr9	121194816	121195507	137.5
chr3	121250832	121251246	88.32
chr7	121434997	121435586	263.73
chr7	121436000	121436567	152.06
chr11	121547424	121547733	116.28
chr10	121553642	121554027	108.28
chr11	121601897	121604262	1389.49
chr11	121604288	121607904	826.18
chr11	121608306	121610940	245.35
chr11	121642639	121642882	93.31
chr11	121643010	121643284	100.08
chr11	121654475	121654671	66.17
chr11	121655236	121658676	661.63
chr7	121853681	121853903	60.57
chr7	121854010	121854254	114.89
chr8	121945794	121946542	369.22
chr8	121948515	121949177	405.34
chr8	121949255	121950609	1494.31
chr1	121996201	121996411	58.75
chr3	122004370	122004750	237.83
chr3	122043617	122043800	63.6
chr3	122046388	122046748	198.62
chr3	122051576	122051822	94.01
chr3	122074582	122075850	346.49
chr3	122080399	122080860	154.19
chr3	122080869	122082009	395.75
chr3	122332452	122332725	55.89
chr2	122407226	122407586	116.9
chr10	122522317	122522612	103.57
chr4	122568958	122569223	61.26
chr4	122569359	122569798	50.94
chr5	122594874	122596109	126.61
chr6	122599969	122600255	95.04
chr6	122600515	122600925	196.72
chr6	122601955	122602201	53.39
chr6	122602709	122605974	3100
chr6	122606060	122606313	112.72
chr6	122606539	122606727	73.07
chr6	122607245	122609268	1339.99
chr5	122607652	122608183	74.91
chr8	122631799	122632069	68.51
chr8	122632641	122634317	432.1
chr6	122750996	122752528	280.06
chr6	122812453	122813298	58.06
chr6	122823718	122824277	59.55
chr6	123045221	123045889	416.84
chr9	123194871	123195085	67.97
chr7	123589592	123590657	69.08
chr7	123601563	123602576	496.2
chr7	123634644	123635016	104.27
chr7	123635555	123635796	71.07
chr7	123637892	123638603	121.33
chr8	123700377	123700609	62.05
chr8	123711777	123711983	56.12
chr9	123832615	123833503	197.25
chr9	123971088	123971308	57.13
chr9	123983138	123983520	64.93
chr9	124060733	124061163	95.92
chr8	124374747	124374997	60.3
chr5	124496992	124497400	144.12
chr5	124498972	124499144	50.02
chr5	124499875	124500983	344.13
chr8	124634744	124634988	91.22
chr8	124635252	124636441	426.73
chr8	124636677	124637357	138.79
chr8	124663231	124664066	319.35
chr8	124684021	124684526	203.64
chr6	124732478	124732912	69.16
chr10	124807082	124807659	118.07
chr10	124825413	124826986	167.76
chr8	125084909	125085638	51.39
chr2	125616909	125617709	410.81
chr2	125617967	125618472	106.61
chr5	125663898	125664535	194.37
chr5	125669280	125669499	54.01
chr5	125838605	125838829	72.19
chr5	125872841	125875122	58.95
chr4	126213956	126214656	302.99
chr4	126217681	126217963	71.07
chr2	126508019	126508555	117.23
chr8	126590193	126590779	128.8
chr10	127068192	127069980	924.94
chr10	127070612	127070853	63.34
chr10	127071574	127072588	492.14
chr10	127073834	127074032	60.82
chr10	127074247	127074363	71.43
chr1	127362936	127363209	52.71
chr1	127363230	127363857	129.13
chr1	127369881	127370105	75.39
chr1	127370730	127370959	75.31
chr8	127810059	127810726	208.05
chr8	128249025	128249308	91.63
chr8	128249397	128249718	98.6
chr4	128332272	128332529	55.35
chr4	128347794	128348147	98.72
chr4	128661093	128661312	57.29
chr6	128704343	128704578	139.74
chr2	129009622	129009869	92.47
chr8	129021561	129021911	60.56
chr1	129032304	129032493	53.39
chr8	129060154	129060415	52.95
chr8	129060715	129060988	100.08
chr8	129061021	129061259	71.07
chr8	129074810	129075057	71.07
chr4	129083740	129084008	76.74
chr8	129089146	129089663	93.56
chr8	129139734	129139984	52.95
chr2	129163829	129164046	62.05
chr8	129189291	129189547	51.76
chr8	129189595	129190021	222.38
chr8	129190085	129191039	456.06
chr8	129259838	129260110	52.95
chr8	129279670	129280001	122.93
chr8	129281680	129282409	103.1
chr8	129282420	129283136	278.87
chr2	129371239	129372915	1312.95
chr2	129373205	129373347	61.51
chr2	129374457	129374672	50.92
chr2	129374749	129375955	562.01
chr7	129402189	129402515	87.89
chr7	129403773	129404120	124.23
chr8	129404671	129406128	917.81
chr8	129406676	129406982	144.31
chr8	129407178	129407713	202.28
chr8	129408022	129408315	54.06
chr2	129411528	129412378	187.76
chr8	129432760	129433797	315.69
chr8	129443073	129443291	57.45
chr4	129459498	129460540	131.2
chr2	129718418	129718798	61.9
chr2	129718909	129719662	173.62
chr2	129719665	129719917	68.77
chr2	129719959	129720111	53.55
chr2	129720139	129720510	110.91
chr2	129720830	129721227	220.96
chr2	129721240	129721411	61.49
chr2	129728874	129729123	71.71
chr2	129729645	129729946	92.24
chr1	129733330	129733560	80.43
chr7	130082845	130083052	56.97
chr7	130083318	130083540	66.35
chr7	130099099	130099277	75.24
chr7	130225752	130226233	149.21
chr7	130226761	130227320	160.34
chr4	130458194	130458578	137.5
chr4	130458588	130458823	131.6
chr3	130576537	130576813	67.33
chr3	130576865	130577360	209.25
chr3	130581781	130581994	58.26
chr8	130583661	130584059	91.63
chr1	130609371	130609703	91.5
chr1	130621279	130621418	71.43
chr1	130637685	130637870	78.03
chr1	130643266	130643571	101.6
chr1	130643897	130644269	103.02
chr2	130676907	130677456	197.33
chr2	130686891	130687559	415.49
chr8	131177518	131179176	150.24
chr2	131256260	131256677	131.2
chr4	131634184	131634529	57.52
chr2	132006440	132006903	152.26
chr4	132032074	132032289	67.78
chr2	132037783	132038463	107.3
chr2	132046588	132047820	220.72
chr2	132047918	132048149	56.18
chr2	132050585	132051372	76.73
chr4	132161596	132162130	151.44
chr4	132163472	132164252	283.62
chr4	132164312	132165763	561.4
chr4	132172973	132173191	56.55
chr4	132501245	132502489	187.86
chr4	132673873	132674385	62.55
chr3	133286311	133286783	71.51
chr4	133330680	133331162	51.21
chr1	133457315	133457658	52.07
chr4	133856263	133856687	55.7
chr7	133869225	133869492	83.67
chr7	133885005	133885344	83.63
chr7	133889447	133890825	1265.92
chr4	134011201	134011492	52.95
chr6	134544965	134545172	79.69
chr4	134553983	134554260	76.74
chr4	134610472	134610692	62.05
chr4	134625698	134626297	374.91
chr5	135045106	135045301	57.05
chr7	135142547	135142914	85.28
chr7	135192321	135193046	71.71
chr7	135193902	135195018	106.94
chr7	135201867	135202571	196.08
chr6	135245694	135246021	51.99
chr6	135246175	135246902	281.64
chr6	135400582	135400857	77.06
chr5	135434823	135435092	78.09
chr7	135476343	135476567	69.84
chr7	135502763	135503007	62.86
chr4	135920013	135920284	52.95
chr1	135991085	135992337	74.44
chr1	135995158	135996318	65.78
chr5	136162431	136162773	100.47
chr6	136397803	136398248	52.64
chr6	136412575	136413194	192.62
chr2	136504418	136504838	95.93
chr4	136920847	136921091	70.86
chr4	136921180	136921400	58.74
chr4	136921539	136922417	486.82
chr4	136923174	136924221	223.2
chr5	137117678	137118313	200.73
chr1	137595828	137596225	57.52
chr6	137644908	137645679	265.97
chr6	137652796	137653013	57.61
chr3	138157478	138157741	59.86
chr3	138182036	138182472	99.52
chr3	138184016	138184611	185.31
chr4	138725061	138725587	164.87
chr4	138732638	138732937	68.51
chr4	138743768	138744409	140.89
chrX	138972367	138972561	62.05
chr5	139158890	139159835	250.92
chr5	139159866	139160084	75.86
chr5	139160196	139160403	71.07
chr5	139160487	139160701	60.09
chr5	139165263	139165535	200.66
chr5	139181303	139181722	68.67
chr5	139181830	139182375	197.63
chr5	139183453	139183785	131.46
chr5	139183843	139184071	60.74
chr5	139206768	139207463	139.61
chr5	139474301	139475313	77.23
chr1	139648110	139648673	99.02
chr5	140257313	140258137	180.88
chr5	140306695	140307102	154.07
chr4	140428103	140428332	75.31
chr4	140428380	140428563	62.05
chr4	140828687	140829669	180.89
chr4	140837450	140837721	100.08
chr5	140868567	140869227	208.43
chr5	140978393	140978640	91.9
chr5	141011998	141012211	50.38
chr5	141012859	141013106	92.47
chr4	141114525	141115775	121.23
chr5	141317675	141317981	101.41
chr5	141494348	141494598	81.52
[truncated: 212 more rows]
