# Supplementary material for: A Large Fraction of Extragenic RNA Pol II Transcription Sites Overlap Enhancers
Source: PLoS Biol. 2010 May 11;8(5):e1000384. doi: 10.1371/journal.pbio.1000384 (PMC2867938; doi:10.1371/journal.pbio.1000384)
Supplement: Table S2 — Intergenic lncRNAs datasets used in this study. The dataset termed “Ponjavic” is based on two datasets generated by the FANTOM consortium [26] and then filtered to eliminate all RNAs overlapping protein coding genes [24]. This led to a set of 3,122 macroRNAs that was further filtered against the current Ensemble protein coding gene annotations (mm_9) leading to 2,168 independent long ncRNAs. The dataset termed “Guttman” contains long non-coding RNA predicted on the base of H3K4me3/H3K36me3 chromatin signatures [25]. The original set is made up of 1,673 domains that were remap to mm9 and filtered against the current Ensemble protein coding gene annotations, leading to a final set of 1,408 long ncRNAs. (0.39 MB XLS) [file pbio.1000384.s010.xls]

## Sheet: ncRNA_Ponjavic_filtered
Chromosome	Start	End	mRNA ID	strand
chr1	6199948	6204661	AK161112	-
chr1	7351805	7352932	AK038796	-
chr1	7368767	7371470	AK081827	-
chr1	9181147	9182197	AK053440	-
chr1	11290240	11293554	AK042982	+
chr1	16541151	16543613	AK086222	-
chr1	16556090	16557914	AK046193	-
chr1	17158485	17163184	AK135932	+
chr1	17158493	17163181	AK135932	+
chr1	17715064	17717336	AK033453	-
chr1	23398587	23404611	AK090150	-
chr1	35936689	35937964	AK003327	+
chr1	36067916	36068739	AK019720	+
chr1	36086491	36087863	AK033755	-
chr1	39042434	39044532	AK082181	-
chr1	39860993	39862177	AK086013	-
chr1	40082114	40083150	AK159799	+
chr1	40082221	40083141	AK159799	+
chr1	40082224	40083150	AK159799	+
chr1	40082235	40083142	AK159799	+
chr1	40082789	40083149	AK159799	+
chr1	40105883	40107213	AK015474	-
chr1	42757994	42759805	AK163519	+
chr1	42758000	42759804	AK163519	+
chr1	42763916	42764897	AK011913	-
chr1	42807556	42809726	AK034039	+
chr1	46934047	46937917	AK081108	-
chr1	47490667	47492609	AK083564	-
chr1	51514777	51515775	AK006937	-
chr1	52567563	52569716	AK086021	+
chr1	52626857	52637136	AK081439	-
chr1	53848044	53849499	AK157502	+
chr1	55948920	55972689	AK078963	+
chr1	56588667	56590720	AK089799	+
chr1	57028323	57099357	AK046727	+
chr1	57033646	57035484	AK046727	+
chr1	57184183	57186245	AK007287	+
chr1	57416065	57434348	AK133406	-
chr1	57417194	57434388	AK133406	-
chr1	59545323	59549449	AK036739	-
chr1	59773381	59775888	AK090164	+
chr1	59819052	59820194	AK049886	-
chr1	59819058	59820692	AK049886	-
chr1	59933714	59935858	AK138535	+
chr1	59934066	59934360	AK138535	+
chr1	60393136	60395162	AK010199	+
chr1	60540492	60542727	AK136844	-
chr1	60834132	60835127	AK037749	+
chr1	60937181	60938582	AK042054	+
chr1	61663516	61667723	AK016360	-
chr1	66743571	66746440	AK037154	-
chr1	69487629	69490658	AK035421	+
chr1	71889663	71893184	AK172631	-
chr1	72603122	72604765	AK086728	+
chr1	73062609	73072072	AK006406	+
chr1	73956817	73957939	AK003780	-
chr1	75364786	75371587	AK039780	-
chr1	76485707	76498019	AK162144	+
chr1	80221618	80225367	AK009366	+
chr1	82445003	82446218	AK053132	-
chr1	88241430	88243833	AK136427	-
chr1	88241485	88243833	AK136427	-
chr1	88331265	88332611	AK089549	+
chr1	90448091	90458497	AK030268	+
chr1	90651464	90652308	AK019125	+
chr1	90912687	90918785	AK006914	+
chr1	92050202	92056037	AK015307	+
chr1	92177032	92180487	AK086591	+
chr1	92655213	92657064	AK016478	+
chr1	93301455	93302606	AK006182	-
chr1	93812836	93816128	AK029951	+
chr1	94468950	94469326	AK018860	-
chr1	94912042	94914798	AK083095	-
chr1	97479626	97481937	AK039506	-
chr1	97597760	97613095	AK016410	-
chr1	98768797	98777807	AK035520	+
chr1	99440840	99442025	AK041548	-
chr1	99502894	99505201	AK085219	-
chr1	100028043	100041232	AK007349	+
chr1	103052385	103071723	AK076805	+
chr1	105620921	105623810	AK156172	+
chr1	107173491	107174808	AK047966	-
chr1	110313653	110316409	AK038167	+
chr1	113040991	113044019	AK014965	-
chr1	120951046	120952912	AK082433	+
chr1	120955045	120956421	AK043221	+
chr1	121441609	121443931	AK054177	-
chr1	121549046	121551040	AK046039	-
chr1	121799706	121803474	AK012318	+
chr1	122332381	122335034	AK005901	+
chr1	122983981	123017533	AK138346	+
chr1	123251692	123256477	AK008708	-
chr1	123603091	123603840	AK041438	+
chr1	124101721	124148757	AK031624	+
chr1	126272154	126275819	AK043815	-
chr1	128768779	128773166	AK016413	-
chr1	129844643	129846808	AK157611	-
chr1	133831952	133832897	AK085101	+
chr1	133975552	133976392	AK014692	+
chr1	134000463	134005200	AK048444	+
chr1	134858229	134869291	AK016849	-
chr1	135506987	135510999	AK132893	+
chr1	135671786	135674998	AK083751	-
chr1	136351068	136352050	AK028019	-
chr1	138499609	138502045	AK016750	-
chr1	139831911	139833923	AK051229	+
chr1	139848154	139851220	AK040453	+
chr1	139854401	139857204	AK049728	+
chr1	139867750	139868892	AK079872	+
chr1	140086792	140088670	AK040222	-
chr1	140158224	140158638	AK007192	+
chr1	140536671	140578652	AK154631	-
chr1	141070286	141072615	AK018353	+
chr1	141070317	141072556	AK018353	+
chr1	141346175	141349579	AK086518	+
chr1	145446094	145448169	AK018410	-
chr1	148274027	148342171	AK162963	-
chr1	151257852	151259309	AK043318	-
chr1	151935182	151947004	AK078714	-
chr1	153596079	153597128	AK013093	-
chr1	153733349	153735080	AK039400	-
chr1	155744244	155745248	AK079863	-
chr1	156088650	156104036	AK019628	-
chr1	156729295	156731154	AK042882	-
chr1	158337121	158339155	AK041649	+
chr1	158734298	158735446	AK008856	-
chr1	162933054	162934552	AK082219	-
chr1	163643835	163644958	AK081820	+
chr1	164797208	164799687	AK046657	+
chr1	165856589	165859494	AK037866	-
chr1	166433437	166445013	AK033714	+
chr1	166507564	166508684	AK085419	+
chr1	166891051	166892955	AK076808	+
chr1	166891053	166891530	AK076808	+
chr1	166994154	166998245	AK036349	-
chr1	167802183	167805411	AK040512	+
chr1	168928523	168930972	AK043079	-
chr1	169302101	169302413	AK019200	-
chr1	171902411	171905564	AK035414	-
chr1	172105310	172106446	AK050041	+
chr1	172123563	172126772	AK028977	-
chr1	173353315	173367449	AK085275	-
chr1	174305102	174306494	AK013313	-
chr1	175349998	175350606	AK089271	-
chr1	177504439	177508546	AK135900	+
chr1	179359177	179373401	AK048867	-
chr1	179565837	179567068	AK044823	-
chr1	180880313	180882491	AK078592	-
chr1	182354642	182354929	AK004067	+
chr1	183017272	183020178	AK134686	-
chr1	183074387	183075908	AK075691	+
chr1	184218245	184233378	AK047804	+
chr1	184231184	184233418	AK047804	+
chr1	184231186	184233378	AK047804	+
chr1	185834545	185836171	AK089823	+
chr1	186266858	186267611	AK013844	+
chr1	186536375	186542868	AK015643	+
chr1	186909980	186915198	AK015304	+
chr1	188006135	188006623	AK044257	-
chr1	188573274	188576800	AK020767	+
chr1	188866591	188868167	AK053956	-
chr1	190888773	190890312	AK080518	+
chr1	193641274	193643082	AK013463	+
chr1	195033892	195035132	AK079485	+
chr1	195107464	195110037	AK031888	+
chr1	195115960	195117082	AK076929	-
chr1	195333433	195335997	AK014513	-
chr1	196843592	196863123	AK045637	+
chr1	196863978	196864096	AK036134	+
chr10	7383168	7384151	AK083146	+
chr10	7383179	7384421	AK083146	+
chr10	7383179	7384128	AK083146	+
chr10	7399736	7400837	AK030763	-
chr10	8662761	8665101	AK084677	-
chr10	8889584	8892601	AK087073	-
chr10	9018743	9020386	AK018556	+
chr10	9202726	9207000	AK028286	-
chr10	9266043	9267319	AK039629	-
chr10	11021896	11023877	AK040714	+
chr10	12099645	12100133	AK079905	-
chr10	12636445	12642898	AK045934	-
chr10	12636476	12642888	AK045934	-
chr10	13591085	13599014	AK075633	+
chr10	14033713	14034539	AK039807	-
chr10	15511582	15526871	AK021178	+
chr10	17510327	17515134	AK089945	-
chr10	18521132	18551736	AK029596	-
chr10	18538328	18551721	AK029596	-
chr10	18549972	18551736	AK029596	-
chr10	18806335	18806984	AK007272	-
chr10	19217606	19220378	AK041850	-
chr10	20906749	20908423	AK041716	+
chr10	24157367	24160960	AK156656	+
chr10	26430034	26431436	AK081201	+
chr10	28926069	28929095	AK029265	+
chr10	32296902	32298173	AK042585	-
chr10	32358636	32359292	AK039386	-
chr10	32498905	32501594	AK033879	-
chr10	32972523	32975337	AK052904	-
chr10	37895585	37901709	AK016383	+
chr10	38014879	38033652	AK081794	-
chr10	39377233	39378232	AK013802	-
chr10	39980739	39981139	AK020925	+
chr10	41809415	41810007	AK013958	+
chr10	42574673	42576489	AK014924	-
chr10	42940026	42941188	AK017348	-
chr10	44786219	44786780	AK007865	-
chr10	45527369	45529737	AK050962	+
chr10	49699839	49701687	AK047467	-
chr10	50611220	50614339	AK038684	-
chr10	53795727	53800887	AK138755	+
chr10	55734103	55735837	AK076520	-
chr10	56224306	56225093	AK018981	+
chr10	56224315	56225093	AK018981	+
chr10	57198188	57206159	AK015522	-
chr10	60494050	60500828	AK029795	+
chr10	61486151	61488363	AK081992	+
chr10	62065097	62066876	AK144955	+
chr10	62267325	62269539	AK164551	-
chr10	66378383	66380487	AK003304	-
chr10	66383649	66386347	AK052180	+
chr10	66574421	66575488	AK050970	+
chr10	66640530	66644032	AK042245	+
chr10	67031626	67034699	AK030005	-
chr10	67425226	67436456	AK015865	-
chr10	68366951	68367238	AK006735	-
chr10	69654780	69655946	AK012728	+
chr10	70063880	70118711	AK085342	-
chr10	70631484	70644788	AK050217	-
chr10	70773492	70776725	AK158974	+
chr10	72408310	72411029	AK157163	+
chr10	72986381	72988511	AK039551	+
chr10	75323087	75324443	AK015344	+
chr10	76978683	76979675	AK013159	+
chr10	77899492	77900019	AK009645	-
chr10	77932559	77934001	AK017091	-
chr10	78061866	78064619	AK037971	+
chr10	79863389	79864420	AK014377	+
chr10	80024570	80026154	AK086662	+
chr10	81778119	81779304	AK016932	-
chr10	83185642	83225506	AK012407	+
chr10	83455472	83467585	AK082738	-
chr10	83499304	83563442	AK035016	-
chr10	83903593	83907119	AK089213	+
chr10	84502951	84503671	AK089815	-
chr10	88337344	88338546	AK020434	-
chr10	89379106	89381359	AK043302	+
chr10	89554438	89558246	AK047487	+
chr10	90671240	90683364	AK015963	-
chr10	91544490	91627915	AK086758	-
chr10	91544494	91627493	AK086758	-
chr10	91576085	91579259	AK086758	-
chr10	91624892	91627915	AK086758	-
chr10	92106835	92114479	AK041693	+
chr10	92798976	92811622	AK144329	+
chr10	95143442	95143758	AK009289	+
chr10	100170168	100204269	AK042849	-
chr10	101594626	101597062	AK045709	+
chr10	101878516	101880231	AK049037	+
chr10	106370572	106373008	AK045415	-
chr10	109085834	109086594	AK014172	+
chr10	109816563	109818717	AK051505	-
chr10	110037705	110053017	AK078991	+
chr10	112274807	112282863	AK036450	+
chr10	112359093	112362936	AK037008	-
chr10	112362488	112363849	AK037008	-
chr10	112362493	112364513	AK037008	-
chr10	114384942	114385478	AK028087	+
chr10	115824452	115826586	AK137255	+
chr10	116160122	116166233	AK006570	-
chr10	116166308	116176816	AK016333	+
chr10	116387622	116396360	AK084517	+
chr10	116615505	116618166	AK015188	+
chr10	116661644	116662010	AK050907	+
chr10	117122554	117124400	AK013053	+
chr10	118269643	118272162	AK078568	-
chr10	118292660	118293990	AK007736	-
chr10	118357436	118364199	AK082258	-
chr10	118762163	118768918	AK015581	+
chr10	118846934	118848278	AK047960	-
chr10	119638667	119640264	AK163103	+
chr10	120070078	120072972	AK015549	-
chr10	120787883	120788700	AK020554	+
chr10	120947392	120949135	AK052193	+
chr10	122422132	122422887	AK052706	-
chr10	125692172	125694274	AK006204	+
chr10	126225919	126230766	AK015621	-
chr10	126507512	126508155	AK078153	+
chr10	127936302	127940019	AK040027	+
chr10	127985172	127986171	AK019178	-
chr10	127985172	127986168	AK019178	-
chr10	127985172	127986166	AK019178	-
chr10	127985172	127986167	AK019178	-
chr10	127985172	127986170	AK019178	-
chr10	127985174	127986170	AK019178	-
chr10	127985174	127986169	AK019178	-
chr10	127985174	127986168	AK019178	-
chr10	127985176	127986170	AK019178	-
chr10	127985179	127986168	AK019178	-
chr10	127985179	127986168	AK019178	-
chr10	127985184	127986171	AK019178	-
chr10	127985184	127986170	AK019178	-
chr10	127985184	127986168	AK019178	-
chr10	128408252	128415166	AK020256	+
chr11	5426425	5427597	AK050065	-
chr11	6526137	6527277	AK050754	+
chr11	7170353	7190377	AK043862	-
chr11	8714501	8717548	AK150171	-
chr11	16650154	16651811	AK087253	-
chr11	16834715	16835763	AK166289	-
chr11	16835161	16851121	AK166289	-
chr11	16835625	16851112	AK166289	-
chr11	16844383	16846310	AK013290	-
chr11	18698944	18700512	AK031412	+
chr11	18740414	18743613	AK051744	-
chr11	18769474	18770502	AK042766	-
chr11	19452823	19454723	AK048850	-
chr11	23052139	23066375	AK006857	+
chr11	23936469	23937595	AK081971	-
chr11	24079458	24080839	AK156672	+
chr11	25784171	25785571	AK051320	-
chr11	31003233	31005355	AK038683	+
chr11	31700687	31724524	AK085420	-
chr11	31770096	31770745	AK005927	-
chr11	32033275	32036195	AK081035	-
chr11	32689761	32690725	AK016136	-
chr11	35602330	35603344	AK041462	+
chr11	38072808	38076993	AK083873	-
chr11	38305049	38333512	AK145334	-
chr11	40554795	40556545	AK035095	+
chr11	40557315	40558870	AK089992	+
chr11	42629168	42632682	AK053600	+
chr11	47413211	47416112	AK086479	-
chr11	50757382	50758032	AK015216	+
chr11	51910813	51912091	AK045881	-
chr11	53378265	53380815	AK038603	-
chr11	54633420	54638469	AK087691	+
chr11	55315067	55318336	AK080910	+
chr11	57415078	57416174	AK015629	-
chr11	58790190	58791183	AK084473	-
chr11	59011418	59013094	AK012065	-
chr11	59735000	59735391	AK007947	+
chr11	60345564	60347376	AK083550	-
chr11	60349226	60351405	AK090239	-
chr11	62363025	62364461	AK042014	-
chr11	62416378	62418308	AK010427	+
chr11	62416379	62418308	AK010427	+
chr11	62732580	62735094	AK043365	-
chr11	63893018	63896758	AK005116	+
chr11	64586591	64588204	AK038287	-
chr11	66925962	66933582	AK010044	-
chr11	68871219	68872977	AK162406	-
chr11	69107652	69108979	AK006913	+
chr11	72080345	72082059	AK077134	+
chr11	72829366	72832343	AK076313	-
chr11	74711287	74711469	AK028110	-
chr11	76427968	76435704	AK045016	-
chr11	76590709	76592474	AK052903	-
chr11	77303355	77304911	AK008669	+
chr11	78597722	78598521	AK080314	-
chr11	79517377	79517952	AK020997	-
chr11	81787193	81788815	AK047672	+
chr11	82593145	82594541	AK158362	-
chr11	83037095	83040087	AK168001	+
chr11	83037951	83040080	AK168001	+
chr11	83037977	83040055	AK168001	+
chr11	83105243	83108133	AK166453	+
chr11	84339185	84349332	AK018772	+
chr11	84642679	84644370	AK015677	+
chr11	84953752	84955132	AK036686	+
chr11	85048667	85051800	AK170617	+
chr11	85048692	85051804	AK170617	+
chr11	86394702	86395196	AK008799	-
chr11	86679521	86683187	AK035409	-
chr11	87569078	87570769	AK020764	+
chr11	88579958	88583914	AK034163	+
chr11	94538878	94548978	AK030524	+
chr11	95685270	95685725	AK131705	-
chr11	95818480	95821617	AK083554	-
chr11	96675319	96676923	AK014615	+
chr11	98140107	98140790	AK080510	+
chr11	104700217	104701468	AK089387	-
chr11	109626730	109627560	AK018645	+
chr11	109707191	109709790	AK006264	+
chr11	112018207	112018665	AK015031	-
chr11	112684278	112686421	AK005912	-
chr11	112901679	112903324	AK039252	-
chr11	112905219	113063152	AK031204	-
chr11	112999896	113000460	AK031204	-
chr11	113064628	113070983	AK029086	-
chr11	114080552	114099816	AK041521	-
chr11	115719219	115721008	AK044818	-
chr11	115948986	115949497	AK088170	+
chr11	116135583	116136341	AK082364	+
chr11	116938103	116940268	AK012687	+
chr11	116956398	116958341	AK086245	-
chr11	117245886	117246693	AK020888	+
chr11	117269024	117272022	AK044295	+
chr11	117835679	117838398	AK037761	+
chr11	118151777	118152371	AK044170	+
chr11	119409943	119430360	AK053782	+
chr11	119794323	119794849	AK019349	-
chr11	120442983	120444151	AK030255	+
chr11	120495081	120496439	AK163532	+
chr11	120794263	120795044	AK020755	+
chr11	120862141	120863399	AK085264	+
chr12	4540083	4543165	AK037163	-
chr12	4923313	4924008	AK082183	-
chr12	5815039	5862948	AK135813	+
chr12	6273826	6276219	AK044525	+
chr12	8460309	8461724	AK050235	+
chr12	8758534	8759358	AK017748	+
chr12	10226665	10229135	AK157193	-
chr12	12794790	12801091	AK039157	+
chr12	14134921	14137454	AK036363	-
chr12	14145916	14148027	AK079046	-
chr12	16783605	16786695	AK083500	-
chr12	17695086	17696325	AK037639	-
chr12	25645521	25649257	AK141429	+
chr12	28283063	28299328	AK086628	+
chr12	30211831	30212991	AK050547	-
chr12	33662001	33664359	AK033772	+
chr12	33945080	33947574	AK079206	+
chr12	35387676	35389776	AK051881	-
chr12	35458339	35459957	AK044958	-
chr12	36357051	36379790	AK018624	-
chr12	36704330	36705662	AK085478	+
chr12	37445600	37448614	AK089733	-
chr12	37455736	37458297	AK090270	+
chr12	45415565	45423476	AK147582	+
chr12	45419041	45420364	AK147582	+
chr12	46770485	46772780	AK089718	-
chr12	47768303	47793979	AK080583	+
chr12	47791117	47795466	AK080583	+
chr12	53418546	53421902	AK053688	+
chr12	53700970	53703309	AK006587	-
chr12	55334601	55343307	AK007120	+
chr12	56290237	56291414	AK166307	0
chr12	56364500	56365677	AK166307	0
chr12	56698205	56700174	AK014902	-
chr12	57354229	57367368	AK053248	+
chr12	58637237	58639596	AK035597	+
chr12	60625588	60626997	AK089797	-
chr12	67396829	67398228	AK034685	+
chr12	70071556	70090364	AK148097	+
chr12	71328829	71335152	AK154735	+
chr12	72110778	72116563	AK014224	-
chr12	74051881	74052681	AK087391	+
chr12	74140325	74141596	AK017538	+
chr12	74140328	74142693	AK017538	+
chr12	74649469	74652973	AK008780	+
chr12	76711673	76712273	AK027997	-
chr12	77355548	77356321	AK080612	-
chr12	77433373	77435129	AK014386	+
chr12	77503737	77504969	AK020166	-
chr12	78162026	78162241	AK018982	-
chr12	78784047	78790478	AK015485	+
chr12	80057918	80061202	AK053256	-
chr12	80057921	80061201	AK053256	-
chr12	81038259	81039373	AK017064	+
chr12	81216867	81220071	AK005005	+
chr12	81221535	81233581	AK009348	-
chr12	81224981	81233831	AK009348	-
chr12	81225004	81233800	AK009348	-
chr12	82815946	82817016	AK049005	-
chr12	82882344	82884018	AK015187	+
chr12	85555314	85557087	AK078718	-
chr12	86441727	86443297	AK086072	-
chr12	86938539	86940122	AK033142	-
chr12	88035511	88036635	AK086709	+
chr12	88286864	88288094	AK040857	-
chr12	91679203	91680764	AK090267	-
chr12	92208388	92209958	AK007126	+
chr12	99820573	99824186	AK086195	+
chr12	100400255	100400908	AK019719	-
chr12	103508600	103510701	AK044617	+
chr12	103508605	103510418	AK044617	+
chr12	103678932	103679982	AK020933	+
chr12	106498455	106501220	AK089912	+
chr12	106728427	106731305	AK081558	+
chr12	107396986	107398338	AK016895	+
chr12	107686041	107687579	AK016215	+
chr12	107933925	107954534	AK016950	-
chr12	107944260	107954572	AK016950	-
chr12	108285482	108286516	AK037430	+
chr12	108309108	108311664	AK019999	-
chr12	108961951	108973698	AK015510	-
chr12	110028244	110030953	AK081464	-
chr12	110056176	110058356	AK137406	+
chr12	110834014	110835306	AK003491	+
chr12	110907078	110909200	AK050713	+
chr12	110981993	110987665	AK013406	+
chr12	111389863	111396287	AK014028	-
chr12	111425785	111428476	AK044800	+
chr12	111474701	111476844	AK019584	+
chr12	111828721	111829790	AK020436	-
chr12	112079238	112082014	AK014831	+
chr12	112224193	112225328	AK079974	-
chr12	113180557	113182419	AK020272	-
chr12	113181043	113182652	AK020272	-
chr12	113629736	113644005	AK054515	-
chr12	113919483	113920957	AK079245	+
chr12	114113426	114114025	AK018992	-
chr12	114388600	114389569	AK020328	-
chr12	119541586	119544688	AK028862	+
chr13	6529840	6530490	AK019333	+
chr13	9776744	9777702	AK084818	-
chr13	15551818	15553128	AK137112	-
chr13	15873496	15894463	AK016796	-
chr13	16093953	16095545	AK047619	-
chr13	17800436	17801698	AK038297	-
chr13	17802559	17803918	AK080163	-
chr13	22109374	22112607	AK040470	+
chr13	22141382	22143319	AK082357	-
chr13	23370218	23374136	AK016652	+
chr13	23515853	23517120	AK009949	+
chr13	23519844	23522696	AK048740	-
chr13	23519844	23522886	AK048740	-
chr13	23519985	23522832	AK048740	-
chr13	23533691	23537804	AK029074	-
chr13	23618879	23622812	AK006302	-
chr13	23928803	23930259	AK050188	+
chr13	24396648	24398412	AK041910	-
chr13	24997468	24999149	AK006712	+
chr13	25520037	25521996	AK172269	-
chr13	26862061	26864228	AK014933	+
chr13	28861475	28862737	AK035066	-
chr13	28898970	28901714	AK086542	-
chr13	28952573	28955715	AK031220	-
chr13	28957715	28959007	AK079210	-
chr13	29108161	29120666	AK020728	+
chr13	29124262	29126901	AK150110	+
chr13	29285068	29287600	AK030721	+
chr13	30095354	30098227	AK046934	+
chr13	31417802	31422637	AK137190	-
chr13	31452888	31500791	AK090209	-
chr13	34027900	34052050	AK004186	+
chr13	34744791	34758643	AK132729	+
chr13	36673959	36675395	AK017089	-
chr13	37871608	37873311	AK035328	+
chr13	38063270	38064393	AK078039	-
chr13	39867159	39886753	AK029768	-
chr13	40737975	40740018	AK037245	-
chr13	41369989	41371936	AK076140	+
chr13	41734881	41736723	AK150339	+
chr13	44288957	44311856	AK039489	-
chr13	44344828	44348039	AK035008	-
chr13	45195325	45213096	AK033041	+
chr13	47762918	47763761	AK015551	+
chr13	48005803	48029670	AK165697	+
chr13	48367786	48369253	AK079799	-
chr13	48368034	48369242	AK079799	-
chr13	49436231	49436745	AK018999	-
chr13	49514133	49516406	AK048379	-
chr13	51478812	51479550	AK039245	-
chr13	51518761	51520955	AK134798	-
chr13	51519616	51520768	AK134798	-
chr13	52270794	52271433	AK086874	+
chr13	52825336	52830969	AK035379	-
chr13	52825383	52830970	AK035379	-
chr13	53495638	53498303	AK029564	+
chr13	53743953	53745449	AK016130	+
chr13	53871995	53874342	AK039269	+
chr13	55014595	55015835	AK019918	+
chr13	55028123	55031566	AK015900	-
chr13	56447596	56451529	AK028675	+
chr13	56696897	56698003	AK008432	+
chr13	58227240	58228431	AK004260	-
chr13	58227240	58228223	AK004260	-
chr13	58256501	58258936	AK039078	-
chr13	59520749	59523024	AK019632	+
chr13	59681536	59686584	AK038712	-
chr13	59835005	59836571	AK015923	+
chr13	63668405	63669362	AK020918	-
chr13	63915484	63916421	AK021060	-
chr13	64031085	64033570	AK047957	+
chr13	67108189	67109094	AK082265	+
chr13	69155499	69157066	AK043481	+
chr13	69280106	69282838	AK076966	+
chr13	70098775	70102315	AK016836	+
chr13	70789021	70794857	AK083430	+
chr13	72504773	72509095	AK052152	-
chr13	74307245	74308625	AK158104	-
chr13	75837609	75844620	AK018847	-
chr13	76705829	76708448	AK042815	+
chr13	78345929	78347602	AK086869	+
chr13	81118730	81123134	AK033875	+
chr13	82066783	82068686	AK172028	-
chr13	83804876	83806682	AK077371	+
chr13	83861149	83863028	AK158494	+
chr13	83863046	83864966	AK036048	-
chr13	84164907	84204377	AK082072	-
chr13	84186601	84189475	AK082072	-
chr13	84359185	84361780	AK053270	-
chr13	84360214	84361704	AK053270	-
chr13	84488908	84491432	AK047577	+
chr13	84492983	84495462	AK043197	+
chr13	90247456	90248674	AK087206	+
chr13	93300857	93302761	AK135063	+
chr13	93300900	93302758	AK135063	+
chr13	94071468	94073323	AK039059	-
chr13	97408920	97410117	AK020301	+
chr13	98560518	98563213	AK051599	-
chr13	98635795	98646617	AK054506	-
chr13	99777065	99780071	AK044419	+
chr13	99846482	99857876	AK009418	-
chr13	100411928	100412758	AK005917	+
chr13	102316352	102318088	AK041718	-
chr13	102625445	102626306	AK043460	+
chr13	103129223	103129934	AK085954	+
chr13	107853774	107877877	AK172672	+
chr13	108259901	108264076	AK047765	+
chr13	108986536	108989474	AK084276	+
chr13	109286011	109288364	AK052062	+
chr13	111672618	111694054	AK015902	-
chr13	112955665	112962276	AK053126	-
chr13	113003479	113004864	AK043382	+
chr13	113926292	113934220	AK006989	+
chr13	117100050	117102990	AK085250	+
chr13	117640101	117641035	AK020950	-
chr13	118774036	118776217	AK047772	+
chr13	119501507	119503302	AK044039	-
chr14	9498903	9505834	AK006409	+
chr14	9498959	9505699	AK006409	+
chr14	17912219	17914750	AK052538	-
chr14	19165584	19167464	AK085192	+
chr14	20691781	20693126	AK003394	-
chr14	21460284	21461072	AK012965	+
chr14	22808966	22810356	AK039230	+
chr14	22811657	22815322	AK081373	+
chr14	24938907	24939478	AK006910	+
chr14	25265776	25267150	AK016971	+
chr14	25441380	25448422	AK015227	+
chr14	25959280	25962727	AK016284	-
chr14	26261126	26272713	AK146230	+
chr14	29609848	29610702	AK089584	-
chr14	30654042	30654917	AK006774	+
chr14	31943045	31944939	AK047101	-
chr14	34999289	35000589	AK048200	-
chr14	35485651	35486948	AK017998	-
chr14	35582160	35582996	AK084038	-
chr14	41602457	41606491	AK080579	-
chr14	47913286	47915773	AK080408	+
chr14	47941112	47942769	AK086024	+
chr14	48376715	48377173	AK019723	-
chr14	48980247	48980948	AK007311	-
chr14	49323858	49325795	AK044458	+
chr14	49347088	49360484	AK044476	-
chr14	49602163	49610865	AK078011	-
chr14	52874069	52877398	AK048353	-
chr14	52992827	52995201	AK038798	+
chr14	54772887	54773891	AK042213	+
chr14	57285936	57286951	AK012274	-
chr14	58190450	58190976	AK006320	+
chr14	58618159	58622532	AK014273	+
chr14	60870463	60871114	AK085359	+
chr14	61004820	61007030	AK012876	+
chr14	61017973	61018296	AK019759	+
chr14	61308835	61310872	AK080990	-
chr14	61911819	61924171	AK018935	-
chr14	61911819	61924133	AK018935	-
chr14	62111524	62119219	AK016147	+
chr14	62211114	62212678	AK084307	-
chr14	62247440	62301162	AK007799	-
chr14	62286056	62288968	AK007799	-
chr14	64219980	64222877	AK033861	-
chr14	64448999	64452249	AK048817	+
chr14	65206951	65211757	AK044422	+
chr14	65425774	65428452	AK081493	+
chr14	65792905	65804173	AK076947	+
chr14	65811285	65813010	AK078080	-
chr14	66955551	66960066	AK075677	-
chr14	67355495	67358904	AK078237	+
chr14	68551740	68553942	AK081591	+
chr14	70095112	70095640	AK003401	+
chr14	73132554	73138120	AK089323	-
chr14	73746324	73749119	AK037626	-
chr14	76651268	76652132	AK013627	+
chr14	76914364	76920662	AK015383	-
chr14	85644873	85645818	AK086335	-
chr14	96282162	96283652	AK076596	-
chr14	100877074	100878744	AK018253	+
chr14	103378652	103379726	AK086988	-
chr14	105989273	105993121	AK034417	+
chr14	106640900	106667151	AK076329	-
chr14	109185026	109186605	AK086169	-
chr14	109278807	109283231	AK049627	-
chr14	115443718	115445948	AK053349	+
chr14	118490591	118490997	AK012210	+
chr14	120870597	120872318	AK033070	-
chr14	122145640	122146513	AK080214	-
chr14	122197178	122200251	AK049069	+
chr14	122869598	122874421	AK011684	-
chr14	122870374	122872044	AK011684	-
chr14	124374245	124376952	AK034507	-
chr15	4529548	4531292	AK036151	+
chr15	5973511	5976152	AK040526	-
chr15	7439887	7440818	AK013001	+
chr15	9130249	9132231	AK014252	+
chr15	10644632	10648222	AK005793	+
chr15	10758805	10762468	AK078846	+
chr15	22888117	22890151	AK044187	+
chr15	24303364	24305382	AK019728	-
chr15	24924354	24927955	AK034433	-
chr15	24949027	24950479	AK045617	-
chr15	28784758	28787527	AK156107	+
chr15	29754294	29759067	AK030071	+
chr15	31979705	31981108	AK034792	+
chr15	32170323	32174417	AK007520	-
chr15	32170323	32174173	AK007520	-
chr15	36094646	36095202	AK006948	+
chr15	37161675	37162896	AK005410	-
chr15	38314735	38316053	AK135470	+
chr15	39844348	39846324	AK090010	-
chr15	40170186	40171295	AK043444	+
chr15	40456198	40458086	AK042618	-
chr15	41886761	41887686	AK080476	-
chr15	43363046	43364757	AK013555	+
chr15	43531085	43532581	AK016970	-
chr15	50486300	50488973	AK078617	-
chr15	58064615	58065916	AK039985	+
chr15	58237378	58242881	AK035720	+
chr15	58607175	58609420	AK039707	-
chr15	58772798	58773616	AK009125	-
chr15	61328192	61330668	AK089769	-
chr15	61368355	61375738	AK050837	-
chr15	63245954	63311163	AK040104	-
chr15	66118478	66121805	AK043960	+
chr15	72332302	72333093	AK043599	-
chr15	74819179	74819760	AK080018	+
chr15	75770707	75771355	AK043983	-
chr15	76844453	76845274	AK040421	+
chr15	77173567	77175656	AK050776	+
chr15	78755384	78757127	AK042333	-
chr15	78905148	78905478	AK019780	-
chr15	82184917	82188766	AK036498	+
chr15	82189039	82190758	AK084761	+
chr15	83002779	83005229	AK033475	+
chr15	83091086	83093818	AK048474	-
chr15	84409953	84411871	AK016828	-
chr15	84977628	84978581	AK086004	-
chr15	84979683	84986562	AK085771	-
chr15	86720348	86721166	AK036582	-
chr15	89011356	89011966	AK027920	+
chr15	89146197	89147016	AK085564	+
chr15	89306666	89315278	AK082325	+
chr15	89607414	89609599	AK047746	-
chr15	90176348	90177265	AK016878	-
chr15	92307754	92310640	AK048652	+
chr15	93105884	93108416	AK076591	+
chr15	96008223	96011999	AK035223	-
chr15	96291618	96294044	AK044630	+
chr15	96530603	96531064	AK033021	+
chr15	98703074	98704512	AK017561	+
chr15	98772980	98774096	AK043360	+
chr15	99733393	99734707	AK040795	+
chr15	100443605	100444274	AK003662	-
chr15	100444570	100445541	AK083680	-
chr15	100444769	100445524	AK083680	-
chr15	100693466	100695147	AK084403	+
chr15	102125867	102126582	AK079523	-
chr15	102774492	102778161	AK035706	-
chr15	102966311	102971100	AK084656	+
chr16	4003933	4004233	AK041227	+
chr16	4082715	4083990	AK051071	-
chr16	4284888	4286151	AK134627	-
chr16	4592921	4594230	AK021285	-
chr16	4871449	4874336	AK079293	-
chr16	5813503	5816794	AK034399	+
chr16	5961101	5962817	AK035839	+
chr16	5975679	5998589	AK018984	+
chr16	6287916	6290160	AK078588	+
chr16	6576125	6578413	AK078732	+
chr16	8459738	8460548	AK157228	-
chr16	8856533	8859009	AK032072	+
chr16	10277039	10277215	AK019098	-
chr16	10324197	10331378	AK028773	-
chr16	10895191	10896683	AK039849	+
chr16	13252765	13255090	AK081270	-
chr16	13777254	13779064	AK042359	-
chr16	14109261	14110190	AK076566	-
chr16	17047612	17049204	AK006816	+
chr16	17922135	17923301	AK042479	+
chr16	20547485	20548522	AK086866	-
chr16	20650766	20651715	AK080382	-
chr16	21794419	21806196	AK004850	+
chr16	21794434	21809110	AK004850	+
chr16	21794464	21806196	AK004850	+
chr16	23127865	23128748	AK018147	+
chr16	23127885	23128988	AK018147	+
chr16	23526951	23529902	AK087288	+
chr16	23757264	23758965	AK089881	-
chr16	23989160	23992539	AK149722	+
chr16	24392643	24393528	AK004252	-
chr16	25059724	25069144	AK038535	+
chr16	25902474	25903509	AK020322	-
chr16	25943095	25945619	AK090241	-
chr16	26398663	26401862	AK085643	-
chr16	26730004	26755588	AK050069	-
chr16	27450392	27452302	AK149652	+
chr16	27450459	27452302	AK149652	+
chr16	28612494	28615180	AK084938	-
chr16	28630642	28632115	AK016442	-
chr16	28667777	28671132	AK084481	-
chr16	28681159	28683704	AK084715	-
chr16	29903141	29904732	AK053041	-
chr16	29944465	29946840	AK044006	-
chr16	29948723	29950618	AK089591	-
chr16	30017203	30019506	AK014596	+
chr16	31959762	31961969	AK078133	-
chr16	33379940	33380813	AK160141	-
chr16	33772771	33773726	AK017435	+
chr16	34733405	34734586	AK030998	+
chr16	34746701	34749223	AK086838	+
chr16	35503255	35509505	AK005497	-
chr16	38245450	38245554	AK005170	+
chr16	40307070	40308718	AK036009	+
chr16	40323160	40327188	AK045852	+
chr16	40354446	40357195	AK046404	+
chr16	40476808	40478236	AK043223	+
chr16	40642487	40644478	AK048314	+
chr16	40776626	40778032	AK084346	+
chr16	40781846	40783799	AK041153	+
chr16	41222272	41222745	AK013492	+
chr16	42493341	42495253	AK015244	-
chr16	42509574	42510992	AK017393	-
chr16	42896786	42897534	AK042237	+
chr16	43627412	43630181	AK036884	+
chr16	43634921	43637117	AK054399	+
chr16	43637308	43638091	AK020182	+
chr16	43640198	43642715	AK080813	+
chr16	43682215	43685170	AK041158	+
chr16	46183264	46183717	AK006142	-
chr16	48399565	48412529	AK078896	-
chr16	49800645	49804987	AK079684	+
chr16	49979719	49987526	AK080417	+
chr16	49980572	49997588	AK080417	+
chr16	52241604	52244045	AK089557	-
chr16	64763277	64765108	AK137423	-
chr16	69796385	69800626	AK019586	-
chr16	72159191	72160483	AK081909	+
chr16	72176315	72177560	AK084446	+
chr16	72220696	72221960	AK084368	+
chr16	72226627	72234547	AK033171	-
chr16	72226630	72234572	AK033171	-
chr16	72341160	72344055	AK080613	+
chr16	72358695	72360904	AK082247	+
chr16	72483637	72486462	AK045525	+
chr16	73471963	73472708	AK010080	+
chr16	74526819	74529313	AK053639	-
chr16	74692458	74695626	AK038564	-
chr16	74807907	74810254	AK046165	-
chr16	74873283	74876183	AK043794	-
chr16	74921711	74923463	AK053341	-
chr16	74998153	75002534	AK053492	-
chr16	75010943	75011335	AK021366	-
chr16	75032151	75035176	AK041773	-
chr16	75196117	75198602	AK048377	-
chr16	76383351	76398371	AK079458	+
chr16	77413887	77415161	AK020519	+
chr16	77616555	77618579	AK039359	+
chr16	77646584	77649671	AK047945	+
chr16	77654775	77655683	AK020539	+
chr16	77685521	77687654	AK031376	+
chr16	78477986	78480784	AK030200	-
chr16	78489924	78493200	AK086743	-
chr16	81871754	81873980	AK166598	+
chr16	82147977	82149006	AK156650	-
chr16	85453110	85455371	AK164579	-
chr16	85819455	85827014	AK016142	+
chr16	87760896	87765149	AK089686	-
chr16	90103524	90104408	AK083602	-
chr16	90116006	90119829	AK034727	-
chr16	90935211	90935873	AK019718	+
chr16	90935268	90935813	AK019718	+
chr16	91222344	91223171	AK043180	-
chr16	91465348	91470366	AK038602	+
chr16	91947571	91948031	AK052392	+
chr16	94081895	94084111	AK144037	-
chr16	94533823	94535178	AK158677	-
chr16	95922818	95923967	AK046438	-
chr16	96122043	96123333	AK040426	+
chr17	4120216	4122113	AK007199	-
chr17	4851697	4854482	AK016314	-
chr17	5799489	5803240	AK077272	+
chr17	5799651	5802894	AK077272	+
chr17	7002738	7032339	AK037830	-
chr17	7012857	7022878	AK037830	-
chr17	8131269	8134896	AK078733	-
chr17	10040329	10042053	AK035133	-
chr17	10395722	10397988	AK168411	-
chr17	16629864	16632539	AK156189	-
chr17	17088540	17089026	AK020964	+
chr17	17531301	17531860	AK010741	+
chr17	17658378	17660187	AK008544	-
chr17	17658378	17659186	AK008544	-
chr17	17659825	17664545	AK038203	-
chr17	23837154	23838170	AK051716	+
chr17	23927670	23931208	AK086736	+
chr17	24856477	24856894	AK006941	-
chr17	25320758	25321405	AK016249	-
chr17	25998654	25999912	AK078570	+
chr17	27021550	27023210	AK084532	-
chr17	27462298	27463953	AK015366	+
chr17	27535107	27536145	AK076878	+
chr17	27682659	27684281	AK144595	-
chr17	29088805	29089327	AK006872	-
chr17	29854016	29855187	AK086258	+
chr17	29855729	29856098	AK007501	+
chr17	30713244	30714374	AK002941	+
chr17	30713486	30714374	AK002941	+
chr17	30759396	30761189	AK018977	-
chr17	31649322	31650975	AK087177	+
chr17	32049610	32050265	AK081434	+
chr17	32902616	32905106	AK141605	-
chr17	32925338	32926536	AK085908	+
chr17	33236679	33237434	AK083145	-
chr17	35786652	35787514	AK087178	+
chr17	35909394	35917632	AK014779	+
chr17	37218169	37218990	AK020454	+
chr17	42471811	42474867	AK048656	+
chr17	42477500	42480145	AK046960	+
chr17	43286310	43295240	AK132380	-
chr17	44242876	44244275	AK033935	+
chr17	44503516	44504852	AK040043	-
chr17	45640457	45641814	AK078109	-
chr17	46002028	46003928	AK158947	+
chr17	52068627	52071101	AK037946	+
chr17	52608098	52609290	AK041375	+
chr17	53828792	53832190	AK082543	+
chr17	56767565	56774017	AK014981	+
chr17	57218012	57218969	AK039990	+
chr17	58756917	58759192	AK156402	+
chr17	61097677	61098494	AK048526	-
chr17	63383113	63384920	AK086104	-
chr17	65116450	65117271	AK050349	+
chr17	66542691	66549160	AK076995	+
chr17	66799193	66801939	AK052337	+
chr17	69183828	69185883	AK041052	-
chr17	69783961	69786655	AK044644	-
chr17	69822944	69825215	AK043040	-
chr17	78774907	78775919	AK050147	+
chr17	79049250	79051415	AK032712	-
chr17	79138647	79138949	AK081053	-
chr17	80211054	80213032	AK007131	+
chr17	80462140	80463606	AK016733	+
chr17	80728188	80728711	AK087242	+
chr17	81407215	81408478	AK080547	+
chr17	82081510	82082323	AK020582	-
chr17	83432933	83477565	AK051223	-
chr17	84031581	84033195	AK087877	+
chr17	84251014	84253733	AK049571	-
chr17	84317276	84320946	AK007978	+
chr17	84338372	84341982	AK082306	+
chr17	84477999	84489215	AK017043	+
chr17	84496211	84497050	AK043195	+
chr17	86090544	86095398	AK037370	+
chr17	86564806	86566817	AK135560	-
chr17	87314960	87316600	AK016877	-
chr17	87360926	87362337	AK046907	-
chr17	87591555	87594282	AK082808	-
chr17	87679571	87682119	AK028291	-
chr17	88695409	88704676	AK007204	-
chr17	89719566	89726673	AK016587	+
chr17	90432983	90435805	AK045351	-
chr17	90433295	90435817	AK045351	-
chr17	90433295	90435816	AK045351	-
chr17	91163644	91164825	AK021065	-
chr17	91277452	91278708	AK013822	-
chr17	91360940	91362384	AK042969	-
chr18	5162877	5165729	AK089859	-
chr18	5348255	5361859	AK042437	-
chr18	7004960	7006403	AK039289	+
chr18	10307100	10307818	AK038355	-
chr18	10327893	10328800	AK021240	+
chr18	10812907	10816766	AK047045	+
chr18	10813979	10817748	AK047045	+
chr18	10814284	10816845	AK047045	+
chr18	11007428	11008633	AK020570	-
chr18	11019047	11019819	AK011214	+
chr18	11049084	11051485	AK033147	-
chr18	14156515	14157972	AK018220	+
chr18	15378129	15379407	AK037493	-
chr18	15467366	15471208	AK088053	-
chr18	17727254	17739499	AK016045	-
chr18	21144121	21145755	AK050462	+
chr18	22329990	22331726	AK014914	+
chr18	22494538	22496530	AK053050	-
chr18	26155205	26157634	AK080734	-
chr18	29607479	29656225	AK019814	-
chr18	31947143	31948498	AK031082	-
chr18	32069795	32070234	AK019281	-
chr18	32069797	32070237	AK019281	-
chr18	32391675	32394820	AK029131	+
chr18	32395134	32396398	AK152649	+
chr18	33954574	33955640	AK010403	+
chr18	35091822	35095106	AK030286	+
chr18	35713063	35714418	AK012754	+
chr18	35713065	35716884	AK012754	+
chr18	35713096	35717539	AK012754	+
chr18	36480559	36481146	AK015580	-
chr18	38409275	38409854	AK007023	-
chr18	42434040	42434832	AK018420	-
chr18	45495657	45497484	AK081353	+
chr18	46441818	46442836	AK018477	-
chr18	46499549	46500083	AK015156	-
chr18	46661402	46663326	AK011987	-
chr18	49682942	49684089	AK006696	+
chr18	50147524	50151307	AK052054	+
chr18	52621992	52625234	AK029999	-
chr18	53577852	53579183	AK087386	+
chr18	55153803	55155989	AK048130	+
chr18	55241310	55242904	AK017315	+
chr18	56471644	56473330	AK052510	-
chr18	57675354	57693370	AK016016	-
chr18	57933819	57939649	AK036854	-
chr18	60823063	60831278	AK090383	+
chr18	61749361	61749712	AK012299	+
chr18	61799306	61807126	AK143260	+
chr18	61886060	61887905	AK133612	+
chr18	63078529	63081755	AK028627	-
chr18	64437898	64439260	AK082133	+
chr18	65376119	65377469	AK140737	+
chr18	65738804	65739801	AK051788	+
chr18	66663834	66667942	AK033454	+
chr18	67933365	67934511	AK078979	-
chr18	69175804	69178594	AK032011	+
chr18	69377154	69381884	AK028917	+
chr18	70692229	70694610	AK029705	+
chr18	73975205	73977865	AK044663	+
chr18	75455328	75456983	AK019891	-
chr18	75940685	75941955	AK006590	+
chr18	76469747	76471399	AK078612	+
chr18	76471545	76474909	AK079537	+
chr18	76792419	76793946	AK077140	-
chr18	77694849	77695252	AK013591	-
chr18	79291534	79296142	AK079117	-
chr18	80666475	80667361	AK085185	+
chr18	81422945	81432805	AK016392	-
chr18	82192572	82193488	AK044541	+
chr18	83037441	83038046	AK020794	-
chr18	83087796	83089940	AK077183	-
chr18	83089331	83089935	AK077183	-
chr18	83275919	83277222	AK007073	-
chr18	83462162	83475853	AK014992	-
chr18	83587045	83592871	AK016606	-
chr18	86675141	86677631	AK033915	+
chr18	88377514	88379322	AK053936	-
chr19	5406825	5408482	AK085731	+
chr19	5802433	5802672	AK009681	-
chr19	5842301	5845480	AK159400	-
chr19	5842301	5845478	AK159400	-
chr19	5842301	5845474	AK159400	-
chr19	5842303	5845480	AK159400	-
chr19	5842303	5843844	AK159400	-
chr19	5842576	5845478	AK159400	-
chr19	5843141	5845476	AK159400	-
chr19	7457639	7457974	AK007121	+
chr19	8797976	8800816	AK043166	+
chr19	8797976	8800932	AK043166	+
chr19	8815244	8815699	AK007043	+
chr19	8962879	8963254	AK019951	-
chr19	8962879	8963260	AK019951	-
chr19	10056412	10056980	AK145157	-
chr19	10525835	10526099	AK052375	+
chr19	10759282	10759965	AK008826	+
chr19	11605332	11605746	AK080028	+
chr19	16059589	16063169	AK047072	+
chr19	17455111	17457083	AK089499	+
chr19	20080110	20084681	AK053416	-
chr19	21236424	21238101	AK136728	-
chr19	21562421	21562642	AK008316	+
chr19	22067071	22095513	AK077070	+
chr19	23066755	23069896	AK031944	+
chr19	23241602	23242609	AK009928	+
chr19	23804522	23806151	AK013353	+
chr19	27257981	27260511	AK089863	-
chr19	27335224	27336813	AK086006	-
chr19	27419258	27430896	AK161402	+
chr19	29313935	29316146	AK089320	-
chr19	29546023	29547417	AK041369	+
chr19	32680696	32683705	AK038269	+
chr19	37334090	37338577	AK040817	-
chr19	37334090	37338507	AK040817	-
chr19	37338465	37339454	AK040817	-
chr19	37449891	37450780	AK084061	-
chr19	37507398	37509146	AK145973	-
chr19	37539743	37546317	AK018976	+
chr19	38423191	38424096	AK085625	+
chr19	41079508	41088305	AK082813	-
chr19	41102185	41103066	AK079505	-
chr19	41555743	41556675	AK008298	-
chr19	41640278	41642126	AK054275	+
chr19	41672315	41674342	AK049808	-
chr19	41821450	41824587	AK145978	+
chr19	43749667	43751656	AK140478	+
chr19	43749866	43750736	AK140478	+
chr19	44653017	44654777	AK079159	+
chr19	45233111	45233785	AK076855	-
chr19	45801044	45805050	AK016983	-
chr19	46734521	46736442	AK054027	+
chr19	47334666	47335963	AK009333	-
chr19	47769160	47771023	AK144262	-
chr19	47802049	47804812	AK081906	-
chr19	53465278	53466285	AK020210	+
chr19	53673033	53673901	AK039111	-
chr19	54005507	54018713	AK009096	-
chr19	54005553	54018661	AK009096	-
chr19	54005620	54018730	AK009096	-
chr19	54272880	54275944	AK033619	-
chr19	56140617	56141424	AK007128	+
chr19	57397874	57435265	AK045643	-
chr19	57433674	57435169	AK045643	-
chr19	57583053	57587273	AK078497	+
chr19	57583113	57587263	AK078497	+
chr19	59420397	59421165	AK006235	+
chr19	59421787	59424125	AK078107	+
chr19	60019642	60020561	AK015532	+
chr2	3244579	3246142	AK148510	+
chr2	4053110	4062187	AK006958	-
chr2	4056524	4062185	AK006958	-
chr2	7127936	7129634	AK081437	-
chr2	7301611	7303208	AK043517	-
chr2	9751924	9752870	AK016116	-
chr2	11259992	11320127	AK020198	-
chr2	11305413	11306534	AK020198	-
chr2	12934250	12935863	AK033969	+
chr2	12957752	12961731	AK083454	+
chr2	13937712	13941676	AK053057	-
chr2	13942604	13943023	AK017643	-
chr2	13991959	13995561	AK014986	-
chr2	16675374	16677465	AK017369	+
chr2	16939308	16940273	AK013778	-
chr2	16954196	16956770	AK039315	-
chr2	18688111	18689067	AK083495	-
chr2	18721222	18721660	AK018938	-
chr2	24027106	24027593	AK010059	+
chr2	25839195	25840113	AK038714	+
chr2	25992333	25993820	AK077073	-
chr2	25992335	25993823	AK077073	-
chr2	26492696	26495764	AK028166	-
chr2	26495891	26501464	AK030770	+
chr2	27951003	27969371	AK089406	+
chr2	27973726	27980723	AK090172	+
chr2	30092719	30093151	AK018989	-
chr2	30092719	30093039	AK018989	-
chr2	30659312	30662948	AK019703	+
chr2	31006160	31007778	AK084630	-
chr2	31006570	31007763	AK084630	-
chr2	31006570	31007811	AK084630	-
chr2	31804066	31804601	AK004365	+
chr2	33571880	33574419	AK020435	-
chr2	33833765	33835844	AK079033	+
chr2	44984906	44986009	AK027995	+
chr2	51097350	51151465	AK042686	+
chr2	51276569	51293420	AK006824	-
chr2	51455256	51456106	AK038881	-
chr2	58040278	58041754	AK086759	-
chr2	58046725	58047942	AK052848	-
chr2	59220558	59224739	AK017239	-
chr2	60044182	60047858	AK079809	-
chr2	60044188	60047845	AK079809	-
chr2	60588249	60589954	AK143579	-
chr2	60588250	60589960	AK143579	-
chr2	60588344	60589545	AK143579	-
chr2	63809829	63811490	AK085109	-
chr2	63965237	63967257	AK030227	+
chr2	64220658	64231917	AK033835	-
chr2	67506293	67507164	AK077872	+
chr2	67517779	67518870	AK081185	+
chr2	67609385	67610423	AK040870	+
chr2	71109122	71111412	AK136893	-
chr2	72467079	72468489	AK016087	-
chr2	73224880	73225819	AK084318	+
chr2	74985174	75015715	AK039441	-
chr2	76842745	76844026	AK052887	-
chr2	81102953	81107306	AK034480	+
chr2	84340904	84408703	AK044106	-
chr2	90890680	90894040	AK142546	-
chr2	91895145	91899526	AK013769	-
chr2	91898736	91902030	AK013769	-
chr2	91898871	91902029	AK013769	-
chr2	91898875	91902320	AK013769	-
chr2	95678244	95680751	AK029614	+
chr2	96410504	96411197	AK048156	+
chr2	96507231	96509997	AK038976	+
chr2	96514552	96514964	AK043483	+
chr2	96522205	96524414	AK086349	+
chr2	96558616	96560985	AK082506	+
chr2	97016607	97018334	AK043614	+
chr2	97131553	97133046	AK042780	+
chr2	97306623	97307384	AK079376	+
chr2	101478414	101480318	AK134089	-
chr2	101713550	101715183	AK045896	-
chr2	102627778	102630936	AK134698	+
chr2	104267205	104269372	AK081521	-
chr2	104657075	104658835	AK009882	+
chr2	105498018	105500849	AK032637	-
chr2	106483077	106490521	AK084494	-
chr2	106484249	106487153	AK084494	-
chr2	106487864	106490520	AK084494	-
chr2	107165817	107166952	AK021067	+
chr2	111988494	111989172	AK085491	-
chr2	113839445	113857969	AK045761	+
chr2	113839461	113846409	AK045761	+
chr2	113839495	113858022	AK045761	+
chr2	113867608	113868811	AK046133	+
chr2	114128999	114131052	AK042839	-
chr2	115329482	115333077	AK089645	-
chr2	115893703	115911646	AK144485	+
chr2	116673835	116702905	AK054431	-
chr2	117885061	117886802	AK081978	-
chr2	118484555	118485806	AK005783	-
chr2	119420031	119426343	AK017100	+
chr2	119420058	119426478	AK017100	+
chr2	119420062	119425935	AK017100	+
chr2	119420062	119426398	AK017100	+
chr2	119420067	119425657	AK017100	+
chr2	119428556	119430335	AK086421	+
chr2	119559712	119561138	AK018342	+
chr2	120676422	120676996	AK006806	+
chr2	121691516	121692488	AK043455	-
chr2	122528642	122543850	AK076706	+
chr2	122559034	122564098	AK016335	-
chr2	126718704	126719809	AK080421	-
chr2	127517634	127526224	AK029760	+
chr2	128345722	128347595	AK031260	-
chr2	128920173	128922010	AK076057	+
chr2	129008217	129009683	AK079941	-
chr2	130099509	130100005	AK012862	-
chr2	130110203	130110707	AK087652	+
chr2	130110212	130110754	AK087652	+
chr2	130531936	130533202	AK050350	-
chr2	132315409	132316359	AK006832	-
chr2	133393972	133397652	AK035472	+
chr2	135406265	135408956	AK036032	-
chr2	135406795	135409032	AK036032	-
chr2	143239145	143242783	AK031982	-
chr2	143369287	143370914	AK086597	-
chr2	144068976	144070585	AK015377	+
chr2	144381431	144381891	AK142341	-
chr2	146652956	146655101	AK046365	-
chr2	147831589	147834197	AK050410	-
chr2	151127774	151141983	AK079198	+
chr2	151158017	151158316	AK079198	+
chr2	151654802	151657836	AK079198	+
chr2	151930418	151930945	AK020357	-
chr2	152478618	152480066	AK006531	-
chr2	153597767	153599044	AK087318	+
chr2	156006312	156006849	AK020850	+
chr2	158181515	158187258	AK007971	-
chr2	158421207	158436397	AK143055	-
chr2	158423912	158426252	AK143055	-
chr2	158590906	158592066	AK048574	+
chr2	160751276	160752384	AK080351	-
chr2	163245533	163246091	AK013849	+
chr2	164737517	164738272	AK008926	+
chr2	167661559	167664463	AK086509	-
chr2	167756714	167757745	AK083660	-
chr2	169449555	169453818	AK035492	-
chr2	169754974	169755325	AK077469	-
chr2	169886957	169896278	AK042250	-
chr2	170477933	170487965	AK081655	-
chr2	170713737	170714661	AK054165	+
chr2	171725619	171726418	AK089593	+
chr2	171782378	171788299	AK006474	-
chr2	172688060	172688623	AK018893	+
chr2	173116755	173117071	AK007166	+
chr2	173116760	173117097	AK007166	+
chr2	174102055	174105861	AK083486	-
chr2	178157272	178159129	AK018518	+
chr2	179631014	179634077	AK038529	+
chr2	179631078	179634076	AK038529	+
chr2	179711606	179713457	AK014955	+
chr2	180454072	180456300	AK143107	+
chr2	180454074	180455511	AK143107	+
chr2	181253557	181255146	AK044082	-
chr2	181572121	181572504	AK006945	-
chr2	181598053	181598933	AK013066	-
chr3	5512994	5515333	AK019767	-
chr3	7925303	7954887	AK005828	-
chr3	8743681	8746824	AK030060	+
chr3	8925589	8928038	AK034835	+
chr3	9619267	9621575	AK089691	-
chr3	9853276	9853738	AK039946	+
chr3	10022310	10025539	AK078702	-
chr3	13683282	13685039	AK047375	+
chr3	13692906	13695344	AK081371	+
chr3	17221533	17223398	AK044259	-
chr3	17228693	17234425	AK044064	-
chr3	18368286	18380477	AK015298	-
chr3	19063289	19064364	AK013659	+
chr3	19211659	19213735	AK014131	+
chr3	24737848	24739261	AK045912	-
chr3	24869207	24871517	AK044373	+
chr3	27052947	27055941	AK007279	+
chr3	30171243	30173307	AK045100	-
chr3	30307326	30309281	AK086897	-
chr3	30333193	30337847	AK052769	-
chr3	30352459	30354933	AK085199	-
chr3	30798294	30798805	AK161914	-
chr3	30803734	30804552	AK053242	-
chr3	32270499	32271911	AK082112	-
chr3	34326294	34334019	AK034351	-
chr3	37881713	37882272	AK080007	+
chr3	38317892	38319071	AK014451	-
chr3	39534980	39537699	AK084436	+
chr3	41292725	41297114	AK082869	-
chr3	45073910	45076488	AK047885	-
chr3	45077345	45078889	AK020028	-
chr3	45220505	45243231	AK006417	-
chr3	50483619	50487322	AK040479	-
chr3	51181946	51190239	AK042136	+
chr3	51386227	51386769	AK017386	+
chr3	53560652	53576872	AK050480	+
chr3	55378842	55381195	AK082122	+
chr3	57031646	57033100	AK016740	-
chr3	57458325	57459501	AK138626	-
chr3	57945628	57967729	AK017083	-
chr3	58501482	58502590	AK020901	+
chr3	63678914	63681945	AK047902	-
chr3	67374488	67376743	AK015042	-
chr3	68025304	68026497	AK084179	+
chr3	68870730	68873168	AK079329	-
chr3	74826317	74828537	AK082232	-
chr3	79091313	79093770	AK032506	+
chr3	79445532	79447657	AK086423	-
chr3	81605946	81608354	AK043761	+
chr3	83862889	83867374	AK082282	-
chr3	84999103	85000369	AK137804	+
chr3	85121440	85135946	AK006614	+
chr3	87834799	87837072	AK134823	+
chr3	88003026	88005138	AK079063	-
chr3	88329987	88331277	AK042287	-
chr3	94160428	94164764	AK080727	-
chr3	94462886	94464037	AK039813	+
chr3	94757231	94757854	AK015945	-
chr3	94982711	94984787	AK040828	-
chr3	95190382	95206753	AK016169	-
chr3	95190383	95206729	AK016169	-
chr3	95190547	95206704	AK016169	-
chr3	97696153	97705012	AK080237	-
chr3	98739566	98745179	AK017623	-
chr3	100230361	100241676	AK015105	+
chr3	100368161	100370046	AK041117	-
chr3	101101409	101102372	AK040179	+
chr3	101266000	101266978	AK012857	+
chr3	102518174	102519439	AK041457	-
chr3	102587101	102588712	AK030618	-
chr3	102810058	102812375	AK139055	+
chr3	104024805	104026004	AK008051	+
chr3	104742536	104744236	AK078847	-
chr3	104900487	104901266	AK054247	+
chr3	105618484	105620267	AK138691	+
chr3	106856386	106857261	AK040017	+
chr3	107466045	107467307	AK004088	-
chr3	107623138	107636457	AK052120	-
chr3	107677712	107678398	AK016118	+
chr3	108923459	108925591	AK053531	-
chr3	110046779	110047546	AK086612	-
chr3	115851027	115852054	AK019908	+
chr3	117672047	117676442	AK014936	+
chr3	118160576	118163628	AK051554	+
chr3	118233800	118237931	AK034296	+
chr3	118240880	118242258	AK051587	+
chr3	120732003	120732700	AK076843	-
chr3	121424512	121426320	AK080587	-
chr3	121994564	121996531	AK044509	-
chr3	130463107	130465029	AK086192	+
chr3	130587768	130588479	AK080213	+
chr3	131019335	131020094	AK019716	+
chr3	133863049	133876202	AK050464	+
chr3	135099189	135100723	AK015999	-
chr3	137578388	137579521	AK003775	+
chr3	137742666	137744461	AK003290	+
chr3	140567958	140580423	AK076796	-
chr3	142211825	142213104	AK171765	+
chr3	142906018	142920960	AK043679	+
chr3	142993383	142994996	AK081282	-
chr3	143313273	143315051	AK034713	+
chr3	143764867	143798718	AK029620	-
chr3	143983177	143984712	AK035087	+
chr3	145556884	145557241	AK010970	+
chr3	146759147	146791711	AK045762	+
chr3	148117904	148118775	AK156639	+
chr3	148955407	148958069	AK043508	-
chr3	153994960	153995762	AK084425	+
chr3	154444523	154447566	AK085959	-
chr3	156211378	156224639	AK083124	-
chr3	157190478	157197054	AK076987	-
chr3	157735530	157739076	AK046021	-
chr4	4158694	4160870	AK039915	+
chr4	5472384	5478370	AK030024	-
chr4	5559474	5569431	AK015191	+
chr4	11893799	11895761	AK005538	+
chr4	11896983	11901081	AK005538	+
chr4	11940760	11943288	AK086323	+
chr4	12162049	12165168	AK076236	+
chr4	12163270	12164712	AK076236	+
chr4	20038232	20042502	AK051525	-
chr4	24822026	24825122	AK016579	-
chr4	32672170	32673078	AK086854	+
chr4	33116887	33118263	AK016866	-
chr4	33138365	33139329	AK003982	+
chr4	33993295	33995894	AK047550	-
chr4	40429872	40472581	AK016961	-
chr4	40667186	40669446	AK139295	-
chr4	40667186	40669431	AK139295	-
chr4	43760897	43761515	AK013770	-
chr4	44105503	44122183	AK035708	+
chr4	44218733	44220754	AK083088	-
chr4	44222347	44223843	AK043992	-
chr4	45775248	45777095	AK041524	-
chr4	46385452	46386567	AK086702	-
chr4	46402357	46403190	AK087220	+
chr4	48054128	48056094	AK158853	-
chr4	49491257	49493884	AK037657	-
chr4	51684594	51687020	AK089871	-
chr4	53217937	53230433	AK015122	-
chr4	55352865	55355615	AK040386	-
chr4	55431416	55439798	AK054525	+
chr4	56030722	56033160	AK035167	-
chr4	56233488	56237393	AK010245	-
chr4	58810123	58812547	AK054077	-
chr4	58926663	58927212	AK085950	+
chr4	59592972	59594306	AK085581	-
chr4	63295454	63300512	AK077143	+
chr4	68405743	68408429	AK085044	-
chr4	71641510	71660593	AK076792	+
chr4	71862287	71864964	AK043880	+
chr4	71862314	71864940	AK043880	+
chr4	71862346	71864938	AK043880	+
chr4	71862357	71863129	AK043880	+
chr4	83914409	83915303	AK035410	-
chr4	90877414	90879463	AK043280	-
chr4	91605544	91606643	AK019813	-
chr4	93946842	93948332	AK076590	-
chr4	94127621	94143871	AK080222	-
chr4	94755773	94758110	AK016095	-
chr4	94763897	94767562	AK028725	+
chr4	99322408	99322704	AK013270	-
chr4	100964862	100966775	AK085734	+
chr4	103053904	103055068	AK016446	+
chr4	104701770	104703792	AK080047	-
chr4	107465765	107474669	AK080515	-
chr4	109074884	109078859	AK148461	-
chr4	109649351	109650096	AK019375	-
chr4	114295369	114298350	AK085513	-
chr4	114581861	114590566	AK148100	+
chr4	114589225	114590515	AK148100	+
chr4	114659872	114660804	AK080459	+
chr4	116497507	116503208	AK078255	+
chr4	117371679	117376625	AK047342	+
chr4	122638551	122640718	AK016855	+
chr4	123970935	123977091	AK079012	-
chr4	123980079	123988704	AK006220	-
chr4	124317160	124318080	AK003532	+
chr4	124905840	124919296	AK006677	+
chr4	125565094	125599554	AK031953	-
chr4	125777734	125780981	AK158384	-
chr4	125880121	125881168	AK021359	+
chr4	126010826	126015875	AK047638	-
chr4	126645498	126646623	AK048826	+
chr4	127208865	127210129	AK006955	+
chr4	127487881	127489417	AK007180	-
chr4	128557895	128559173	AK039622	-
chr4	128727331	128735193	AK007024	-
chr4	129060017	129072505	AK049295	+
chr4	129137417	129138768	AK014816	-
chr4	129583459	129586376	AK054344	+
chr4	129583469	129586241	AK054344	+
chr4	130554298	130556627	AK044647	-
chr4	130556746	130566389	AK020914	-
chr4	131468334	131471431	AK047689	-
chr4	132191400	132193584	AK036281	-
chr4	133228633	133229152	AK006675	+
chr4	133466706	133467356	AK015234	+
chr4	134004680	134006085	AK006224	-
chr4	134636598	134637212	AK040461	+
chr4	135904689	135905950	AK078921	+
chr4	135913584	135915355	AK079001	+
chr4	136672624	136673497	AK006618	-
chr4	136714997	136720981	AK132559	-
chr4	138446980	138448049	AK076876	-
chr4	138748148	138748595	AK020648	-
chr4	139936544	139941489	AK043727	+
chr4	140903728	140906768	AK036785	+
chr4	141811577	141811991	AK007008	-
chr4	141967176	141968824	AK081843	-
chr4	148878771	148879350	AK013808	+
chr4	148946841	148948100	AK020949	+
chr4	149487987	149493372	AK081620	-
chr4	150352751	150354072	AK019903	-
chr4	151277006	151278599	AK037004	+
chr4	151306486	151306960	AK003212	-
chr4	151698013	151699827	AK079142	-
chr4	151999196	152003208	AK030131	+
chr4	153322570	153324585	AK131834	-
chr4	154011684	154018825	AK083203	+
chr4	154042127	154042306	AK018870	+
chr5	4784752	4799094	AK053423	-
chr5	7075666	7077304	AK044513	+
chr5	13133458	13135958	AK089477	-
chr5	13311894	13313937	AK031202	+
chr5	22245185	22248283	AK030573	+
chr5	25005758	25008367	AK029244	+
chr5	25183544	25186053	AK041608	-
chr5	28380490	28381999	AK040735	-
chr5	30365007	30365821	AK021224	-
chr5	31883451	31884082	AK013797	+
chr5	34337056	34339194	AK082416	-
chr5	34516538	34517340	AK013062	-
chr5	35758830	35760469	AK053756	-
chr5	38285010	38289156	AK041974	+
chr5	38374929	38377309	AK030193	+
chr5	39698367	39704534	AK076853	+
chr5	43430979	43435299	AK076377	-
chr5	43535069	43539566	AK089643	-
chr5	44620562	44622404	AK082542	+
chr5	46059949	46060930	AK005529	-
chr5	46318060	46323648	AK019567	-
chr5	52266657	52270841	AK039654	-
chr5	52298360	52302170	AK033955	-
chr5	52471126	52473571	AK032968	-
chr5	52530823	52533812	AK044833	-
chr5	52581999	52588995	AK050940	+
chr5	53438925	53440426	AK087045	-
chr5	54296403	54300455	AK084184	+
chr5	55198572	55201253	AK089874	+
chr5	57842864	57845516	AK089758	+
chr5	58834480	58844237	AK019635	-
chr5	59470676	59472916	AK149923	+
chr5	60388179	60390800	AK157119	-
chr5	64859296	64860249	AK015908	+
chr5	64868253	64870985	AK021093	+
chr5	65087088	65089759	AK033648	-
chr5	65099449	65100187	AK076697	-
chr5	65996961	66000619	AK083707	-
chr5	65998325	66001704	AK083707	-
chr5	66250555	66251258	AK037891	-
chr5	66326213	66335589	AK138853	+
chr5	66689964	66690862	AK009197	-
chr5	67818918	67829229	AK039080	+
chr5	67819232	67821642	AK039080	+
chr5	67998456	67999065	AK006317	-
chr5	69947795	69948121	AK014107	-
chr5	71349801	71351632	AK079593	-
chr5	72528504	72531934	AK045528	+
chr5	73659826	73675423	AK006359	-
chr5	74304135	74311660	AK006117	+
chr5	75145907	75150463	AK087845	+
chr5	76952307	76953826	AK050071	-
chr5	82551451	82553733	AK006583	-
chr5	82551476	82553735	AK006583	-
chr5	86538311	86539475	AK017687	-
chr5	89667158	89668672	AK134619	+
chr5	91232286	91235418	AK085668	+
chr5	92054213	92055769	AK008716	+
chr5	92870344	92872647	AK034388	-
chr5	97425226	97426383	AK142996	-
chr5	100159872	100182992	AK044041	-
chr5	100376332	100377245	AK015974	-
chr5	100385464	100386933	AK082090	-
chr5	100849860	100858526	AK017316	-
chr5	101461569	101462271	AK019616	-
chr5	102908226	102909013	AK005964	-
chr5	103783324	103785717	AK030680	-
chr5	105838385	105842931	AK051451	+
chr5	105842306	105844689	AK051451	+
chr5	105924488	105926660	AK144133	+
chr5	106039499	106042034	AK081556	+
chr5	106040815	106042031	AK081556	+
chr5	106124541	106124907	AK040431	-
chr5	106524109	106532566	AK053481	+
chr5	106793579	106795868	AK015287	-
chr5	106986757	107003737	AK087483	-
chr5	108979099	108982373	AK031827	+
chr5	109192860	109197933	AK006716	+
chr5	111758757	111759564	AK039279	-
chr5	112635825	112639018	AK006451	+
chr5	113011955	113019016	AK006593	-
chr5	113012037	113019016	AK006593	-
chr5	113069354	113070655	AK016822	+
chr5	113749473	113750726	AK015101	-
chr5	113793331	113794749	AK015076	+
chr5	114387110	114389958	AK087447	-
chr5	116081057	116081793	AK006095	-
chr5	116081062	116081824	AK006095	-
chr5	116830181	116831601	AK016903	-
chr5	118476457	118477379	AK081247	-
chr5	119214629	119215442	AK018557	+
chr5	119444569	119447005	AK076626	-
chr5	119644321	119650027	AK162140	-
chr5	120045839	120048213	AK053120	-
chr5	121836645	121836899	AK028074	+
chr5	122069075	122070966	AK046471	+
chr5	123585769	123587699	AK155508	+
chr5	125937155	125940739	AK047418	+
chr5	125937815	125940733	AK047418	+
chr5	127187305	127192191	AK006961	+
chr5	127650934	127664726	AK016281	+
chr5	127681064	127694701	AK019750	-
chr5	129021995	129023486	AK019810	-
chr5	130005938	130006876	AK042192	-
chr5	131783914	131784367	AK084053	+
chr5	135740195	135740999	AK020407	+
chr5	139611781	139615372	AK034252	-
chr5	140797575	140799798	AK033884	+
chr5	144519193	144527843	AK083834	+
chr5	145305759	145306627	AK016246	-
chr5	147607493	147618009	AK006673	+
chr5	149301516	149302019	AK019755	+
chr5	149364792	149365437	AK005935	-
chr5	149765323	149771786	AK079377	-
chr5	149770173	149771280	AK079377	-
chr5	149777515	149778848	AK041220	+
chr5	149802657	149806775	AK031217	-
chr5	149802663	149806791	AK031217	-
chr5	149807226	149827389	AK158390	-
chr5	149940121	149941533	AK039907	+
chr5	149990078	149993545	AK031519	-
chr5	150048912	150049542	AK009869	+
chr5	151015693	151018561	AK043281	+
chr5	151060116	151062480	AK035846	-
chr5	151621840	151622708	AK029411	+
chr5	152015284	152018162	AK087346	-
chr5	152029557	152031000	AK077449	-
chr5	152054879	152062367	AK017398	+
chr6	3981841	3997584	AK019707	-
chr6	4757059	4766328	AK076963	-
chr6	5169081	5170486	AK080886	-
chr6	6770564	6811607	AK044034	-
chr6	6772056	6811648	AK044034	-
chr6	6804221	6806251	AK044034	-
chr6	6809854	6810384	AK044034	-
chr6	7716393	7727681	AK005916	+
chr6	13363338	13365995	AK006052	+
chr6	13858836	13861922	AK054463	+
chr6	14848212	14849459	AK051803	-
chr6	15586123	15588369	AK089795	-
chr6	15786088	15787779	AK053154	+
chr6	17148106	17155693	AK081964	+
chr6	17528066	17528827	AK021346	+
chr6	17616617	17616966	AK004237	+
chr6	23201132	23203358	AK082001	+
chr6	29260771	29262223	AK015390	-
chr6	30122892	30125113	AK044220	+
chr6	30254620	30257766	AK007083	+
chr6	30410984	30413313	AK005895	+
chr6	31238962	31241693	AK078276	+
chr6	31316885	31348669	AK043851	-
chr6	31334697	31348759	AK043851	-
chr6	31612219	31616118	AK085570	-
chr6	32701635	32702290	AK131803	-
chr6	35833281	35835442	AK018498	-
chr6	36395274	36397585	AK035469	+
chr6	38381410	38382763	AK048978	-
chr6	38637512	38638785	AK003718	-
chr6	39553380	39557690	AK088830	-
chr6	39833805	39835772	AK081931	+
chr6	40048720	40051171	AK031755	+
chr6	40420541	40421279	AK020926	-
chr6	42327954	42331212	AK028457	+
chr6	43743093	43744089	AK089701	-
chr6	47315614	47317770	AK036625	-
chr6	48486580	48487473	AK006390	-
chr6	49169799	49172701	AK042156	+
chr6	50153197	50156102	AK033721	+
chr6	50726322	50765032	AK049716	+
chr6	51261669	51265214	AK084576	-
chr6	52442444	52450079	AK007072	+
chr6	54381907	54384205	AK087032	+
chr6	54451073	54453756	AK078889	+
chr6	54842588	54843489	AK004445	+
chr6	54852415	54855722	AK040700	+
chr6	55634564	55644568	AK038589	+
chr6	61297595	61299181	AK043191	+
chr6	61943047	61945118	AK043245	+
chr6	62053507	62056227	AK086236	+
chr6	63198487	63205367	AK020366	-
chr6	64848516	64849434	AK014149	+
chr6	67065670	67067028	AK079709	+
chr6	67236825	67239989	AK033870	+
chr6	67236919	67239296	AK033870	+
chr6	70793276	70794161	AK084739	-
chr6	71055601	71056505	AK080424	-
chr6	71304344	71305927	AK042101	-
chr6	71307142	71310823	AK042210	-
chr6	71583725	71585502	AK044727	+
chr6	71963889	71992522	AK033688	-
chr6	72390092	72390602	AK019577	+
chr6	72903229	72907241	AK041419	+
chr6	75522087	75523452	AK017129	-
chr6	78982037	78985863	AK135973	+
chr6	80777131	80779798	AK038675	+
chr6	81921595	81922859	AK078678	-
chr6	82827859	82831847	AK078808	-
chr6	83652120	83660800	AK044313	-
chr6	83711752	83712487	AK007271	-
chr6	84485869	84486315	AK019668	+
chr6	84562230	84565133	AK034444	-
chr6	85326195	85327901	AK016875	+
chr6	86072402	86074396	AK013768	+
chr6	86463888	86466267	AK079912	-
chr6	86477394	86514436	AK005503	+
chr6	86793649	86797117	AK036162	-
chr6	86798400	86799405	AK015614	-
chr6	87547742	87549181	AK048295	+
chr6	88166238	88166496	AK028085	-
chr6	88469006	88470001	AK043240	+
chr6	88869701	88872631	AK086252	+
chr6	89266310	89267492	AK011193	-
chr6	90409704	90411462	AK039685	-
chr6	90727735	90731299	AK039434	-
chr6	91549228	91555508	AK148329	+
chr6	91628191	91629217	AK040789	-
chr6	91826903	91827979	AK084763	-
chr6	93144934	93147845	AK085282	+
chr6	93191713	93194198	AK081614	+
chr6	93405068	93405551	AK155785	-
chr6	94808519	94874959	AK156148	+
chr6	97103159	97105059	AK078561	-
chr6	97970396	97971348	AK018196	+
chr6	98643605	98647668	AK020861	-
chr6	99285729	99289118	AK037318	-
chr6	99334600	99338493	AK042037	-
chr6	99339071	99342666	AK037331	-
chr6	99472446	99474162	AK047332	-
chr6	99513466	99515696	AK042796	-
chr6	100093416	100093808	AK008372	-
chr6	100757444	100760905	AK046686	+
chr6	102485936	102487251	AK043833	-
chr6	108544501	108545679	AK039389	-
chr6	112160701	112162507	AK006783	+
chr6	113581642	113583138	AK006003	-
chr6	115077619	115084790	AK038749	-
chr6	117094342	117095187	AK012924	-
chr6	117445252	117450095	AK135471	+
chr6	118537257	118541546	AK142841	-
chr6	122480170	122480721	AK041190	+
chr6	124313318	124314537	AK006412	-
chr6	124365219	124368232	AK085835	+
chr6	124915638	124918080	AK158836	+
chr6	125215542	125216546	AK029635	+
chr6	125215636	125223795	AK029635	+
chr6	127075183	127075994	AK011429	-
chr6	127823580	127827264	AK039590	-
chr6	128119721	128133821	AK033854	-
chr6	129182643	129188000	AK009064	-
chr6	133060491	133062319	AK078025	+
chr6	133074378	133076683	AK035835	+
chr6	134751107	134755266	AK087672	-
chr6	134879553	134882408	AK028809	+
chr6	134934742	134936836	AK085884	+
chr6	135138497	135144977	AK030421	+
chr6	135663250	135664980	AK043754	-
chr6	136377763	136378243	AK081444	-
chr6	139264117	139271097	AK132719	-
chr6	140257591	140258261	AK007111	+
chr6	140568682	140570944	AK032933	-
chr6	142920271	142922338	AK020857	+
chr6	142938129	142938512	AK019595	+
chr6	143180864	143181876	AK019572	-
chr6	144283039	144284873	AK087091	-
chr6	144621401	144642352	AK016914	+
chr6	144656782	144658301	AK087043	-
chr6	145199071	145200376	AK084826	+
chr6	145806765	145810566	AK032333	-
chr6	146794797	146795725	AK015398	-
chr6	148442962	148445024	AK047870	+
chr6	149147616	149163707	AK005642	-
chr7	16857364	16858286	AK011395	-
chr7	16857369	16857843	AK011395	-
chr7	17474754	17476416	AK012507	-
chr7	19449514	19450751	AK033843	+
chr7	19686899	19703690	AK034341	-
chr7	19926316	19927864	AK085973	-
chr7	24916334	24919123	AK029597	-
chr7	26645160	26654902	AK082843	+
chr7	26722338	26723738	AK087215	+
chr7	28471271	28474173	AK043671	-
chr7	28952293	28954646	AK140094	-
chr7	30812056	30813292	AK031772	+
chr7	30893079	30895612	AK158850	+
chr7	31421648	31423432	AK014928	+
chr7	36470523	36473206	AK085462	-
chr7	38967581	38967797	AK021305	-
chr7	47159140	47166319	AK019596	-
chr7	47332774	47336051	AK149691	-
chr7	47728529	47730261	AK014833	+
chr7	51739886	51740783	AK017368	+
chr7	52132203	52133630	AK012187	-
chr7	53601140	53604389	AK015435	-
chr7	56864100	56865106	AK079694	-
chr7	56894681	56897046	AK051088	+
chr7	63217900	63228441	AK038718	+
chr7	63217905	63228450	AK038718	+
chr7	63971837	63973133	AK018131	-
chr7	66564041	66566905	AK140886	+
chr7	67082256	67085674	AK034349	-
chr7	67114465	67119317	AK035508	-
chr7	68060435	68063110	AK039079	-
chr7	68155140	68157107	AK046019	-
chr7	69606764	69608179	AK142886	-
chr7	71093563	71095094	AK041842	+
chr7	72357702	72358315	AK007845	-
chr7	73223794	73224356	AK080637	-
chr7	77093785	77095249	AK016876	+
chr7	77696608	77699274	AK052474	+
chr7	80455265	80460079	AK133139	+
chr7	80571537	80573278	AK017469	-
chr7	80571583	80573758	AK017469	-
chr7	80753839	80754346	AK080027	+
chr7	80942488	80943178	AK076957	-
chr7	82897475	82899492	AK160287	+
chr7	85321447	85322913	AK039591	-
chr7	85327882	85331259	AK035926	-
chr7	85732264	85882896	AK042016	-
chr7	86067139	86068772	AK052791	-
chr7	86508693	86510388	AK149486	+
chr7	86508925	86510391	AK149486	+
chr7	87065640	87067407	AK017243	+
chr7	88673677	88676384	AK013794	+
chr7	90527651	90531651	AK034230	-
chr7	91033420	91033703	AK009626	+
chr7	91677484	91726847	AK137174	+
chr7	94267376	94269486	AK084151	+
chr7	95496654	95497566	AK021169	-
chr7	97605761	97607394	AK045119	+
chr7	97625181	97627578	AK046356	+
chr7	98020112	98021290	AK020799	+
chr7	99855282	99856789	AK158524	+
chr7	101246653	101248786	AK047883	+
chr7	101517492	101521082	AK034106	-
chr7	104096087	104099990	AK082332	-
chr7	104872524	104873482	AK137920	-
chr7	105847734	105851398	AK053268	-
chr7	105868568	105877270	AK170353	-
chr7	108246261	108247836	AK038039	+
chr7	111258181	111260386	AK081628	-
chr7	112519725	112521461	AK018340	-
chr7	113001031	113004458	AK033576	-
chr7	113257409	113260836	AK033576	0
chr7	117141890	117150160	AK162666	-
chr7	117241953	117242852	AK076807	-
chr7	117833676	117843246	AK156980	-
chr7	118211500	118214472	AK153701	-
chr7	118214245	118215321	AK153701	-
chr7	118233619	118236330	AK042148	-
chr7	120873167	120895680	AK050715	+
chr7	121507849	121508729	AK020866	-
chr7	121994857	121998085	AK054338	-
chr7	122117589	122127481	AK043303	+
chr7	123587088	123587837	AK138549	+
chr7	124814077	124817091	AK028406	+
chr7	125624008	125626862	AK028624	+
chr7	127817248	127821074	AK018490	-
chr7	128730902	128733347	AK005578	-
chr7	128733416	128735105	AK006348	+
chr7	132635068	132636572	AK014962	+
chr7	132695288	132695577	AK020774	-
chr7	133021932	133023852	AK090234	-
chr7	133618708	133619766	AK021266	+
chr7	133647253	133648980	AK015472	+
chr7	134115235	134119024	AK086010	-
chr7	134506880	134508642	AK089156	+
chr7	134708982	134710450	AK086186	+
chr7	134759032	134759816	AK081123	+
chr7	135666076	135666662	AK014930	-
chr7	136792836	136795571	AK086689	-
chr7	138481697	138484576	AK034290	-
chr7	138481737	138484585	AK034290	-
chr7	138976816	138978256	AK089697	-
chr7	139183770	139186090	AK144532	+
chr7	139653694	139658344	AK035726	-
chr7	140012897	140014750	AK087441	-
chr7	140121074	140122732	AK010974	-
chr7	142677711	142682998	AK039290	+
chr7	143045491	143047395	AK031861	+
chr7	143460006	143510194	AK034027	+
chr7	144840771	144842018	AK016262	-
chr7	145753567	145753978	AK013458	-
chr7	146251818	146269874	AK132869	+
chr7	146573278	146574602	AK085399	-
chr7	147142903	147143938	AK144366	-
chr7	147394283	147395249	AK042522	+
chr7	149131228	149133419	AK048060	-
chr7	149739604	149744501	AK036720	-
chr7	150813928	150814631	AK037811	+
chr7	152406784	152408430	AK014796	-
chr8	3567987	3573834	AK168456	+
chr8	4284985	4286201	AK010706	-
chr8	7271205	7273868	AK043563	-
chr8	8335076	8342428	AK041443	+
chr8	11637281	11638324	AK085930	+
chr8	12502898	12505340	AK019859	+
chr8	13200729	13207713	AK019250	+
chr8	14910589	14911492	AK015787	-
chr8	18319522	18334338	AK005981	-
chr8	23509192	23510063	AK007460	+
chr8	23520928	23521781	AK029448	-
chr8	23719552	23719895	AK006833	+
chr8	24318983	24319834	AK020967	+
chr8	24645707	24646208	AK015128	+
chr8	26213960	26215140	AK040681	-
chr8	26413121	26416742	AK017331	-
chr8	26551241	26559234	AK145052	+
chr8	27262360	27265951	AK029233	-
chr8	28091388	28091933	AK027951	+
chr8	29703976	29706071	AK037200	+
chr8	29757188	29758695	AK086445	-
chr8	31678866	31686045	AK017038	+
chr8	33187638	33194346	AK008146	+
chr8	33415440	33417076	AK043217	-
chr8	33862817	33865063	AK051883	-
chr8	35646078	35647547	AK015723	-
chr8	36642032	36643128	AK021057	-
chr8	36771640	36771980	AK005997	-
chr8	37219063	37224088	AK082764	+
chr8	37806875	37808094	AK053344	-
chr8	37818745	37820087	AK087123	-
chr8	40248073	40248925	AK083117	+
chr8	42419439	42421311	AK033981	-
chr8	47384484	47411028	AK078582	+
chr8	47399154	47399961	AK078582	+
chr8	47816325	47824869	AK144632	-
chr8	48216477	48218710	AK053411	-
chr8	48267561	48269470	AK081866	-
chr8	50315880	50317323	AK032925	-
chr8	51817071	51821864	AK034464	-
chr8	51852715	51853720	AK042911	-
chr8	51998343	52001635	AK083040	-
chr8	56158601	56162491	AK033941	+
chr8	59966850	59987674	AK141659	+
chr8	60696308	60698309	AK039523	-
chr8	63990228	63991987	AK077756	-
chr8	69018957	69020845	AK089350	+
chr8	70620110	70621592	AK084824	-
chr8	72243094	72244233	AK050984	-
chr8	73012079	73012968	AK006158	+
chr8	73300821	73301499	AK162274	+
chr8	74999216	75001603	AK142369	+
chr8	77795465	77796681	AK079987	+
chr8	82161614	82162619	AK080532	-
chr8	84067308	84068938	AK045945	+
chr8	84927214	84927618	AK020542	+
chr8	85611640	85615102	AK170668	+
chr8	85612828	85615167	AK170668	+
chr8	86465478	86465845	AK013760	+
chr8	86724767	86726948	AK089363	+
chr8	88053594	88054535	AK040052	-
chr8	88224972	88225725	AK005119	+
chr8	89982342	89983334	AK015983	+
chr8	89996710	90049453	AK137304	+
chr8	89996742	90049451	AK137304	+
chr8	89998106	90000992	AK137304	+
chr8	90023947	90025130	AK137304	+
chr8	90159997	90166082	AK007095	-
chr8	92883601	92885654	AK019563	+
chr8	93340043	93341253	AK077163	-
chr8	96901771	96904214	AK087353	+
chr8	97318070	97326336	AK007220	-
chr8	104794408	104836487	AK038730	-
chr8	108724339	108724449	AK008152	-
chr8	108724343	108724450	AK008152	-
chr8	109111042	109118720	AK003944	+
chr8	109712801	109714358	AK082217	+
chr8	110559237	110561038	AK046498	+
chr8	110975508	110977995	AK089621	+
chr8	111205794	111206548	AK044112	+
chr8	111768752	111771352	AK082371	-
chr8	112465553	112468559	AK146878	+
chr8	113661861	113663555	AK079427	+
chr8	113677209	113679782	AK088720	-
chr8	113783207	113783834	AK088998	+
chr8	118101611	118106115	AK053081	-
chr8	118705350	118711269	AK015175	-
chr8	119305611	119325312	AK019781	-
chr8	120205521	120217098	AK028839	+
chr8	123209298	123210165	AK084322	+
chr8	123227457	123229721	AK089583	+
chr8	123303512	123305309	AK090229	-
chr8	123578781	123606932	AK087264	-
chr8	123709169	123712052	AK031115	+
chr8	124066021	124067381	AK080629	+
chr8	125284909	125286661	AK079929	-
chr8	125566520	125568231	AK012741	+
chr8	125566520	125567776	AK012741	+
chr8	126257857	126263841	AK031642	+
chr8	127417012	127418495	AK154344	-
chr8	127810391	127813824	AK155619	+
chr8	128581715	128584424	AK044066	-
chr8	129112199	129112961	AK172095	-
chr8	129279470	129282234	AK087657	-
chr8	129469986	129470377	AK002901	+
chr9	3213285	3214154	AK015178	+
chr9	3900745	3904016	AK038764	+
chr9	3904398	3905785	AK018137	+
chr9	8246676	8249110	AK029902	+
[truncated: 169 more rows]

## Sheet: ncRNA_Guttman_filtered
Chromosome	Start	End
chr1	6269675	6279350
chr1	13058312	13099826
chr1	15781042	15788867
chr1	23331319	23351981
chr1	25082849	25088649
chr1	34734249	34786649
chr1	35034564	35047457
chr1	35061546	35072003
chr1	35879166	35884440
chr1	36055179	36075778
chr1	36087374	36096849
chr1	37066824	37073724
chr1	38886199	38892924
chr1	40108974	40114474
chr1	42759171	42771337
chr1	42972296	42983192
chr1	44098249	44135924
chr1	51671911	51682977
chr1	51796224	51804149
chr1	52507374	52514124
chr1	57410074	57426723
chr1	58443698	58449898
chr1	59432698	59440798
chr1	59490773	59508823
chr1	59775123	59780348
chr1	59950098	59957598
chr1	60652448	60662273
chr1	63163023	63180223
chr1	64241873	64249448
chr1	64255398	64260723
chr1	64269398	64277548
chr1	64331348	64354519
chr1	64686823	64728598
chr1	69531191	69570566
chr1	71711641	71719766
chr1	71730016	71740391
chr1	71939741	71947891
chr1	71983891	71990591
chr1	72281533	72299372
chr1	72796392	72810667
chr1	73851642	73858567
chr1	74084292	74138492
chr1	74862805	74869747
chr1	77787293	77858087
chr1	78717151	78728876
chr1	78858301	78863501
chr1	79909376	79915476
chr1	80016701	80028351
chr1	80033591	80049599
chr1	82892851	82943201
chr1	88339354	88345004
chr1	88382954	88405079
chr1	88512629	88529765
chr1	90176831	90187966
chr1	90355379	90366329
chr1	90367479	90373554
chr1	90502679	90509554
chr1	92125254	92132154
chr1	92546371	92551596
chr1	92645346	92651371
chr1	92780525	92798398
chr1	93744621	93825321
chr1	94077221	94091396
chr1	94608820	94634671
chr1	94646121	94674471
chr1	99484871	99534996
chr1	106960589	106979221
chr1	115829055	115854155
chr1	120969631	120997581
chr1	121008056	121055156
chr1	121113064	121124973
chr1	121175247	121187218
chr1	121197356	121214506
chr1	121243556	121250906
chr1	121971906	121988306
chr1	122653256	122659831
chr1	122980883	123075018
chr1	123171106	123184631
chr1	123290581	123295906
chr1	133835025	133842846
chr1	134167181	134181386
chr1	134237581	134248506
chr1	134867906	134885481
chr1	135064632	135075343
chr1	135779280	135787618
chr1	135957016	135963241
chr1	135988616	136001791
chr1	137891670	137903143
chr1	138570107	138632310
chr1	138655116	138664416
chr1	139112466	139118916
chr1	139487291	139494866
chr1	139880716	139913366
chr1	141070245	141076841
chr1	152001112	152012796
chr1	153685487	153710962
chr1	156887587	156923087
chr1	159678204	159693428
chr1	159835854	159844254
chr1	163508244	163586072
chr1	164595106	164601906
chr1	166409457	166434750
chr1	167213406	167220831
chr1	170972731	170981681
chr1	171388325	171393574
chr1	171396756	171403881
chr1	173353316	173367449
chr1	182686731	182709331
chr1	182805781	182816606
chr1	183951156	183986156
chr1	184012067	184021002
chr1	195277295	195286520
chr1	195652545	195663545
chr1	195748670	195754120
chr1	196286993	196303287
chr1	196801966	196844305
chr10	5950116	5958250
chr10	6081900	6105500
chr10	8606683	8665783
chr10	9224258	9230708
chr10	9322308	9332183
chr10	12636658	12644083
chr10	14443458	14453383
chr10	17256690	17267715
chr10	18036490	18059965
chr10	18100048	18109655
chr10	21461840	21471540
chr10	21542515	21579890
chr10	24036615	24051790
chr10	24269165	24276690
chr10	24333365	24338665
chr10	27710365	27718315
chr10	37082440	37099140
chr10	37379065	37440690
chr10	39009715	39015840
chr10	39383665	39442690
chr10	42425766	42432791
chr10	44108441	44122066
chr10	44147566	44153441
chr10	44705616	44715941
chr10	52250266	52255816
chr10	57155700	57168573
chr10	57545591	57550841
chr10	58754791	58764716
chr10	59371324	59385103
chr10	59427566	59444016
chr10	60378454	60389051
chr10	60473030	60535340
chr10	61495941	61507803
chr10	62262341	62269566
chr10	62347876	62374346
chr10	66349796	66378261
chr10	66382641	66387791
chr10	66559716	66647841
chr10	67042616	67062491
chr10	69819062	69871640
chr10	70180161	70211708
chr10	72726649	72799726
chr10	74387229	74405529
chr10	75328979	75346254
chr10	76104079	76119443
chr10	76640929	76665854
chr10	81589292	81626369
chr10	82234146	82240571
chr10	83181374	83249774
chr10	83325890	83402790
chr10	83980790	83986015
chr10	84005221	84022896
chr10	87541696	87547421
chr10	92241086	92282753
chr10	92550314	92577555
chr10	92791853	92802176
chr10	94900849	94928059
chr10	95353321	95361246
chr10	96082444	96096696
chr10	96096971	96113171
chr10	98748030	98762262
chr10	99020121	99025321
chr10	106650396	106694346
chr10	107856171	107882507
chr10	109850821	109857821
chr10	110749129	110779219
chr10	110973477	110988888
chr10	111094571	111102946
chr10	114759371	114771746
chr10	116814196	116920696
chr10	117021051	117038683
chr10	118047663	118060887
chr10	118385588	118439338
chr10	120058696	120076196
chr10	120089427	120102915
chr10	120116843	120182671
chr10	120336296	120354471
chr10	122410471	122422593
chr11	5371700	5378600
chr11	6421951	6429173
chr11	6748267	6818192
chr11	16490850	16497500
chr11	16831925	16851121
chr11	17860252	17880664
chr11	19950950	19962250
chr11	22510175	22522025
chr11	30183310	30193505
chr11	33414450	33450750
chr11	40215131	40234609
chr11	48603904	48611829
chr11	49932129	49938154
chr11	53571028	53576790
chr11	53988029	54000579
chr11	55315017	55320723
chr11	59163758	59175481
chr11	69106907	69112857
chr11	69184157	69201732
chr11	70196232	70203307
chr11	72389057	72395707
chr11	75629076	75639089
chr11	79549532	79575807
chr11	81820532	81826107
chr11	82588507	82594501
chr11	87872568	87880978
chr11	93998449	94005924
chr11	95097249	95116849
chr11	95377372	95384353
chr11	95483249	95489949
chr11	95644899	95658549
chr11	96171724	96177624
chr11	97457180	97487074
chr11	97505439	97522274
chr11	102878974	102888924
chr11	102983499	102992949
chr11	112898724	113062945
chr11	114679224	114697399
chr11	116936834	116948799
chr11	117835849	117842574
chr11	119794849	119803349
chr12	4554378	4560302
chr12	7760861	7773436
chr12	8376244	8389115
chr12	8403809	8420779
chr12	8429723	8452341
chr12	10573666	10584356
chr12	10603234	10615547
chr12	10648794	10660668
chr12	10663990	10679285
chr12	12181195	12189470
chr12	12768528	12849976
chr12	12876192	12918398
chr12	13843530	13849080
chr12	15558106	15572756
chr12	15735906	15798506
chr12	16003706	16022581
chr12	16438251	16451926
chr12	16846801	16857876
chr12	21380896	21387071
chr12	21511597	21518501
chr12	25835384	25857266
chr12	29797876	29822578
chr12	34650546	34659285
chr12	52081955	52090280
chr12	52944867	52971992
chr12	53669892	53710742
chr12	55212461	55218911
chr12	55263436	55274861
chr12	55401761	55418611
chr12	55935627	55956727
chr12	56560640	56568570
chr12	56607657	56613582
chr12	70552357	70563582
chr12	70601232	70643532
chr12	71688107	71694007
chr12	72103832	72116875
chr12	73789535	73799787
chr12	73934618	73959659
chr12	74135916	74142780
chr12	78580222	78585772
chr12	81217572	81233910
chr12	81719382	81731865
chr12	82098928	82127214
chr12	85567002	85577852
chr12	86226872	86233747
chr12	87509737	87514857
chr12	88154776	88184372
chr12	88216447	88221647
chr12	88235624	88264465
chr12	88314004	88320535
chr12	92150483	92160933
chr12	101768010	101774085
chr12	103151385	103157735
chr12	103951110	103957635
chr12	109035244	109046623
chr12	109611553	109647403
chr12	109985454	109997050
chr12	110003268	110030901
chr12	110651030	110658005
chr12	110738120	110769295
chr12	111287772	111333890
chr12	111824094	111838478
chr12	112381669	112393046
chr12	113173590	113194630
chr12	113434415	113453161
chr12	116850878	116855928
chr13	3477100	3497843
chr13	5837825	5843450
chr13	6468525	6475475
chr13	9179000	9187700
chr13	9818700	9824125
chr13	16735216	16743416
chr13	16843392	16854392
chr13	19611679	19620954
chr13	21258179	21267079
chr13	22110479	22116629
chr13	23486229	23494179
chr13	23517278	23523756
chr13	23531413	23539742
chr13	24591829	24633429
chr13	24637454	24666029
chr13	25826079	25842204
chr13	26488205	26499988
chr13	26649529	26838004
chr13	27118004	27125654
chr13	28477490	28985604
chr13	31736054	31781679
chr13	34043454	34050779
chr13	34186976	34210579
chr13	34239404	34249279
chr13	34693404	34704704
chr13	34818229	34825929
chr13	34897158	34908023
chr13	37525714	37534001
chr13	37596277	37602072
chr13	38757503	38767928
chr13	41337973	41379821
chr13	43275425	43283082
chr13	44217172	44224947
chr13	44752412	44803566
chr13	48260757	48267257
chr13	48576557	48581632
chr13	48620882	48643532
chr13	49488457	49493732
chr13	52063367	52073395
chr13	52197196	52212021
chr13	52753912	52762887
chr13	59245288	59254563
chr13	62364360	62381775
chr13	64018565	64082570
chr13	67105126	67110426
chr13	67879159	67910559
chr13	71509045	71519745
chr13	73472571	73483846
chr13	74521146	74528671
chr13	74971657	75025450
chr13	75919755	75936161
chr13	78341864	78375825
chr13	78565714	78591539
chr13	79072975	79078700
chr13	81773237	81783062
chr13	83867711	83878140
chr13	83884039	83890964
chr13	90526091	90539315
chr13	94065827	94071377
chr13	94182877	94203852
chr13	94722502	94729352
chr13	95613081	95640256
chr13	98038568	98068079
chr13	98221098	98480773
chr13	98571741	98603323
chr13	102001373	102007098
chr13	102601098	102617573
chr13	102659773	102665448
chr13	103086398	103104573
chr13	104591573	104599048
chr13	104800798	104806523
chr13	105302223	105310298
chr13	107553247	107564444
chr13	108251220	108265720
chr13	108825897	108833335
chr13	110806480	110812755
chr13	111252830	111261580
chr13	111360180	111366030
chr13	111432455	111446555
chr13	112207480	112213280
chr13	112717680	112733330
chr13	113203480	113210955
chr13	114054758	114082339
chr13	114106455	114118105
chr13	114486580	114532455
chr14	8789275	8796194
chr14	17032897	17039672
chr14	17832997	17838422
chr14	21437920	21464655
chr14	22267795	22319045
chr14	22634020	22646378
chr14	25397342	25403863
chr14	25829002	25841002
chr14	25919652	25927652
chr14	25990288	26028299
chr14	26039552	26052550
chr14	26093652	26208156
chr14	28231577	28242027
chr14	33115110	33131171
chr14	47212973	47218198
chr14	47978277	47985238
chr14	48362823	48371423
chr14	48906349	48911599
chr14	52864224	52878449
chr14	55671783	55680316
chr14	59604777	59613577
chr14	61240427	61325677
chr14	61549152	61567477
chr14	62233111	62313228
chr14	64659577	64665752
chr14	65205076	65219432
chr14	65246252	65256052
chr14	65720392	65769859
chr14	65785477	65815777
chr14	67585234	67596823
chr14	68230302	68236002
chr14	68645802	68655602
chr14	71520193	71533495
chr14	71698977	71739327
chr14	73729977	73751877
chr14	73833402	73843052
chr14	74001377	74012352
chr14	75759427	75770952
chr14	76226777	76237427
chr14	76253377	76264202
chr14	76912477	76931702
chr14	77006215	77063293
chr14	77065752	77077727
chr14	77401702	77407252
chr14	78957377	78962977
chr14	79724027	79729152
chr14	80077277	80084352
chr14	86908549	86914124
chr14	99656485	99666185
chr14	99725710	99739560
chr14	99741410	99779260
chr14	99912385	99917835
chr14	100821610	100830035
chr14	100851160	100875735
chr14	101109035	101149410
chr14	101398160	101404260
chr14	105712338	105729388
chr14	105987405	106063477
chr14	106250821	106261843
chr14	118835913	118841687
chr14	121850568	121856735
chr15	5969454	5994540
chr15	6911335	6917385
chr15	8751635	8771235
chr15	10363330	10371830
chr15	12119755	12127230
chr15	12887455	12893205
chr15	25252732	25262550
chr15	32167516	32174353
chr15	32705156	32729116
chr15	33966641	34004891
chr15	34076766	34107366
chr15	36303957	36314683
chr15	36513391	36522441
chr15	36867047	36875763
chr15	36908366	36925291
chr15	38205141	38214841
chr15	38313381	38324128
chr15	38356817	38403741
chr15	38630866	38640611
chr15	41950645	41962971
chr15	55095972	55102647
chr15	58313672	58331722
chr15	58981822	58992222
chr15	59590399	59609949
chr15	59623477	59629385
chr15	59966962	59972812
chr15	60665436	60699248
chr15	60989324	60998474
chr15	61827314	61833139
chr15	61835039	61844314
chr15	62117236	62125249
chr15	62151964	62158964
chr15	62159739	62168189
chr15	62847064	62917264
chr15	63436264	63445989
chr15	64362114	64411814
chr15	64453264	64458714
chr15	66682293	66722918
chr15	66851087	66857034
chr15	68161768	68193518
chr15	73455424	73477275
chr15	73871029	73881707
chr15	74315050	74322675
chr15	74507625	74519200
chr15	76892600	76902400
chr15	77164450	77201325
chr15	78403377	78412545
chr15	79276925	79286500
chr15	79573128	79588100
chr15	79709500	79714700
chr15	79764481	79809909
chr15	82037381	82048125
chr15	82745514	82788789
chr15	82878539	82888039
chr15	84737071	84753414
chr15	85446780	85494839
chr15	85497205	85536566
chr15	86035939	86042539
chr15	90074814	90087814
chr15	90156889	90184564
chr15	90247514	90264064
chr15	92174226	92201201
chr15	92832126	92840751
chr15	96000805	96028598
chr15	96091428	96115684
chr15	96535397	96562322
chr15	96906022	96916772
chr15	96984422	97000322
chr15	97412272	97426372
chr15	99706243	99721981
chr15	100888050	100910141
chr15	101084597	101095097
chr15	102026122	102033597
chr15	102848118	102863168
chr16	4525147	4542122
chr16	4585697	4594022
chr16	7929847	7951372
chr16	9129538	9137888
chr16	9159385	9178271
chr16	9249688	9275013
chr16	13964390	13974590
chr16	14803358	14819925
chr16	15192156	15200338
chr16	21268058	21278888
chr16	21305262	21311111
chr16	21794415	21815365
chr16	22718344	22725594
chr16	23992037	24001037
chr16	25013537	25021162
chr16	25039487	25068912
chr16	25517037	25531362
chr16	29681980	29700690
chr16	29706489	29723364
chr16	29942664	29948289
chr16	30691814	30701764
chr16	30736514	30742814
chr16	30936314	30948664
chr16	31321192	31333486
chr16	31597314	31639065
chr16	32309935	32328234
chr16	35500289	35519214
chr16	35528414	35534789
chr16	35976690	35981796
chr16	40196906	40202181
chr16	40231656	40240306
chr16	40267506	40285581
chr16	40307931	40318856
chr16	40463181	40472431
chr16	40546706	40557256
chr16	40585356	40610431
chr16	40653181	40658981
chr16	42519381	42524981
chr16	43623581	43642715
chr16	44717531	44724206
chr16	52990020	53005293
chr16	59557120	59602070
chr16	64758224	64765674
chr16	64796849	64843249
chr16	77682803	77708453
chr16	84702353	84710928
chr16	90008636	90015586
chr16	91174611	91200786
chr16	91213400	91220493
chr16	91257361	91264011
chr16	94771050	94777424
chr16	95984886	95996381
chr16	96035431	96041206
chr17	3103174	3114885
chr17	3198868	3394643
chr17	5795893	5835243
chr17	7025616	7033491
chr17	9825133	9849083
chr17	9889983	9919633
chr17	9956833	9962683
chr17	10061483	10086608
chr17	12511718	12521758
chr17	13733067	13743317
chr17	13806767	13824342
chr17	14682785	14748360
chr17	15357376	15385701
chr17	21653417	21665717
chr17	24153570	24169870
chr17	26599754	26616597
chr17	26799445	26804695
chr17	26911397	26917047
chr17	27012442	27024356
chr17	27703181	27716306
chr17	28921956	28933956
chr17	29183003	29217681
chr17	33425193	33449090
chr17	35080914	35090009
chr17	36617194	36622888
chr17	38132217	38157667
chr17	41231055	41249764
chr17	45861000	45866667
chr17	45947838	45960156
chr17	46046846	46060707
chr17	46972160	46997919
chr17	47006033	47023558
chr17	48068261	48087905
chr17	48156377	48168025
chr17	48976013	48987878
chr17	54210406	54224396
chr17	56687541	56694616
chr17	66802920	66834745
chr17	71178444	71190793
chr17	71242333	71273533
chr17	74580316	74599991
chr17	79042382	79051807
chr17	79833103	79846072
chr17	83497417	83509751
chr17	83915222	83927903
chr17	84266939	84274242
chr17	84283114	84288314
chr17	84350806	84366024
chr17	84420002	84425359
chr17	84470764	84486339
chr17	86560289	86565864
chr17	87483814	87493039
chr17	87626921	87637611
chr17	87674225	87682154
chr17	88225376	88238754
chr17	88890039	88905339
chr17	88993214	89025839
chr18	5119300	5181600
chr18	5808025	5818625
chr18	5855925	5956250
chr18	5963150	5982800
chr18	5988500	6022000
chr18	6144775	6202105
chr18	13101543	13107999
chr18	13113253	13128569
chr18	15354391	15379066
chr18	21081825	21102471
chr18	30276694	30282219
chr18	31774894	31784994
chr18	35042392	35049362
chr18	35967933	35986564
chr18	36030261	36037983
chr18	36039942	36046684
chr18	36069143	36105274
chr18	36449530	36456800
chr18	36470130	36489080
chr18	38244329	38270956
chr18	38302071	38307494
chr18	38532125	38545543
chr18	38731755	38739080
chr18	38957062	38965037
chr18	39897905	39904655
chr18	46646048	46659873
chr18	46955198	46965898
chr18	47690173	47697423
chr18	48010723	48022623
chr18	49419024	49424799
chr18	49632749	49651799
chr18	54615785	54622660
chr18	54705510	54710710
chr18	55031185	55038660
chr18	55726485	55741185
chr18	55783635	55789310
chr18	56290435	56295560
chr18	56811276	56831023
chr18	60792135	60831035
chr18	60908560	60932385
chr18	61781410	61788685
chr18	61798876	61805806
chr18	61814585	61825210
chr18	63220185	63227285
chr18	63810216	63819602
chr18	65723991	65739610
chr18	68979435	68986710
chr18	69171331	69177475
chr18	69923410	69965360
chr18	75050821	75067705
chr18	75450121	75467938
chr18	75483818	75490248
chr18	75491165	75504235
chr18	75513062	75523889
chr18	75570333	75576205
chr18	77291264	77299664
chr18	77805693	77811218
chr18	77965011	77972761
chr18	79286360	79304510
chr18	80757850	80772504
chr18	82920014	82957014
chr18	83087114	83122014
chr18	88339023	88353175
chr19	5771425	5848475
chr19	6268793	6276607
chr19	9056901	9062579
chr19	12079745	12088620
chr19	14731546	14757596
chr19	14859321	14865671
chr19	14911171	14917446
chr19	21358298	21369500
chr19	21653968	21671718
chr19	23068397	23190256
chr19	23254618	23268776
chr19	27448093	27462793
chr19	29582018	29596693
chr19	36749646	36765246
chr19	38392796	38398771
chr19	44749786	44754991
chr19	47057779	47071579
chr19	51339054	51349779
chr19	53621853	53630753
chr19	54011403	54018978
chr19	57426515	57435165
chr19	59498190	59531390
chr19	59585700	59596103
chr19	59962090	59971165
chr2	10237649	10287591
chr2	11456274	11464399
chr2	25980909	25989617
chr2	27394711	27402186
chr2	27626136	27637286
chr2	27686380	27704532
chr2	31001736	31006911
chr2	33888918	33899107
chr2	36112111	36117786
chr2	38522786	38531136
chr2	50153552	50165692
chr2	50910886	50921436
chr2	52228030	52249466
chr2	59235155	59242518
chr2	59437193	59445943
chr2	60038543	60046318
chr2	60581618	60589907
chr2	61497018	61503243
chr2	67402118	67412668
chr2	67710718	67721568
chr2	67831143	67837943
chr2	71213826	71222426
chr2	71576218	71603818
chr2	73426268	73431743
chr2	74727293	74734343
chr2	75444518	75497268
chr2	75613293	75630343
chr2	77146893	77155643
chr2	78799718	78808218
chr2	80506468	80529493
chr2	83507343	83555118
chr2	84136243	84162118
chr2	84422868	84429043
chr2	92581668	92618534
chr2	94008913	94019798
chr2	94046243	94070068
chr2	104398943	104412968
chr2	108382077	108441137
chr2	108456668	108532418
chr2	112014068	112049540
chr2	113818970	113829445
chr2	115894570	115901945
chr2	116788395	116804195
chr2	117017220	117058095
chr2	117741320	117756045
chr2	117781720	117937595
chr2	118408095	118415745
chr2	119412770	119435110
chr2	123486345	123492495
chr2	124597295	124602845
chr2	129016495	129021520
chr2	130697320	130729670
chr2	138529770	138542470
chr2	143963320	143984245
chr2	143988645	143993945
chr2	145492995	145523670
chr2	147092420	147101920
chr2	148340274	148351561
chr2	148681820	148691570
chr2	151343895	151356720
chr2	151776245	151789245
chr2	151992806	152025456
chr2	154235540	154248551
chr2	157361470	157379720
chr2	157408465	157426970
chr2	158169020	158191295
chr2	165796620	165805245
chr2	167197395	167212245
chr2	167597345	167615720
chr2	167854295	167877145
chr2	167936045	167949570
chr2	168136095	168141295
chr2	170029045	170034220
chr2	172341470	172348620
chr2	172404145	172417095
chr2	172886011	172900852
chr2	173105462	173126187
chr2	174428737	174439062
chr2	179971166	179986382
chr2	180142815	180178865
chr3	4795852	4817627
chr3	9067277	9106702
chr3	9401052	9415202
chr3	9629277	9634402
chr3	10126143	10131443
chr3	18519274	18526174
chr3	20688899	20694374
chr3	21320049	21343574
chr3	21782149	21791424
chr3	21964899	21974524
chr3	26975624	26988699
chr3	27757724	27764824
chr3	29607174	29614049
chr3	29787624	29823113
chr3	30099759	30133959
chr3	34341023	34364923
chr3	34561992	34579667
chr3	34643323	34682773
chr3	34982398	34990673
chr3	35037098	35049273
chr3	35236023	35241498
chr3	35590823	35631823
chr3	35782698	35789748
chr3	36280098	36347798
chr3	37543523	37613073
chr3	37657248	37732298
chr3	37758873	37856548
chr3	38320928	38341869
chr3	40927473	40935298
chr3	40967848	41021073
chr3	41037248	41048898
chr3	41143423	41359623
chr3	45022252	45054052
chr3	45101427	45107602
chr3	45139827	45152077
chr3	45163252	45179177
chr3	49413802	49429502
chr3	50934868	50939918
chr3	50998222	51006697
chr3	51443868	51451043
chr3	52192893	52211943
chr3	52216468	52222593
chr3	52298993	52315493
chr3	52400682	52406019
chr3	52450843	52456468
chr3	53072893	53083393
chr3	55370668	55379118
chr3	60210543	60216143
chr3	60596118	60603768
chr3	65447636	65467693
chr3	65730011	65744189
chr3	66118340	66136474
chr3	68867193	68873488
chr3	69558143	69571443
chr3	70581406	70614856
chr3	78982395	79094345
chr3	79776245	79788395
chr3	79794145	79812520
chr3	84609788	84618062
chr3	85777070	85787444
chr3	85814195	85880720
chr3	86827945	86886695
chr3	86989408	87010820
chr3	87757295	87774970
chr3	87931895	87938270
chr3	88009045	88036270
chr3	88074745	88081145
chr3	88323145	88335770
chr3	88394620	88412470
chr3	88417060	88423267
chr3	90425270	90435820
chr3	93150619	93184368
chr3	93207968	93213368
chr3	95443575	95462543
chr3	95469971	95478000
chr3	95493525	95508668
chr3	95753419	95760918
chr3	96104418	96141693
chr3	96205368	96217943
chr3	96300918	96307818
chr3	99044287	99050612
chr3	100363012	100369462
chr3	103011937	103019162
chr3	104122712	104128337
chr3	105098662	105119287
chr3	106101112	106108237
chr3	107575125	107582487
chr3	107590887	107607187
chr3	107608348	107636457
chr3	107966838	107972109
chr3	108763862	108772151
chr3	108979637	108996087
chr3	109046912	109052237
chr3	109530437	109537887
chr3	115344814	115406214
chr3	117395749	117423182
chr3	117801220	117816083
chr3	117935228	118089771
chr3	119404914	119416514
chr3	121072270	121077320
chr3	121253920	121310795
chr3	121349345	121367520
chr3	121627545	121639470
chr3	131313108	131323858
chr3	132521533	132527158
chr3	143608578	143616053
chr3	144331528	144341453
chr3	145269449	145298239
chr3	145313210	145359155
chr3	145391853	145398078
chr3	146007288	146014309
chr3	148773053	148779803
chr3	152804628	152811878
chr4	3007675	3013500
chr4	3745750	3756200
chr4	8562576	8575715
chr4	8865575	8899400
chr4	8977075	8983550
chr4	9023875	9039825
chr4	10852888	10864355
chr4	11102287	11118421
chr4	11820425	11853500
chr4	15216100	15256450
chr4	22388662	22405640
chr4	31725262	31731587
chr4	33338918	33378389
chr4	39416931	39456510
chr4	40194362	40202712
chr4	40720362	40729687
chr4	44181997	44249172
chr4	47139822	47144997
chr4	53312709	53355184
chr4	55142672	55155697
chr4	55465247	55494547
chr4	56013597	56020622
chr4	56198497	56209547
chr4	56381418	56386593
chr4	56396568	56402768
chr4	56480568	56658018
chr4	71762623	71768223
chr4	81568223	81573898
chr4	82979473	83035023
chr4	83848173	83854348
chr4	87096473	87107048
chr4	88542373	88589148
chr4	88604248	88645948
chr4	88745771	88776323
chr4	90877414	90917198
chr4	94121118	94148348
chr4	94725398	94734798
chr4	94765748	94773573
chr4	96944448	96950723
chr4	97091798	97153798
chr4	97205948	97218548
chr4	101010948	101032148
chr4	106506151	106537682
chr4	109071198	109078714
chr4	113984798	113993473
chr4	114004845	114033891
chr4	114569232	114574641
chr4	114627748	114632898
chr4	119811853	119832606
chr4	119920812	119939509
chr4	123872052	123879211
chr4	126009815	126015875
chr4	126710640	126721240
chr4	126933468	126954202
chr4	127011465	127020415
chr4	128727332	128735227
chr4	128932540	128938415
chr4	129480015	129489590
chr4	129532440	129538165
chr4	129977390	129983190
chr4	130185414	130194539
chr4	131734714	131741964
chr4	132650739	132659814
chr4	132897264	132910714
chr4	133368314	133380210
chr4	134582338	134589520
chr4	134862314	134874214
chr4	135138014	135174889
chr4	135896689	135918414
chr4	136856064	136875614
chr4	136929289	136949039
chr4	140835989	140849664
chr4	141100989	141106639
chr4	142895091	142906391
chr4	148120796	148130309
chr4	149421425	149439809
chr4	149594409	149600209
chr4	149628884	149641764
chr4	154020159	154031159
chr5	3300744	3309144
chr5	23195569	23218551
chr5	23349978	23402028
chr5	25156228	25161403
chr5	25168628	25185353
chr5	26508603	26518778
chr5	29782728	29795378
chr5	30191405	30198229
chr5	30550467	30559008
chr5	31856417	31916317
chr5	34696192	34722842
chr5	35482443	35492552
chr5	35566333	35583829
chr5	37554885	37561302
chr5	51430566	51436366
chr5	52187041	52195166
chr5	52461266	52541416
chr5	52584616	52595441
chr5	53931541	53945241
chr5	54053766	54063766
chr5	74340084	74346709
chr5	75163578	75168828
chr5	75172628	75189453
chr5	75389503	75396250
chr5	79838461	79881197
chr5	92548501	92566401
chr5	100845342	100869667
chr5	104119840	104139797
chr5	104936417	104984892
chr5	106121842	106127192
chr5	106351042	106358317
chr5	106982442	107045717
chr5	109144741	109157453
chr5	112205091	112240992
chr5	112297381	112328281
chr5	112537493	112574274
chr5	113594167	113645342
chr5	113741099	113763592
chr5	114935878	114954545
chr5	118822904	118843254
chr5	118884604	118898429
chr5	119682751	119693294
chr5	119945358	119962612
chr5	120269342	120279542
chr5	120412517	120425823
chr5	122975073	122981927
chr5	122982442	122998392
chr5	123582742	123588117
chr5	124667541	124700029
chr5	135043618	135049118
chr5	136147293	136162818
chr5	136368518	136373943
chr5	137392195	137426421
chr5	139225387	139230837
chr5	142839556	142849558
chr5	144517700	144525925
chr5	147538052	147546377
chr5	149555327	149560827
chr5	149919802	149927877
chr5	151995521	152037371
chr6	4231953	4249524
chr6	4437250	4448975
chr6	4841700	4847400
chr6	5525375	5535575
chr6	10933994	10950054
chr6	12062275	12075800
chr6	13801450	13853450
chr6	18527565	18538767
chr6	30127090	30136340
chr6	30983012	31009987
chr6	31233512	31241062
chr6	31267612	31293337
chr6	31778752	31791527
chr6	35441848	35450830
chr6	36129448	36134573
chr6	37540117	37555592
chr6	38186017	38204942
chr6	39205913	39248468
chr6	39267092	39274217
chr6	39388967	39397317
chr6	47595238	47601802
chr6	47923513	47929588
chr6	51118413	51125788
chr6	51542766	51562891
chr6	51791066	51797416
chr6	51979966	51985191
chr6	52014956	52029741
chr6	52046805	52072744
chr6	55098328	55108501
chr6	64955941	64982716
chr6	66798191	66806791
chr6	66994066	67034841
chr6	67052066	67119366
chr6	67155508	67216941
chr6	82560886	82591411
chr6	82608223	82669023
chr6	82784836	82797561
chr6	82831236	82841536
chr6	83832886	83842886
chr6	84310049	84321534
chr6	86425510	86450160
chr6	86477309	86537554
chr6	88096076	88103283
chr6	88180800	88191375
chr6	88874003	88884403
chr6	88908478	88916053
chr6	89233028	89239728
chr6	90385465	90397290
chr6	90457930	90463702
chr6	90720290	90732340
chr6	90745692	90777977
chr6	90833815	90845065
chr6	90848183	90861277
chr6	90915489	90940052
chr6	91133015	91142965
chr6	91149990	91156715
chr6	91597366	91608608
chr6	93187740	93192990
chr6	93570531	93599006
chr6	99472981	99484210
chr6	100162756	100178531
chr6	100333931	100342031
chr6	100349256	100375281
chr6	100514596	100520846
chr6	108157117	108162492
chr6	108556270	108573161
chr6	108629817	108660692
chr6	112552041	112560067
chr6	117558224	117566724
chr6	117827499	117851399
chr6	121035524	121061074
chr6	122290940	122307211
chr6	122725638	122752828
chr6	124422939	124429406
chr6	125459659	125472192
chr6	126149539	126166889
chr6	126176260	126193709
chr6	126249869	126261399
chr6	126346416	126385743
chr6	129151512	129208737
chr6	131285436	131304002
chr6	136440100	136450050
chr6	140554415	140560315
chr6	143083909	143093088
chr6	145820136	145835936
chr7	4827340	4863315
chr7	6296401	6311486
chr7	16584852	16657252
chr7	19917402	19926028
chr7	28778209	28800409
chr7	31993134	31998359
chr7	37472659	37480459
chr7	38725209	38730509
chr7	46806057	46831164
chr7	48790882	48817051
chr7	48853209	48886010
chr7	49715933	49771497
chr7	50509139	50526856
chr7	50538425	50549250
chr7	51684328	51691428
chr7	66562376	66579519
chr7	67111261	67120645
chr7	69006961	69020161
chr7	69024136	69131056
chr7	70956796	70962761
chr7	71093986	71115142
chr7	74617707	74627798
chr7	77465047	77470616
chr7	77481448	77495548
chr7	77561248	77568373
chr7	77579899	77591795
chr7	80686851	80704770
chr7	80759648	80768223
chr7	82902248	82955248
chr7	83494148	83517273
chr7	84275048	84280198
chr7	85949555	85960019
chr7	86651948	86675223
chr7	86677999	86687274
chr7	88131123	88136898
chr7	88668948	88677948
chr7	91558475	91733625
chr7	96640618	96649018
chr7	103270535	103283980
chr7	105526719	105539928
chr7	105550493	105568318
chr7	105917702	105927791
chr7	105955292	105968019
chr7	107222377	107227777
chr7	108234042	108254967
chr7	112934153	112943178
chr7	114369337	114407862
chr7	116334125	116345598
chr7	117846637	117858687
chr7	118248833	118267766
chr7	119500833	119516708
chr7	119735208	119822808
chr7	129294166	129301366
chr7	131819366	131852866
chr7	131860333	131872401
chr7	133454891	133470241
chr7	134620707	134626739
chr7	134643616	134651441
chr7	137517941	137531341
chr7	137669441	137675722
chr7	140011140	140018815
chr7	143254240	143272490
chr7	152296940	152317435
chr8	6599578	6604603
chr8	12535648	12544923
chr8	13507348	13543773
chr8	18587198	18592948
chr8	18895366	18925423
chr8	24327427	24332452
chr8	26343277	26352902
chr8	26866152	26872502
chr8	27129927	27137444
chr8	27615615	27624090
chr8	27733314	27744195
chr8	28318286	28333661
chr8	28345511	28361086
chr8	35068475	35080828
chr8	35140862	35150637
chr8	37228362	37238612
chr8	37582187	37621987
chr8	41472787	41480887
chr8	42461537	42474687
chr8	44232164	44266991
chr8	47813487	47824869
chr8	48476637	48492537
chr8	49237358	49246495
chr8	54655681	54660881
chr8	55517535	55527025
chr8	55532944	55538587
chr8	56160480	56175980
chr8	59966759	59989059
chr8	70601735	70611660
chr8	70711235	70721660
chr8	72178035	72200445
chr8	80581177	80621652
chr8	80661127	80671652
chr8	82591501	82609359
chr8	82643379	82662438
chr8	85609155	85615170
chr8	85952719	85958369
chr8	86705694	86711244
chr8	86717094	86723319
chr8	87504644	87513694
chr8	90000619	90061169
chr8	91471819	91551119
chr8	91569369	91594119
chr8	92598519	92606994
chr8	94891546	94899571
chr8	97698821	97706696
chr8	108153471	108159346
chr8	110197171	110206546
chr8	111766396	111772271
chr8	111833829	111844145
chr8	114477602	114488627
chr8	118433473	118438948
chr8	119732348	119749198
chr8	122712014	122732520
chr8	122733358	123011458
chr8	123571640	123607481
chr8	123682126	123701154
chr8	123828637	123876022
chr8	123901232	123915455
chr8	124355710	124401160
chr8	124755085	124775835
chr8	125031410	125075960
chr8	126268510	126290810
chr8	129102060	129109035
chr9	4258975	4289575
chr9	7214754	7225700
chr9	24338774	24350643
chr9	24617562	24625262
chr9	26423405	26441614
chr9	27148989	27155714
chr9	27526419	27536496
chr9	30569571	30580527
chr9	30805020	30810645
chr9	30887370	30896133
chr9	31834945	32015745
chr9	32593520	32602420
chr9	34190370	34195920
chr9	36509939	36515389
chr9	39982939	39992189
chr9	40029344	40050160
chr9	41137539	41353289
chr9	41363164	41372364
chr9	41408654	41421628
chr9	41543089	41551489
chr9	41611664	41623414
chr9	43069615	43080637
chr9	43525339	43542817
chr9	43738583	43757007
chr9	46639142	46668662
chr9	46701513	46717188
chr9	46941788	46951813
chr9	50955200	50967450
chr9	51905865	51911265
chr9	53605045	53613770
chr9	53672645	53677970
chr9	55917870	55935495
chr9	56379670	56429822
chr9	56538796	56555901
chr9	56644955	56657509
chr9	57821593	57835025
chr9	58121545	58126820
chr9	58187645	58193720
chr9	58301467	58323783
chr9	60855453	60864298
chr9	61062810	61080678
chr9	61108760	61115687
chr9	61594769	61605381
chr9	63774461	63791801
chr9	65376063	65390480
chr9	65648415	65677009
chr9	65999547	66005456
chr9	66847763	66857538
chr9	67414463	67483185
chr9	68349343	68411643
chr9	69901368	69911393
chr9	70017793	70045355
chr9	71673222	71689272
chr9	72614241	72620016
chr9	75316023	75342632
chr9	78350016	78357801
chr9	78367773	78374723
chr9	82419528	82529570
chr9	82991830	82999937
chr9	88333945	88342370
chr9	96664617	96683617
chr9	96950260	96957797
chr9	96964067	96973567
chr9	97175417	97187642
chr9	102369900	102381802
chr9	106030062	106046824
chr9	113217448	113233705
chr9	113949545	113956170
chr9	114412295	114418295
chr9	118291593	118324230
chrX	7320942	7329167
chrX	7554567	7572017
chrX	7629192	7635567
chrX	9324267	9332492
chrX	11173267	11179142
chrX	11240992	11247492
chrX	11284292	11291567
chrX	11324567	11336942
chrX	11462667	11538567
chrX	11671167	11700242
chrX	12416417	12423292
chrX	12428142	12451592
chrX	12548967	12560167
chrX	12584867	12590717
chrX	12618107	12624228
chrX	12624343	12643975
chrX	12804717	12825317
chrX	13850142	13861817
chrX	17072067	17091367
chrX	18744688	18818851
chrX	19985017	19992917
chrX	20374613	20407063
chrX	20555593	20591971
chrX	34340344	34348544
chrX	34349179	34357724
chrX	35825525	35877700
chrX	45398900	45408350
chrX	49601475	49611450
chrX	49983775	50002675
chrX	53250868	53270818
chrX	55206543	55273943
chrX	55303593	55309068
chrX	69096694	69136794
chrX	70709869	70723769
chrX	72966144	73011019
chrX	90997595	91009570
chrX	91390395	91398220
chrX	91415195	91421370
chrX	93154123	93164481
chrX	96364983	96387642
chrX	96390478	96395722
chrX	96423599	96443591
chrX	96468525	96478782
chrX	96514921	96532845
chrX	96568535	96599909
chrX	96631145	96639706
chrX	96752795	96764619
chrX	98658045	98677545
chrX	98680220	98718445
chrX	98890350	98912465
chrX	100468556	100502739
chrX	100676170	100710920
chrX	100752020	100762645
chrX	100785820	100810970
chrX	100811065	100819322
chrX	101888912	101914854
chrX	102222494	102267068
chrX	102548695	102553945
chrX	132429992	132486347
chrX	135880775	135891525
chrX	137014800	137055575
chrX	138899450	138909450
chrX	138966975	138981525
chrX	139480300	139485575
chrX	140447384	140506805
chrX	147602377	147614152
chrX	148720661	148763177
chrX	148819227	148844227
chrX	150154852	150180077
chrX	155050152	155079202
chrX	155943196	155959479
chrX	157037127	157043427
chrX	163098402	163105127
chrX	163411927	163419752
chrX	163537077	163542527
chrX	165072527	165084677
