# Supplementary material for: A Large Fraction of Extragenic RNA Pol II Transcription Sites Overlap Enhancers
Source: PLoS Biol. 2010 May 11;8(5):e1000384. doi: 10.1371/journal.pbio.1000384 (PMC2867938; doi:10.1371/journal.pbio.1000384)
Supplement: Table S3 — RNA Pol_II clusters overlapping annotated intergenic lncRNAs. Clusters from Table S4 were overlapped with both datasets of lncRNAs in Table S2. The clusters and their matched lncRNAs are shown. (0.13 MB XLS) [file pbio.1000384.s011.xls]

## Sheet: Ponjavic_overlap
Extragenic polII peaks in our dataset				ncRNA in external filtered dataset
Chromosome	Start	End		Chromosome	Start	End
chr10	8664909	8665223		chr10	8662761	8665101
chr10	66382207	66384494		chr10	66383649	66386347
chr10	77933550	77934020		chr10	77932559	77934001
chr10	83523529	83523788		chr10	83499304	83563442
chr10	120072887	120073588		chr10	120070078	120072972
chr11	76435523	76437467		chr11	76427968	76435704
chr11	117835481	117844395		chr11	117835679	117838398
chr13	22112300	22112635		chr13	22109374	22112607
chr13	23537046	23537996		chr13	23533691	23537804
chr13	111692663	111693740		chr13	111672618	111694054
chr14	22812919	22813575		chr14	22811657	22815322
chr14	66959550	66959928		chr14	66955551	66960066
chr15	38314402	38315250		chr15	38314735	38316053
chr16	4003406	4004423		chr16	4003933	4004233
chr16	23992273	23994896		chr16	23989160	23992539
chr16	49982275	49982905		chr16	49979719	49987526
chr16	78490395	78490883		chr16	49980572	49997588
chr16	94534143	94535366		chr16	78489924	78493200
chr17	27683677	27684794		chr16	94533823	94535178
chr17	35914286	35914608		chr17	27682659	27684281
chr17	35916712	35916889		chr17	35909394	35917632
chr17	84481327	84483762		chr17	84477999	84489215
chr18	5162088	5163944		chr18	5162877	5165729
chr18	73976101	73976600		chr18	73975205	73977865
chr2	11296622	11297209		chr2	11259992	11320127
chr2	11298388	11299182		chr2	18688111	18689067
chr2	18688099	18689341		chr2	91895145	91899526
chr2	91895560	91896461		chr2	129008217	129009683
chr2	129009622	129009869		chr3	79091313	79093770
chr3	79090220	79091627		chr3	102518174	102519439
chr3	102519070	102519651		chr4	48054128	48056094
chr4	48055478	48056621		chr4	58926663	58927212
chr4	58926471	58926856		chr4	100964862	100966775
chr4	100964504	100966356		chr4	133466706	133467356
chr4	133465865	133467349		chr4	138748148	138748595
chr4	138746610	138748690		chr5	67818918	67829229
chr5	67818697	67819482		chr5	67819232	67821642
chr5	147617711	147618229		chr5	147607493	147618009
chr6	71987315	71988071		chr6	71963889	71992522
chr6	91628847	91629501		chr6	91628191	91629217
chr8	69019097	69019330		chr8	69018957	69020845
chr8	123208503	123210958		chr8	123209298	123210165
chr8	123711777	123711983		chr8	123709169	123712052
chr8	127810059	127810726		chr8	127810391	127813824
chr8	129279670	129280001		chr8	129279470	129282234
chr8	129281680	129283136		chrX	159173009	159174545
chrX	159173588	159173962

## Sheet: Guttman_overlap
Extragenic polII peaks in our dataset				ncRNA in external filtered dataset
Chromosome	Start	End		Chromosome	Start	End
chr1	64342108	64342561		chr1	64331348	64354519
chr1	64349134	64350010		chr1	72281533	72299372
chr1	72283648	72285251		chr1	74862805	74869747
chr1	74863274	74864178		chr1	88339354	88345004
chr1	88337707	88339937		chr1	88382954	88405079
chr1	88383628	88385077		chr1	90176831	90187966
chr1	88388561	88389616		chr1	90367479	90373554
chr1	88399842	88401406		chr1	94646121	94674471
chr1	90183982	90184200		chr1	135957016	135963241
chr1	90371012	90371727		chr1	135988616	136001791
chr1	94671351	94671791		chr1	138570107	138632310
chr1	135957244	135957750		chr1	152001112	152012796
chr1	135991085	135992337		chr1	156887587	156923087
chr1	135995158	135996318		chr1	182686731	182709331
chr1	138580986	138582079		chr1	196801966	196844305
chr1	138583158	138583492		chr10	8606683	8665783
chr1	152012156	152012420		chr10	18036490	18059965
chr1	156897240	156898765		chr10	21542515	21579890
chr1	182696653	182697200		chr10	66382641	66387791
chr1	182698181	182699036		chr10	84005221	84022896
chr1	182701692	182702251		chr10	92550314	92577555
chr1	182707523	182708791		chr10	110973477	110988888
chr1	196802210	196804091		chr10	114759371	114771746
chr1	196821196	196821952		chr10	116814196	116920696
chr10	8635349	8635945		chr10	120058696	120076196
chr10	8645125	8645500		chr10	120089427	120102915
chr10	8664909	8665223		chr10	120116843	120182671
chr10	18038234	18038615		chr10	122410471	122422593
chr10	21547113	21547606		chr11	53571028	53576790
chr10	21559074	21559902		chr11	81820532	81826107
chr10	66382207	66384494		chr11	102878974	102888924
chr10	84011891	84012175		chr11	117835849	117842574
chr10	84012737	84012969		chr12	8429723	8452341
chr10	92558720	92558933		chr12	52944867	52971992
chr10	110976884	110977303		chr12	56560640	56568570
chr10	110980958	110981199		chr12	70601232	70643532
chr10	114765542	114766056		chr12	73934618	73959659
chr10	116854241	116856119		chr12	88154776	88184372
chr10	116872028	116872662		chr12	88235624	88264465
chr10	120060418	120065489		chr12	101768010	101774085
chr10	120072887	120073588		chr12	103951110	103957635
chr10	120101923	120102154		chr12	109985454	109997050
chr10	120102662	120103150		chr12	110003268	110030901
chr10	120182197	120182391		chr12	113173590	113194630
chr10	122419950	122421897		chr13	22110479	22116629
chr11	53576022	53577862		chr13	23531413	23539742
chr11	81816894	81822127		chr13	48620882	48643532
chr11	81823804	81824333		chr13	74521146	74528671
chr11	102883420	102883848		chr13	94065827	94071377
chr11	117835481	117844395		chr13	98221098	98480773
chr12	8443737	8443922		chr13	112717680	112733330
chr12	52945761	52946271		chr13	114054758	114082339
chr12	56565351	56569930		chr14	22634020	22646378
chr12	70601563	70605938		chr14	47978277	47985238
chr12	70614008	70614651		chr14	65720392	65769859
chr12	70617456	70617950		chr14	73729977	73751877
chr12	70638040	70640437		chr14	73833402	73843052
chr12	73944918	73945751		chr14	76226777	76237427
chr12	88159626	88161663		chr15	33966641	34004891
chr12	88164164	88167028		chr15	38313381	38324128
chr12	88172709	88176062		chr15	38356817	38403741
chr12	88176187	88177196		chr15	58981822	58992222
chr12	88177225	88178054		chr15	59590399	59609949
chr12	88248763	88248979		chr15	59623477	59629385
chr12	88251040	88251364		chr15	63436264	63445989
chr12	88255173	88256189		chr15	64362114	64411814
chr12	101769142	101769483		chr15	68161768	68193518
chr12	103951335	103951933		chr15	73455424	73477275
chr12	109995817	109996694		chr15	79573128	79588100
chr12	110001156	110005583		chr15	85446780	85494839
chr12	113182752	113185095		chr15	96535397	96562322
chr13	22112300	22112635		chr15	100888050	100910141
chr13	23537046	23537996		chr15	101084597	101095097
chr13	48633420	48633877		chr16	4585697	4594022
chr13	48635614	48635944		chr16	21305262	21311111
chr13	48639001	48639699		chr16	23992037	24001037
chr13	48640671	48642438		chr16	25013537	25021162
chr13	74528133	74528350		chr16	25039487	25068912
chr13	94071030	94071389		chr16	32309935	32328234
chr13	98280817	98281202		chr16	59557120	59602070
chr13	98316041	98316280		chr16	96035431	96041206
chr13	98329664	98330059		chr17	5795893	5835243
chr13	112726060	112726659		chr17	29183003	29217681
chr13	114060207	114060425		chr17	46972160	46997919
chr14	22640301	22640677		chr17	47006033	47023558
chr14	22641922	22642798		chr17	79833103	79846072
chr14	47977779	47982157		chr17	83915222	83927903
chr14	65719127	65721220		chr17	84470764	84486339
chr14	65731525	65732788		chr17	86560289	86565864
chr14	65768475	65768792		chr18	5119300	5181600
chr14	73733884	73734053		chr18	5808025	5818625
chr14	73833397	73833747		chr18	5988500	6022000
chr14	73841857	73842479		chr18	6144775	6202105
chr14	76228713	76229099		chr18	13113253	13128569
chr14	76231756	76232192		chr18	35042392	35049362
chr15	33973539	33973961		chr18	36030261	36037983
chr15	33975326	33977058		chr18	36069143	36105274
chr15	33988920	33989164		chr18	36470130	36489080
chr15	33996838	33997836		chr18	38532125	38545543
chr15	34003180	34003316		chr18	60792135	60831035
chr15	38314402	38315250		chr18	60908560	60932385
chr15	38387799	38388448		chr18	75491165	75504235
chr15	38398042	38398732		chr18	77291264	77299664
chr15	38403002	38403732		chr19	5771425	5848475
chr15	58990053	58990465		chr19	12079745	12088620
chr15	59591158	59592034		chr2	75444518	75497268
chr15	59627269	59627548		chr2	75613293	75630343
chr15	63445641	63446493		chr2	94008913	94019798
chr15	64373689	64374184		chr2	116788395	116804195
chr15	68192755	68195309		chr2	143988645	143993945
chr15	73467890	73468111		chr2	148340274	148351561
chr15	73475869	73476519		chr2	148681820	148691570
chr15	79579567	79580088		chr2	167197395	167212245
chr15	85464596	85465962		chr2	167597345	167615720
chr15	96539630	96541023		chr2	170029045	170034220
chr15	96559607	96559840		chr3	18519274	18526174
chr15	100909072	100909676		chr3	35590823	35631823
chr15	101092712	101093387		chr3	41143423	41359623
chr16	4586446	4587379		chr3	60210543	60216143
chr16	21310746	21311440		chr3	65447636	65467693
chr16	23992273	23994896		chr3	65730011	65744189
chr16	23999347	24000717		chr3	78982395	79094345
chr16	25016250	25018363		chr3	88394620	88412470
chr16	25040640	25041787		chr3	95493525	95508668
chr16	25046957	25051831		chr3	96104418	96141693
chr16	32324052	32324266		chr3	107575125	107582487
chr16	59600180	59601134		chr3	115344814	115406214
chr16	96035436	96037316		chr3	144331528	144341453
chr17	5798324	5798831		chr4	8562576	8575715
chr17	29217631	29219561		chr4	33338918	33378389
chr17	46988782	46995780		chr4	40720362	40729687
chr17	47011036	47011350		chr4	44181997	44249172
chr17	47016604	47017410		chr4	106506151	106537682
chr17	79842093	79842351		chr4	129480015	129489590
chr17	83926442	83926867		chr4	130185414	130194539
chr17	83926949	83927514		chr4	133368314	133380210
chr17	84481327	84483762		chr4	140835989	140849664
chr17	86563627	86564130		chr4	149421425	149439809
chr18	5133904	5134763		chr5	3300744	3309144
chr18	5141420	5142701		chr5	23349978	23402028
chr18	5162088	5163944		chr5	25168628	25185353
chr18	5809523	5809696		chr5	31856417	31916317
chr18	5989444	5990262		chr5	34696192	34722842
chr18	6144831	6145100		chr5	53931541	53945241
chr18	13113970	13114920		chr5	92548501	92566401
chr18	35046232	35046449		chr5	106121842	106127192
chr18	36032860	36033979		chr5	113594167	113645342
chr18	36099218	36099571		chr5	118822904	118843254
chr18	36101174	36102939		chr5	135043618	135049118
chr18	36488268	36488808		chr5	136147293	136162818
chr18	38531771	38532125		chr5	142839556	142849558
chr18	38544719	38544930		chr6	51118413	51125788
chr18	60798011	60798339		chr6	86425510	86450160
chr18	60911744	60912357		chr6	86477309	86537554
chr18	75501604	75503166		chr6	100349256	100375281
chr18	77293583	77294218		chr6	117827499	117851399
chr19	5805879	5808252		chr6	122725638	122752828
chr19	5813460	5813950		chr6	124422939	124429406
chr19	12084610	12085357		chr6	136440100	136450050
chr19	12086917	12088300		chr7	16584852	16657252
chr2	75450791	75451337		chr7	28778209	28800409
chr2	75611513	75616521		chr7	31993134	31998359
chr2	94018683	94019227		chr7	46806057	46831164
chr2	116799139	116802642		chr7	70956796	70962761
chr2	143990502	143992499		chr7	80686851	80704770
chr2	148347694	148348335		chr7	80759648	80768223
chr2	148682181	148683194		chr7	82902248	82955248
chr2	167200040	167201994		chr7	88668948	88677948
chr2	167206952	167208899		chr7	105955292	105968019
chr2	167599618	167601467		chr7	108234042	108254967
chr2	170030542	170031678		chr7	152296940	152317435
chr3	18524080	18524292		chr8	18895366	18925423
chr3	18524724	18525006		chr8	86717094	86723319
chr3	35631321	35631674		chr8	87504644	87513694
chr3	41216776	41217002		chr8	122733358	123011458
chr3	60212404	60212770		chr8	123682126	123701154
chr3	65462505	65463605		chr8	124355710	124401160
chr3	65731372	65734240		chr8	125031410	125075960
chr3	78983407	78983874		chr9	7214754	7225700
chr3	78985496	78986107		chr9	41611664	41623414
chr3	79082029	79082298		chr9	55917870	55935495
chr3	79090220	79091627		chr9	56379670	56429822
chr3	88410756	88410953		chr9	58121545	58126820
chr3	95506094	95506530		chr9	60855453	60864298
chr3	96103905	96107011		chr9	67414463	67483185
chr3	107578626	107581242		chrX	7320942	7329167
chr3	115385294	115387596		chrX	11240992	11247492
chr3	115389954	115393226		chrX	12428142	12451592
chr3	115395334	115399605		chrX	18744688	18818851
chr3	144332371	144332928		chrX	35825525	35877700
chr4	8574003	8575050		chrX	45398900	45408350
chr4	33348160	33348709		chrX	93154123	93164481
chr4	33376920	33377178		chrX	96390478	96395722
chr4	40723514	40723779		chrX	137014800	137055575
chr4	40724474	40724917		chrX	138966975	138981525
chr4	40728233	40729690		chrX	163098402	163105127
chr4	44246563	44247704
chr4	106512021	106512782
chr4	129487896	129488717
chr4	130185096	130185727
chr4	133368808	133371099
chr4	140837450	140837721
chr4	149422207	149422482
chr5	3300047	3301817
chr5	23399749	23400503
chr5	25168848	25169325
chr5	31874421	31874700
chr5	31878327	31879498
chr5	31904822	31905257
chr5	34711774	34713489
chr5	53930542	53938470
chr5	92556270	92556770
chr5	106122307	106123533
chr5	106125014	106125783
chr5	113609088	113609854
chr5	113638877	113639536
chr5	118830240	118831104
chr5	118831294	118831716
chr5	135045106	135045301
chr5	135047782	135048093
chr5	136162431	136162773
chr5	142842618	142844168
chr6	51118746	51119289
chr6	51123767	51124014
chr6	86443492	86444336
chr6	86446984	86447919
chr6	86528193	86531074
chr6	86533968	86535792
chr6	100365794	100366201
chr6	117840454	117840733
chr6	117850562	117851234
chr6	122750996	122752528
chr6	124427391	124427824
chr6	136446258	136446861
chr7	16589128	16589792
chr7	16603375	16604291
chr7	16628546	16629187
chr7	16631354	16632402
chr7	16633631	16635835
chr7	16635913	16636410
chr7	16637028	16638393
chr7	16642677	16642876
chr7	28798955	28799475
chr7	31993143	31993618
chr7	46807588	46808405
chr7	70961392	70962263
chr7	80691371	80691957
chr7	80693515	80693982
chr7	80701443	80702063
chr7	80702515	80703569
chr7	80761672	80765586
chr7	82926715	82927727
chr7	82941347	82941657
chr7	88668029	88669005
chr7	105964617	105965251
chr7	108241070	108241299
chr7	152295469	152298966
chr7	152308493	152308751
chr8	18898818	18899367
chr8	86721141	86722784
chr8	87508392	87510505
chr8	122940695	122941175
chr8	123700377	123700609
chr8	124374747	124374997
chr8	125048826	125049370
chr8	125050618	125051153
chr8	125062319	125063774
chr8	125065103	125065566
chr8	125068313	125069000
chr8	125071586	125075923
chr9	7221465	7221926
chr9	7221972	7222361
chr9	41620606	41620828
chr9	55927352	55927755
chr9	56400074	56400904
chr9	58123086	58123995
chr9	60860695	60861271
chr9	67481707	67482209
chrX	7327600	7328131
chrX	11241367	11242938
chrX	12434879	12435524
chrX	18814033	18815401
chrX	35826657	35827315
chrX	45407783	45408168
chrX	93163500	93164315
chrX	96394226	96394594
chrX	137054399	137054963
chrX	138972367	138972561
chrX	163099168	163099682
