# Supplementary material for: A Large Fraction of Extragenic RNA Pol II Transcription Sites Overlap Enhancers
Source: PLoS Biol. 2010 May 11;8(5):e1000384. doi: 10.1371/journal.pbio.1000384 (PMC2867938; doi:10.1371/journal.pbio.1000384)
Supplement: Table S6 — Phospho-Ser5 Pol_II datasets. Peaks detected in untreated as well as LPS treated (2 h) macrophages against their input are listed. (9.40 MB XLS) [file pbio.1000384.s014.xls]

## Sheet: ser5_peaks_untreated_vs_input
chr	start	end	length	summit	tags	-10*log10(pvalue)	fold_enrichment
chr1	4404775	4405007	233	75	8	58.34	14.27
chr1	4775370	4776077	708	537	129	1106.2	49.01
chr1	4797505	4798257	753	490	160	1742.99	84.88
chr1	4847488	4847940	453	161	160	2053.25	120.78
chr1	4848383	4848574	192	67	11	80.34	22.05
chr1	5073009	5073681	673	264	104	871.03	58.54
chr1	5076173	5076418	246	76	11	90.01	21.44
chr1	5090224	5090433	210	140	6	50.74	15.32
chr1	5135993	5136213	221	151	6	58.59	15.98
chr1	6204092	6204282	191	119	8	53.6	12.25
chr1	6204361	6205153	793	290	209	2532.89	171.54
chr1	6457082	6457424	343	174	15	62.74	10.21
chr1	6486988	6487326	339	193	11	55.04	11.86
chr1	7078495	7079553	1059	747	250	2763.04	94.52
chr1	9535135	9535890	756	407	120	834.81	37.7
chr1	9535955	9536108	154	78	8	56.25	19.6
chr1	9538128	9538901	774	120	29	75.38	9.8
chr1	9620128	9620562	435	254	22	67.54	7.99
chr1	9620620	9620929	310	159	11	53.66	10.5
chr1	9621111	9621421	311	108	14	99.2	30.63
chr1	9690318	9691360	1043	552	179	1690.94	82.79
chr1	9707056	9707298	243	66	10	84.43	20.42
chr1	9708781	9709350	570	214	21	68.62	9.78
chr1	9731604	9731767	164	104	6	51.41	15.32
chr1	9734986	9735200	215	150	9	65.41	17.15
chr1	9735528	9735685	158	70	9	58.34	15.49
chr1	9736528	9737128	601	144	21	71.38	7.66
chr1	9737428	9738887	1460	878	245	2207.68	88.83
chr1	9787406	9787670	265	196	9	60.53	15.98
chr1	9787781	9788801	1021	492	122	1192.37	94.45
chr1	9788972	9789396	425	313	47	448.55	49.48
chr1	9894287	9894538	252	95	13	73.2	12.25
chr1	9896479	9896698	220	72	9	57.48	14.29
chr1	9930056	9930375	320	149	18	101.96	14
chr1	9930418	9930715	298	139	14	53.1	8.52
chr1	9931525	9931886	362	238	13	58.26	11.49
chr1	9931945	9932057	113	57	7	60.22	14.29
chr1	9932425	9932794	370	73	17	98.07	15.32
chr1	9932836	9933435	600	221	35	177.65	16.85
chr1	9933670	9934475	806	494	196	2004.19	124.15
chr1	9958002	9958255	254	110	11	76.05	18.85
chr1	9981975	9982170	196	90	9	56.01	10.5
chr1	10013039	10013462	424	160	16	87.65	12.25
chr1	10027609	10028650	1042	382	121	880.36	67.39
chr1	10029024	10029431	408	230	15	55.96	8.17
chr1	10029484	10030371	888	440	162	1440.65	78.88
chr1	10121879	10122113	235	179	8	60.52	18.38
chr1	10124095	10124488	394	52	15	82.27	9.66
chr1	10124624	10124853	230	68	9	61.28	18.38
chr1	10131540	10131809	270	158	8	55.65	12.25
chr1	10222091	10222777	687	460	31	162.96	19.14
chr1	10222843	10223451	609	227	100	1062.48	87.52
chr1	10870042	10870374	333	158	10	90.46	42.73
chr1	12634815	12634988	174	98	8	58.34	14.92
chr1	12855147	12855399	253	68	12	99.64	21.44
chr1	13196815	13197254	440	222	17	80.61	17.5
chr1	13257509	13257818	310	116	13	53.1	11.39
chr1	13278462	13278656	195	122	8	60.67	15.32
chr1	13339637	13339876	240	170	8	59.78	18.38
chr1	13362264	13364861	2598	725	328	2759.6	91.02
chr1	13414586	13414959	374	194	15	88.38	19.69
chr1	13416378	13416922	545	364	70	654.99	65.49
chr1	13503939	13504293	355	160	18	172.42	34.8
chr1	13552866	13553527	662	251	30	215.25	36.5
chr1	13553586	13553943	358	233	12	75.45	20.42
chr1	13559083	13559435	353	205	12	80.02	14.59
chr1	13563823	13564085	263	114	10	78.58	19.35
chr1	13572847	13573034	188	76	8	60.52	12.25
chr1	13579156	13580389	1234	735	168	1293.25	51.73
chr1	13613770	13614143	374	180	10	61.33	18.38
chr1	13637886	13638378	493	385	28	124.28	12.08
chr1	13649041	13649388	348	186	15	88.57	12.25
chr1	13649891	13650960	1070	683	247	3147.57	186.45
chr1	14299749	14300151	403	284	15	81.84	14.7
chr1	15795506	15796236	731	280	102	1047.5	73.52
chr1	16087298	16087607	310	145	11	96.07	21.88
chr1	16087911	16088381	471	111	16	91.19	20.2
chr1	16088557	16088801	245	186	17	74.64	10.01
chr1	16089058	16089508	451	73	20	110.65	14.7
chr1	16089609	16090028	420	245	23	155.77	19.6
chr1	16093778	16094661	884	679	170	1740.8	147.03
chr1	16094724	16096434	1711	743	132	921.51	40.84
chr1	16508598	16509055	458	334	20	84.73	9.82
chr1	16509099	16509560	462	136	27	188.35	29.41
chr1	16552124	16552601	478	139	18	82.33	11.71
chr1	16553103	16553253	151	76	12	91.8	24.51
chr1	16553806	16554309	504	185	19	111.87	16.71
chr1	16565355	16565565	211	144	8	64.35	18.38
chr1	16581685	16581950	266	109	8	66.35	20.42
chr1	16608661	16609780	1120	932	212	1927.75	109.7
chr1	16631894	16632186	293	192	13	65.39	12.25
chr1	16632225	16632718	494	157	23	92.04	12.11
chr1	16646425	16647644	1220	669	169	1240.86	72.29
chr1	16655041	16655698	658	291	99	609.96	43.54
chr1	16678284	16679183	900	514	143	955.23	34.92
chr1	16705724	16706290	567	159	22	138.87	21.44
chr1	16706685	16706860	176	69	6	59.48	17.5
chr1	16707951	16708286	336	168	11	57.21	12.35
chr1	17598081	17598317	237	171	7	52.97	16.56
chr1	17598585	17598777	193	60	9	58.34	16.55
chr1	20787452	20788081	630	193	23	135.03	17.5
chr1	20788826	20789044	219	165	7	50.75	11.4
chr1	20790922	20791404	483	290	18	102.84	11.78
chr1	20793644	20794162	519	169	17	57.59	7.95
chr1	20799724	20800008	285	180	11	80.67	17.5
chr1	20810157	20810469	313	145	52	592.61	83.32
chr1	20880450	20880862	413	104	42	395.36	44.11
chr1	20941343	20941776	434	171	27	139.59	14.62
chr1	21004554	21004985	432	71	24	142	15.88
chr1	21060192	21060540	349	219	22	130.29	18.38
chr1	21069048	21070008	961	522	199	2061.74	102.61
chr1	21156425	21156704	280	117	10	78.55	17.15
chr1	21208597	21209062	466	305	82	563.81	31
chr1	23191531	23191907	377	173	14	123.24	32.33
chr1	23262685	23263377	693	462	56	423.57	46.97
chr1	23386916	23387588	673	196	35	88.61	10.72
chr1	23389607	23390676	1070	381	128	1051.76	89.27
chr1	23928500	23929444	945	832	105	957.98	61.26
chr1	24012211	24012736	526	228	107	1017.74	53.09
chr1	24106578	24106823	246	185	8	51.17	14.7
chr1	24106954	24107685	732	166	56	470.33	41.77
chr1	24685060	24685966	907	522	97	829	57.18
chr1	24823605	24823842	238	71	8	58.34	11.66
chr1	30855902	30856144	243	71	7	67.44	21.37
chr1	30856198	30856803	606	243	21	146.9	26.71
chr1	30857156	30857406	251	192	8	75.07	29.41
chr1	30857485	30857806	322	78	14	113.56	28.59
chr1	30929744	30930098	355	222	19	129.35	19.57
chr1	30930116	30931166	1051	722	169	1828.07	154.38
chr1	30996517	30996883	367	51	15	133.79	26.71
chr1	30997616	30997795	180	54	8	58.34	11.03
chr1	31005788	31006453	666	338	35	181.49	17.5
chr1	31006525	31007320	796	252	111	1204.74	102.11
chr1	33726346	33726850	505	364	140	1387.58	65.72
chr1	33726951	33727454	504	268	31	119.53	14.41
chr1	33776562	33777142	581	230	81	688.61	64.33
chr1	33814418	33814900	483	261	46	383.02	30.63
chr1	33871068	33871592	525	243	67	537.13	30.63
chr1	33964047	33965028	982	729	63	372.93	35.01
chr1	34067764	34068612	849	691	103	810.32	67.39
chr1	34197008	34197222	215	76	6	53.82	17.5
chr1	34291220	34291407	188	125	8	58.34	11.52
chr1	34293205	34293586	382	273	34	172.32	14.98
chr1	34366315	34366503	189	73	6	53.69	11.49
chr1	34446482	34447046	565	199	31	106.44	14.29
chr1	34483274	34483791	518	151	23	170.89	28.56
chr1	34484067	34484558	492	132	18	109.81	12.06
chr1	34484561	34484739	179	66	11	75.45	16.34
chr1	34485240	34485832	593	398	25	132.35	17.5
chr1	34486114	34486424	311	203	12	65.26	11.43
chr1	34486442	34486803	362	139	13	61.31	12.25
chr1	34486877	34487702	826	687	32	80.58	7.35
chr1	34489895	34490544	650	201	110	941.42	66.48
chr1	34490603	34491010	408	194	22	102.47	12.82
chr1	34491031	34491373	343	165	20	96.27	13.61
chr1	34491697	34492286	590	239	104	603.62	24.51
chr1	34492757	34493258	502	362	19	74.73	11.44
chr1	34495879	34497139	1261	896	147	757.73	22.87
chr1	34500703	34500947	245	65	9	61.92	12.76
chr1	34502575	34502907	333	162	9	56.2	17.93
chr1	34504822	34505053	232	102	11	90.48	20.42
chr1	34516348	34516816	469	334	44	196.83	15.6
chr1	34519679	34519981	303	168	13	56.69	10.65
chr1	34521124	34521980	857	455	73	368.96	15.75
chr1	34524762	34525542	781	389	31	112.27	11.14
chr1	34529128	34530674	1547	839	197	1282.28	31.19
chr1	34531888	34532307	420	303	17	61.53	9.31
chr1	34542715	34542954	240	72	10	56.54	8.75
chr1	34858333	34858812	480	278	41	225.13	25.62
chr1	34863788	34864169	382	282	18	139.68	27.57
chr1	34864557	34864731	175	104	7	58.54	17.5
chr1	34866292	34866609	318	135	11	82.78	17.02
chr1	34866690	34867484	795	153	35	122.97	11.13
chr1	34867718	34867967	250	78	7	53.94	21.62
chr1	34868243	34868597	355	188	9	63.26	19.14
chr1	34869390	34869846	457	233	21	149.74	22.4
chr1	34870374	34870643	270	201	10	78.55	16.54
chr1	34870743	34870906	164	77	6	50.65	22.69
chr1	34871128	34871381	254	155	11	107.6	31.77
chr1	34873440	34873680	241	106	7	61.27	21.88
chr1	34874063	34874291	229	77	7	61.78	25.35
chr1	34884801	34885248	448	189	18	56.52	7.68
chr1	34899224	34900509	1286	778	188	1602.95	84.24
chr1	34906470	34907822	1353	323	218	1965.09	81.68
chr1	34907933	34908913	981	749	142	1130.36	54.46
chr1	34909216	34909461	246	133	10	55.53	12.25
chr1	34915408	34915916	509	338	28	174.28	19.76
chr1	34924133	34924342	210	104	11	97.66	24.51
chr1	34934295	34934428	134	68	6	63.38	18.38
chr1	36124914	36125392	479	331	83	865.84	80.21
chr1	36194649	36194878	230	154	9	69.61	17.5
chr1	36195052	36195284	233	89	11	76.49	19.06
chr1	36219401	36220020	620	254	45	189.31	15.08
chr1	36264544	36264748	205	131	6	53.22	16.34
chr1	36300764	36301444	681	353	133	1089.52	40.68
chr1	36319010	36319319	310	142	10	52.41	10.21
chr1	36320869	36321249	381	264	21	74.97	8.4
chr1	36323035	36323459	425	91	16	83.99	11.56
chr1	36327396	36328213	818	327	50	265.96	23.39
chr1	36328350	36328988	639	342	46	331.9	28.44
chr1	36329236	36330536	1301	1017	133	936.15	79.64
chr1	36364357	36365139	783	269	201	2221.41	174.29
chr1	36375838	36376146	309	153	8	61.01	20.42
chr1	36378263	36378499	237	124	7	52.13	12.9
chr1	36378532	36378786	255	56	9	55.95	14.59
chr1	36391657	36391877	221	126	9	75.18	16.12
chr1	36394370	36394607	238	72	7	52	16.12
chr1	36396234	36396549	316	184	11	57.21	11.62
chr1	36424955	36425310	356	167	11	62.39	14.7
chr1	36425317	36426235	919	674	138	1048.81	83.32
chr1	36494206	36494483	278	152	12	83.28	17.15
chr1	36501862	36503315	1454	1334	128	658.96	31.19
chr1	36503419	36503759	341	116	25	93.13	13.89
chr1	36526974	36527369	396	184	24	107.32	10.02
chr1	36527600	36528949	1350	881	192	1663.77	94.38
chr1	36568326	36569304	979	416	95	706.16	70.26
chr1	36583875	36584059	185	118	6	52.59	18.02
chr1	36586821	36587032	212	78	10	68.17	14.29
chr1	36587379	36587803	425	78	17	98.19	14.59
chr1	36588350	36588793	444	146	14	68.18	14.7
chr1	36603748	36604321	574	298	77	686.17	66.51
chr1	36612587	36614899	2313	1086	352	2434.72	78.62
chr1	36614920	36615244	325	112	19	138.11	25.53
chr1	36626651	36626939	289	69	14	85.88	22.28
chr1	36628417	36628881	465	237	31	232.64	27.23
chr1	36637311	36637557	247	78	7	58.28	16.34
chr1	36747913	36748750	838	239	135	1199.51	76.58
chr1	36750686	36750999	314	66	12	79.2	12.76
chr1	36751425	36751757	333	192	13	89.09	21.78
chr1	36751777	36752164	388	267	23	179.09	29.17
chr1	36752295	36752607	313	133	15	112.74	32.24
chr1	36753775	36754351	577	332	36	345.54	44.93
chr1	36754390	36755407	1018	161	50	383.91	34.46
chr1	36755588	36755969	382	74	15	66.54	12.25
chr1	36765919	36766183	265	136	10	58.8	14.29
chr1	36766190	36766598	409	237	15	62.49	10.5
chr1	36766626	36767076	451	117	103	927.66	54.15
chr1	36846916	36847150	235	78	6	56.93	16.02
chr1	36856353	36856498	146	74	6	60.58	24.51
chr1	36865740	36865909	170	101	6	55.8	18.56
chr1	36996220	36996545	326	209	78	997.94	115.18
chr1	36996710	36997132	423	166	142	1777.97	145.28
chr1	36997164	36997560	397	213	18	82.33	12.97
chr1	37356451	37356939	489	319	92	799.63	55.12
chr1	37471723	37471933	211	102	6	57.54	19.6
chr1	37473010	37473223	214	75	10	95.35	26.8
chr1	37473976	37474231	256	71	10	78.55	25.09
chr1	37474986	37475141	156	75	7	60.32	16.71
chr1	37478118	37478490	373	193	15	93.07	14.14
chr1	37482867	37482986	120	61	6	56.25	14.7
chr1	37485520	37485673	154	78	7	55.01	16.49
chr1	37486359	37487725	1367	704	185	1608.08	89.27
chr1	37493390	37493916	527	351	21	74.97	7.75
chr1	37496406	37496914	509	174	23	73.48	7.28
chr1	37497232	37497463	232	161	9	60.93	11.78
chr1	37498960	37499247	288	78	9	58.18	13.61
chr1	37530800	37531366	567	247	32	145.32	21.78
chr1	37534820	37535116	297	165	14	78.49	18.72
chr1	37548475	37549083	609	379	26	74.77	9.19
chr1	37552829	37553038	210	136	12	50.69	9.43
chr1	37597681	37598290	610	405	114	1162.4	77.02
chr1	37917063	37917576	514	394	41	325.3	37.2
chr1	37921254	37922500	1247	371	277	3055.95	155.94
chr1	37928850	37929494	645	266	42	150.76	12.29
chr1	37931998	37932285	288	150	11	66.84	15.32
chr1	37934483	37934946	464	409	22	115.27	15.16
chr1	37945977	37946504	528	371	21	52.66	7.15
chr1	37946788	37947649	862	385	185	1940.93	98.7
chr1	37957348	37957570	223	64	7	54.04	12.9
chr1	38040623	38040946	324	137	11	84.61	18.02
chr1	38041190	38041378	189	119	6	51.99	10.81
chr1	38042543	38042885	343	219	13	57.47	10.72
chr1	38042920	38043620	701	423	25	67.54	7.16
chr1	38051813	38052045	233	103	7	52.67	16.12
chr1	38053444	38054447	1004	303	162	1530.14	77.32
chr1	38054607	38055185	579	391	113	1073.34	62.43
chr1	38055203	38055605	403	237	15	73.22	19.6
chr1	38106440	38106830	391	161	24	142	14.37
chr1	38107409	38107758	350	167	12	65.95	13.03
chr1	38108954	38109204	251	76	9	66.17	14.59
chr1	38109841	38110046	206	100	10	83.88	19.95
chr1	38110530	38110896	367	230	15	60.01	10.49
chr1	38111357	38111759	403	137	13	73.22	12.25
chr1	38112917	38113181	265	65	12	75.91	19.6
chr1	38131691	38131832	142	72	6	53.89	19.35
chr1	38185926	38187157	1232	555	164	1448.22	68.47
chr1	38188023	38188300	278	116	22	190.27	32.99
chr1	38919226	38919518	293	175	9	73.36	20.42
chr1	38954672	38955135	464	102	54	514.89	56.73
chr1	38960923	38961271	349	177	9	53.52	17.5
chr1	39044274	39045065	792	394	121	888.56	36.66
chr1	39055107	39055502	396	63	13	84.9	14.41
chr1	39056245	39056501	257	73	9	67.16	18.38
chr1	39364246	39364551	306	135	24	144.99	21.37
chr1	39370788	39371015	228	73	16	67.89	11.31
chr1	39424311	39426931	2621	492	261	1903.05	84.02
chr1	39427071	39427823	753	72	36	185.63	16.34
chr1	39427857	39428452	596	219	35	211.79	35.91
chr1	39428846	39430650	1805	1633	176	1295.66	33.26
chr1	39430727	39431634	908	208	78	511.32	28.61
chr1	39431693	39432559	867	210	49	318.61	26.07
chr1	39432892	39433473	582	344	28	173.57	19.6
chr1	39433760	39433996	237	147	14	122.09	22.8
chr1	39535145	39535979	835	572	197	1873.69	69.84
chr1	39539069	39539577	509	106	23	80.1	9.8
chr1	39549905	39550412	508	277	35	165.94	16.71
chr1	39559866	39560452	587	144	40	260.1	28.77
chr1	39592279	39593008	730	389	120	696.91	29.95
chr1	39599602	39599936	335	116	13	96.62	21.99
chr1	39600101	39600450	350	135	14	53.1	8.58
chr1	39600490	39600778	289	109	17	99.63	15.75
chr1	39600813	39601742	930	378	51	250.84	21
chr1	39601887	39602146	260	190	10	70.8	18.65
chr1	39602358	39602931	574	248	38	151.2	15.07
chr1	39602987	39603563	577	172	23	91.28	8.75
chr1	39604090	39604412	323	210	17	109.41	20.42
chr1	39605503	39606051	549	68	28	109.38	12.11
chr1	39607215	39607464	250	181	10	63.37	12.9
chr1	39617137	39617449	313	160	13	68.86	8.75
chr1	39628073	39628477	405	130	12	56.03	8.17
chr1	39629121	39629578	458	179	16	82.18	10.56
chr1	39630796	39631210	415	234	14	61.72	10.5
chr1	39632230	39633303	1074	472	46	77.81	4.59
chr1	39633324	39634727	1404	843	219	1662.74	90.72
chr1	39635278	39635830	553	152	29	111.86	15.62
chr1	39635855	39636326	472	286	25	61.66	9.91
chr1	39671294	39672031	738	232	43	213.39	18.08
chr1	39693150	39693444	295	114	26	160.68	16.87
chr1	39693526	39694115	590	133	42	241.88	27.41
chr1	39706934	39707168	235	127	13	70.69	12.25
chr1	39707758	39707937	180	71	9	52.36	13
chr1	39818033	39818514	482	375	17	59.69	9.19
chr1	39818567	39819310	744	592	30	78.9	7.35
chr1	39904013	39904145	133	67	6	50.54	12.25
chr1	39957100	39958369	1270	448	169	1478.55	81.08
chr1	39979491	39980008	518	381	48	343.47	28.56
chr1	39993245	39993762	518	401	18	60.88	6.81
chr1	40060238	40060503	266	190	9	73.41	29.7
chr1	40084153	40084700	548	498	20	90.25	13.43
chr1	40084972	40085568	597	288	20	114.17	20.42
chr1	40086960	40087381	422	317	15	111.02	21.13
chr1	40351806	40352122	317	194	20	140.89	25.69
chr1	40381364	40381659	296	76	20	125.61	18.38
chr1	40847300	40847855	556	206	57	391.96	21.78
chr1	42907683	42908634	952	471	100	670.72	44.93
chr1	42966150	42966383	234	165	6	57.05	26.71
chr1	42966477	42966659	183	77	7	62.77	30.63
chr1	43103038	43103453	416	204	15	105.99	19.14
chr1	43148249	43148549	301	89	18	70.73	8.3
chr1	43149099	43149879	781	178	164	1466.58	57.42
chr1	43155055	43155885	831	542	162	1543.67	62.55
chr1	43502373	43502867	495	312	40	283.33	31.51
chr1	43519520	43519980	461	185	27	139.59	14.12
chr1	43615266	43615430	165	76	6	63.44	23.56
chr1	43628056	43628305	250	74	8	58.34	15.32
chr1	43629570	43629764	195	139	6	54.62	20.42
chr1	43883763	43884135	373	173	11	50.92	9.88
chr1	43884278	43885252	975	675	198	1682.65	73.52
chr1	43990170	43991541	1372	736	210	1241.14	37.52
chr1	44038868	44039073	206	160	7	54.92	12.25
chr1	44050354	44050551	198	94	6	52.38	15.32
chr1	44050789	44051052	264	161	8	58.34	19.41
chr1	44066932	44067206	275	204	10	61.64	11.35
chr1	44068201	44068731	531	284	24	56.38	6.51
chr1	44068765	44069090	326	156	19	149.91	26.9
chr1	44069324	44069819	496	311	19	120.07	24.51
chr1	44070147	44070346	200	130	8	68.11	16.12
chr1	44158352	44159645	1294	852	204	1271.44	51.46
chr1	44175227	44176963	1737	975	265	2729.35	83.95
chr1	44204365	44205055	691	418	137	1281.25	72.15
chr1	45851754	45852800	1047	626	129	1099.71	108.13
chr1	45982313	45982732	420	223	25	151.26	27.45
chr1	46908417	46908829	413	259	18	71.45	11.4
chr1	46909088	46909280	193	71	16	77.57	9.43
chr1	46909402	46911353	1952	838	354	3100	156.27
chr1	46921118	46921366	249	124	10	64.28	15.32
chr1	46930339	46930969	631	75	34	64.95	7.09
chr1	51521109	51521383	275	169	8	50.96	10.89
chr1	51523353	51524556	1204	107	63	294.9	19.91
chr1	51524723	51525231	509	446	24	107.21	12.47
chr1	51533881	51535838	1958	1328	600	3100	151.12
chr1	51535890	51536154	265	112	14	50.3	7.15
chr1	51537299	51537743	445	236	26	120.85	14.65
chr1	51586485	51586903	419	262	25	178.05	20.05
chr1	51650827	51651138	312	177	13	84.77	16.49
chr1	51804370	51804777	408	245	20	113.7	18.38
chr1	51972659	51972863	205	76	11	122.06	44.11
chr1	52170241	52170919	679	318	80	542.65	46.35
chr1	52175764	52177017	1254	582	122	653.58	38.92
chr1	52189952	52190397	446	64	17	88.38	11.35
chr1	52191613	52191957	345	133	13	73.62	14.8
chr1	52198362	52198606	245	170	8	55.72	11.14
chr1	52200544	52200812	269	73	8	52.49	11.14
chr1	52202008	52202488	481	200	14	71.86	11.4
chr1	52205578	52205817	240	119	8	52.02	14.7
chr1	52209079	52209440	362	192	10	56.9	18.65
chr1	52209851	52210084	234	53	8	57.32	13.92
chr1	52215316	52215875	560	386	21	51.28	4.9
chr1	52218117	52218565	449	376	15	50.74	9.19
chr1	52218827	52219021	195	75	9	62.11	12.25
chr1	52220921	52221424	504	334	19	88.77	13.61
chr1	52222557	52222784	228	98	9	61.6	11.78
chr1	52223423	52224006	584	315	38	250.18	26.55
chr1	52224493	52226003	1511	894	85	538.76	29.41
chr1	52226010	52227510	1501	1040	102	600.42	26.26
chr1	52227620	52228386	767	618	38	259.41	27.57
chr1	52228405	52228707	303	73	13	90.28	21.44
chr1	52229768	52230222	455	311	17	109.81	16.72
chr1	52231232	52231475	244	165	13	111.6	23.92
chr1	52231930	52232366	437	302	15	77.28	14.7
chr1	52233624	52233866	243	94	8	51.59	12.25
chr1	52288759	52290465	1707	1301	340	3100	235.63
chr1	52388202	52388538	337	173	16	100.38	20.65
chr1	52556525	52557894	1370	368	197	1409.57	55.69
chr1	52687268	52687817	550	328	81	739.21	75.81
chr1	52783173	52783463	291	113	15	84.31	14.32
chr1	52783504	52784003	500	226	79	628.3	40.43
chr1	52784026	52784383	358	111	39	180.29	13.89
chr1	52857126	52857519	394	119	19	72.07	10.02
chr1	52874121	52874786	666	449	40	226.41	24.51
chr1	52901523	52902139	617	419	117	830.86	44.93
chr1	53353586	53354309	724	401	190	1830.04	62.38
chr1	53370295	53370974	680	270	68	410.59	34.52
chr1	53398849	53399059	211	70	6	59.99	21.37
chr1	53409184	53409691	508	308	107	1223.99	107.89
chr1	53811633	53811748	116	59	6	60.22	12.25
chr1	53818855	53819137	283	156	11	71.94	14.41
chr1	53830829	53831128	300	153	16	74.64	9.8
chr1	53841046	53842376	1331	970	243	2458.84	197.51
chr1	53880375	53880999	625	294	50	268.67	21.21
chr1	53907766	53908119	354	247	24	79.59	9.4
chr1	54307297	54307867	571	407	46	322.21	26.26
chr1	54441163	54441349	187	63	6	55.8	16.34
chr1	54495487	54496016	530	303	100	769.46	59.38
chr1	54500567	54500811	245	123	11	64.06	12.25
chr1	54614181	54614950	770	432	125	1128.48	58.2
chr1	54894550	54894958	409	257	22	81.5	11.02
chr1	54982420	54982704	285	164	19	98.38	11.64
chr1	54982971	54983345	375	191	45	406.54	55.52
chr1	55040125	55040539	415	250	18	56.52	7.12
chr1	55078006	55078338	333	269	14	75.45	12.68
chr1	55083586	55084643	1058	893	335	3100	143.97
chr1	55085554	55086160	607	400	93	910.31	95.72
chr1	55086209	55086549	341	203	12	50.81	9.01
chr1	55109238	55110212	975	486	153	1263.7	59.73
chr1	55132908	55133490	583	190	20	132.4	22.28
chr1	55133706	55134116	411	136	24	95.11	10.07
chr1	55140103	55140408	306	175	10	55.01	12.9
chr1	55142347	55142867	521	196	20	74.76	13.78
chr1	55143739	55145549	1811	1458	253	1822.13	61.9
chr1	55148539	55149132	594	378	20	62.47	7.28
chr1	55187721	55188404	684	429	175	2315.96	154.49
chr1	55212642	55212927	286	212	12	118.02	29.41
chr1	55272261	55272719	459	130	47	349.12	30.63
chr1	55293736	55294363	628	362	157	1933.1	109.4
chr1	55863818	55864268	451	220	21	74.97	7.74
chr1	57029158	57029294	137	69	6	56.21	21
chr1	57434007	57434747	741	485	167	2006.64	124.84
chr1	57434812	57435128	317	119	11	57.32	11.78
chr1	57462920	57464183	1264	392	139	1138.25	63.89
chr1	58026210	58027221	1012	697	153	1776.72	169.65
chr1	58052534	58053342	809	354	141	1481.59	81.68
chr1	58086362	58087059	698	361	48	213.51	12.83
chr1	58360559	58360910	352	69	12	65.26	12.94
chr1	58416432	58416712	281	181	12	82.74	17.15
chr1	58449102	58450826	1725	502	344	3009.57	96.8
chr1	58464260	58464878	619	550	31	211.69	22.28
chr1	58465134	58465550	417	140	25	140.72	16.85
chr1	58465636	58466434	799	274	42	154.31	9.8
chr1	58466441	58467383	943	128	88	745.91	41.66
chr1	58467397	58468104	708	454	36	202.98	18.38
chr1	58468185	58468552	368	187	18	82.33	10.52
chr1	58468668	58468795	128	65	8	60.22	16.34
chr1	58471591	58471880	290	105	13	74.36	16.22
chr1	58475034	58475304	271	194	10	63.04	13.87
chr1	58475578	58475848	271	198	12	75.4	14.29
chr1	58479366	58479637	272	199	10	62.1	11.35
chr1	58480071	58481100	1030	757	247	2487.27	107.97
chr1	58494399	58494565	167	90	7	61.6	18.38
chr1	58501548	58501775	228	151	7	55.04	20.42
chr1	58501920	58502776	857	562	166	1798.52	95.98
chr1	58561501	58562237	737	266	142	1369.61	73.75
chr1	58642887	58643820	934	247	113	820.09	47.65
chr1	58674681	58675057	377	304	16	60.29	10.89
chr1	58709271	58709903	633	129	95	926.17	44.6
chr1	58768006	58768804	799	447	132	1013.84	28.28
chr1	58768859	58769944	1086	739	113	865.85	42.01
chr1	58769957	58771676	1720	180	167	1039.9	42.2
chr1	58771971	58772213	243	106	15	110.88	20.42
chr1	58773092	58773473	382	188	19	104.87	18.72
chr1	58773801	58774010	210	74	16	112.2	18.02
chr1	58774533	58775242	710	188	38	199.53	16.56
chr1	58775405	58777572	2168	1722	199	810.62	21.24
chr1	58777617	58778076	460	181	25	73.78	9.63
chr1	58778248	58778720	473	290	21	72.54	12.25
chr1	58778873	58779915	1043	316	110	642.21	29.82
chr1	58780067	58780847	781	203	29	74.58	11.03
chr1	58780865	58781347	483	281	33	155.78	14.2
chr1	58782341	58783107	767	161	56	224.6	14.1
chr1	58783507	58784478	972	624	90	433.57	26.39
chr1	58784498	58785122	625	276	39	161.05	11.14
chr1	58786195	58786307	113	57	7	59.07	13.83
chr1	58786396	58786697	302	159	11	55.55	12.9
chr1	58787528	58787848	321	129	12	58.15	16.07
chr1	58792935	58793176	242	72	10	57.86	20.42
chr1	58793667	58793993	327	233	12	65.26	10.02
chr1	58798363	58798568	206	90	9	57.53	13.4
chr1	58799286	58799883	598	279	45	279.18	24.51
chr1	58799899	58800390	492	67	24	81.5	8.44
chr1	58800449	58800703	255	144	18	117.79	15.75
chr1	58801415	58801873	459	260	16	56.43	10.5
chr1	58808772	58809002	231	76	10	70.62	14.14
chr1	58810166	58810390	225	110	10	65.65	12.25
chr1	58812413	58812785	373	258	15	77.31	12.25
chr1	58813757	58813970	214	115	9	58.54	12.25
chr1	58814863	58815286	424	85	13	65.26	10.39
chr1	58816789	58817341	553	183	20	135.37	19.35
chr1	58817517	58817867	351	103	17	138.66	22.57
chr1	58818224	58818746	523	318	42	243.07	17.94
chr1	58830120	58830519	400	196	31	238.44	34.72
chr1	58830828	58831255	428	231	47	376.66	40.26
chr1	58851911	58853102	1192	364	174	1247.21	43.44
chr1	58859150	58860028	879	227	112	642.21	29.62
chr1	58860065	58860671	607	530	26	51.98	7.44
chr1	58890251	58890450	200	130	8	74.34	22.97
chr1	58906575	58907065	491	235	26	203.91	21.06
chr1	58907763	58908127	365	139	14	113.83	30.63
chr1	58909320	58909515	196	119	9	69.04	14.7
chr1	58956514	58956745	232	57	7	60.28	16.34
chr1	58957385	58957579	195	145	6	52.81	15.32
chr1	59029893	59030847	955	631	178	1684.95	61.26
chr1	59176415	59177528	1114	313	147	1127.7	36.85
chr1	59293669	59294423	755	354	141	1352.06	104.15
chr1	59372850	59373260	411	75	38	315.48	30.63
chr1	59538212	59538831	620	333	75	407.11	22.87
chr1	59538860	59539376	517	170	105	860.75	65.35
chr1	59726828	59727426	599	361	32	237.29	19.49
chr1	59727453	59728257	805	212	170	2022.76	133.16
chr1	59741595	59742060	466	265	127	1464.1	108.91
chr1	59772457	59772857	401	244	14	85.39	15.32
chr1	59819472	59819983	512	291	24	79.59	8.36
chr1	59819992	59820597	606	136	142	1561.97	101.52
chr1	59820605	59821235	631	418	50	398.4	51.05
chr1	59821392	59821747	356	187	15	93.62	18.15
chr1	59969401	59971023	1623	490	121	861.5	67.83
chr1	60127515	60127922	408	261	16	151.96	42.73
chr1	60130117	60130416	300	188	10	95.13	21.37
chr1	60130485	60130669	185	129	6	51.69	21.37
chr1	60132025	60132244	220	133	6	58.72	15.98
chr1	60133644	60133896	253	185	8	59.71	17.5
chr1	60154248	60154664	417	251	55	289.26	18.25
chr1	60154872	60155636	765	271	148	1366.94	57.18
chr1	60236854	60237919	1066	279	250	2335.41	81.93
chr1	60399582	60400716	1135	443	283	2750.83	98.02
chr1	60466073	60466782	710	582	87	934.79	71.72
chr1	60545169	60545420	252	62	8	58.34	12.35
chr1	60545779	60546031	253	62	11	86.5	29.7
chr1	60546533	60546792	260	77	9	66.7	15.32
chr1	60622919	60624233	1315	640	170	1136.53	47.9
chr1	60636649	60637170	522	185	36	143.96	10.05
chr1	60684110	60684670	561	208	53	316.54	18.38
chr1	60803108	60803433	326	186	30	165.48	16.98
chr1	62725200	62725543	344	205	21	96.42	12.25
chr1	62725576	62725943	368	226	32	262.88	34.04
chr1	62726116	62726493	378	72	20	127.76	20.42
chr1	62749296	62750783	1488	698	370	3100	74.63
chr1	62750790	62751214	425	283	18	60.35	7.35
chr1	62751218	62751517	300	217	16	73.27	9.53
chr1	62751551	62754497	2947	1121	294	2289.05	40.2
chr1	62754555	62755479	925	154	44	220.67	13.83
chr1	62755810	62756484	675	606	25	110.61	12.9
chr1	62756559	62757593	1035	236	50	269.12	17.2
chr1	62758562	62758845	284	134	13	65.55	8.75
chr1	62759468	62760545	1078	922	49	198.1	13.21
chr1	62761580	62761857	278	201	15	85.51	15.51
chr1	62762252	62762751	500	129	19	67.54	8.75
chr1	62763789	62764484	696	487	27	76.35	8.91
chr1	62764928	62765735	808	376	38	117.72	8.75
chr1	62766722	62767872	1151	195	100	405.01	10.62
chr1	62767907	62768742	836	140	54	175.98	7.68
chr1	62768984	62769510	527	328	22	52.7	7.54
chr1	62769891	62772485	2595	1204	170	590.31	15.08
chr1	62773627	62773951	325	112	13	51.23	8.86
chr1	62774539	62775357	819	575	35	120.31	8.78
chr1	62775466	62775889	424	100	16	75.3	10.5
chr1	62775931	62776504	574	361	20	74.32	13
chr1	62777602	62778407	806	285	29	51.98	6.13
chr1	62778698	62779014	317	121	20	140.89	19.76
chr1	62779130	62780081	952	283	44	201.27	14.41
chr1	62780372	62781035	664	302	28	92.3	10.85
chr1	62783119	62784323	1205	370	63	262.75	18.38
chr1	62784542	62785145	604	403	30	175.89	19.69
chr1	62785590	62786078	489	266	21	84.73	11.98
chr1	62786167	62786707	541	143	32	203.11	27.23
chr1	62786877	62787227	351	148	14	88.61	14.41
chr1	62787699	62788115	417	214	14	60.01	10.22
chr1	62788939	62789547	609	68	30	188.12	19.6
chr1	62789630	62790020	391	167	16	92.59	17.15
chr1	62790042	62790277	236	106	13	89.64	14.14
chr1	62791739	62792166	428	213	13	53.16	10.5
chr1	62792519	62792941	423	204	14	60.01	10.37
chr1	62792946	62793337	392	218	21	84.73	9.61
chr1	62793525	62794747	1223	963	53	206.55	13.25
chr1	62795496	62796886	1391	270	50	100.34	7.95
chr1	62797043	62797349	307	74	16	68.21	12.76
chr1	62797513	62799271	1759	435	81	180.39	10.37
chr1	62799316	62800344	1029	215	47	200.09	15.75
chr1	62800652	62801390	739	583	28	107.29	13.4
chr1	62802083	62802279	197	126	9	61.08	12.05
chr1	62803067	62803436	370	294	16	85.58	19.22
chr1	62803911	62804169	259	130	11	59.75	12.25
chr1	62804186	62804710	525	281	23	116.94	11.86
chr1	62805322	62805806	485	235	25	142	15.85
chr1	62805927	62806471	545	444	27	123.07	15.02
chr1	62806581	62807688	1108	213	50	211.15	14
chr1	62808126	62808352	227	107	9	68.25	16.69
chr1	62808374	62808860	487	181	23	149.74	29.84
chr1	62809013	62809471	459	273	18	82.33	11.25
chr1	62809495	62809822	328	137	15	106.86	24.51
chr1	62810104	62810997	894	272	34	217.08	18.38
chr1	62811215	62811775	561	485	22	139.78	21.44
chr1	62811924	62812459	536	77	23	166.08	24.51
chr1	62812732	62814627	1896	1550	80	341.66	16.34
chr1	62814639	62815928	1290	67	54	261.31	24.51
chr1	62816279	62816490	212	75	9	54.94	18.85
chr1	62816919	62817505	587	371	28	123.08	21.44
chr1	62817525	62818698	1174	364	51	185.47	12.25
chr1	62818821	62819260	440	183	25	156.06	16.97
chr1	62819442	62819881	440	295	16	73.04	12.25
chr1	62820876	62821249	374	185	15	60.73	8.17
chr1	62824522	62824711	190	73	9	65.81	15.32
chr1	62825351	62825834	484	413	24	146.64	17.87
chr1	62826084	62827095	1012	849	37	125.34	14.29
chr1	62827529	62827755	227	151	11	89.24	22.25
chr1	62827827	62828247	421	133	19	136.2	22.57
chr1	62828330	62829336	1007	73	52	416.28	31.62
chr1	62829407	62830249	843	251	38	253.06	22.57
chr1	62830428	62830924	497	150	20	146.42	19.87
chr1	62831492	62831795	304	227	12	90.11	21.44
chr1	62831859	62832787	929	300	36	198.98	19.49
chr1	62832920	62833806	887	77	33	177.38	16.71
chr1	62834064	62834390	327	168	14	60.01	8.01
chr1	62834473	62834899	427	292	18	73.93	9.19
chr1	62835017	62835375	359	220	12	57.21	11
chr1	62835480	62835860	381	236	13	59.36	12.25
chr1	62836078	62836510	433	216	19	117.22	18.15
chr1	62836701	62836964	264	107	12	74.26	11.78
chr1	62838285	62838758	474	127	18	82.33	11.62
chr1	62839166	62839444	279	205	9	58.55	18.65
chr1	62839475	62839699	225	63	11	71.75	14.14
chr1	62840428	62841295	868	580	35	199.24	20.86
chr1	62841593	62841846	254	181	10	70.88	20.86
chr1	62842234	62842778	545	338	28	195.58	22.97
chr1	62842880	62843533	654	73	29	165.34	17.87
chr1	62843599	62843817	219	77	9	58.08	15.98
chr1	62844426	62844781	356	258	19	93.53	13.61
chr1	62846118	62847688	1571	1466	79	508.28	24.51
chr1	62847749	62847928	180	116	9	55.65	12.25
chr1	62848028	62848545	518	250	21	62.47	6.35
chr1	62849576	62849845	270	212	10	63.99	11.78
chr1	62851298	62851908	611	298	31	174.39	22.46
chr1	62853459	62853705	247	173	9	53.11	16.34
chr1	62853813	62854018	206	70	10	65.55	14.14
chr1	62855255	62855478	224	157	9	56.79	12.25
chr1	62855771	62856335	565	105	20	56.52	6.92
chr1	62865809	62866206	398	136	18	119.47	19.51
chr1	62866450	62866703	254	77	9	58.96	14.7
chr1	62866814	62867016	203	130	11	57.21	11.19
chr1	62867092	62867731	640	470	28	109.38	12.55
chr1	63149816	63150002	187	112	6	50.69	17.02
chr1	63159391	63159726	336	241	13	82.89	12.25
chr1	63159775	63161501	1727	1278	197	1950.99	91.9
chr1	63174512	63174727	216	78	9	78.27	27.23
chr1	63174997	63175252	256	188	9	69.33	16.12
chr1	63175968	63176166	199	77	8	52.19	14.29
chr1	63176667	63176932	266	83	14	60.01	8.69
chr1	63222879	63224257	1379	851	196	1360.44	76.86
chr1	63224278	63224907	630	316	22	54.36	9.53
chr1	63226662	63226930	269	196	11	57.21	14.83
chr1	63227253	63228450	1198	538	69	410.59	39.84
chr1	63777125	63777527	403	114	40	260.1	32.1
chr1	63800281	63800514	234	140	8	52.89	12.25
chr1	64074569	64075293	725	549	25	99.96	14.29
chr1	64102542	64102821	280	117	10	65.83	15.32
chr1	64125011	64125267	257	94	12	59.4	9.75
chr1	64166381	64166826	446	179	18	66.3	12.76
chr1	64167058	64167348	291	161	15	71.29	10.21
chr1	64167369	64169286	1918	1097	609	3100	124.98
chr1	64236053	64236469	417	151	50	442.56	42.7
chr1	64238374	64238683	310	133	14	65.08	11.14
chr1	64239779	64240168	390	76	23	80.41	9.43
chr1	64342036	64342507	472	388	22	79.28	12.25
chr1	64347718	64348067	350	204	26	144.76	13.48
chr1	64348096	64348934	839	462	68	357.31	21.84
chr1	64349168	64350007	840	316	64	251.44	13.72
chr1	64351650	64352595	946	367	73	334.59	22.13
chr1	64421331	64421675	345	211	16	83	12.9
chr1	64576332	64576652	321	138	9	54.07	13.61
chr1	64578461	64579990	1530	979	241	2382.34	104.15
chr1	64580005	64580245	241	94	14	98.93	23.56
chr1	64622718	64622897	180	118	9	68.25	15.44
chr1	64647930	64648099	170	62	8	58.34	12.5
chr1	64654001	64654340	340	204	11	65.37	17.5
chr1	64662779	64664178	1400	959	241	1976.21	88.22
chr1	64664215	64664443	229	155	20	154.08	26.8
chr1	64736739	64737741	1003	435	283	3100	193.36
chr1	64781618	64781718	101	51	6	70.35	12.25
chr1	64783919	64784808	890	364	157	1485.22	140.26
chr1	64829739	64829984	246	105	10	83.89	23.82
chr1	64830718	64830930	213	74	8	64.01	12.25
chr1	64834107	64834765	659	285	39	228.03	22.75
chr1	64834811	64835155	345	204	12	50.2	12.25
chr1	64835947	64836371	425	268	14	53.52	9.19
chr1	64837832	64838250	419	193	19	62.1	9.19
chr1	64841463	64841844	382	185	12	63.77	13.61
chr1	64843848	64844289	442	119	19	77.63	12.19
chr1	64849614	64849923	310	142	11	57.21	13.29
chr1	64870168	64870437	270	196	10	75.2	18.38
chr1	64875877	64876208	332	269	11	57.39	10.21
chr1	64901177	64901312	136	69	6	51.09	17.5
chr1	64922830	64923238	409	207	20	90.96	13.61
chr1	64936234	64936576	343	231	12	60.61	11.35
chr1	64940481	64940803	323	126	12	58.6	12.25
chr1	64959568	64959803	236	76	9	50.14	10.81
chr1	64966637	64966944	308	239	12	51.54	9.93
chr1	64971342	64971644	303	154	11	55.91	9.01
chr1	64972185	64972783	599	376	34	94.51	7.34
chr1	64973328	64975446	2119	1293	295	2370.3	88.98
chr1	65003147	65003589	443	169	72	801.19	99.55
chr1	65003705	65003902	198	78	13	112.56	24.51
chr1	65032852	65032987	136	69	7	79.71	24.51
chr1	65154255	65154542	288	181	15	51.37	6.18
chr1	65158688	65158905	218	112	15	117.8	26.55
chr1	65158951	65159792	842	618	71	590.2	46.93
chr1	65160119	65160515	397	100	28	124.28	10.7
chr1	65202740	65203859	1120	783	89	643.03	26.55
chr1	65204393	65204849	457	156	17	119.74	22.57
chr1	65206816	65206972	157	90	6	52.45	15.32
chr1	65207080	65207347	268	70	11	83.95	25.99
chr1	65208582	65208738	157	75	6	52.45	15.32
chr1	65208769	65209124	356	226	14	65.26	15.27
chr1	65209726	65210406	681	213	29	196.82	25.8
chr1	65213608	65214148	541	382	19	70.73	9.94
chr1	65215934	65216306	373	78	16	84.38	12.25
chr1	65217925	65218420	496	66	19	64.54	9.19
chr1	65223979	65224421	443	328	21	97.75	8.75
chr1	65224528	65225990	1463	1105	411	3100	107.55
chr1	65232727	65233694	968	583	208	2356.58	165.41
chr1	65239169	65239408	240	73	8	58.06	17.5
chr1	65255722	65255933	212	146	8	66.01	22.57
chr1	65256710	65256880	171	99	6	52.42	16.56
chr1	65257353	65257646	294	176	10	73.74	19.35
chr1	65257911	65258249	339	151	15	115.49	21.44
chr1	65277220	65277442	223	72	8	56.7	15.64
chr1	66747163	66747655	493	296	116	1074.5	71.29
chr1	66785389	66785506	118	60	6	74.8	18.38
chr1	66789023	66789238	216	71	6	54.71	13.61
chr1	66862584	66864506	1923	1525	306	2779.47	102.66
chr1	66909281	66910153	873	552	80	742.07	75.85
chr1	67085165	67085650	486	227	37	305.9	51.46
chr1	69733670	69733881	212	135	14	119.7	26.96
chr1	71146702	71147123	422	129	33	229.02	23.82
chr1	71148873	71149978	1106	171	226	2125.01	65.35
chr1	71150149	71150611	463	265	23	130.55	24.96
chr1	71603341	71604040	700	466	91	982.3	120.08
chr1	71627074	71627481	408	185	14	81.14	14.7
chr1	72272877	72273631	755	290	250	2987.25	135.68
chr1	72273687	72274108	422	139	25	176.39	24.51
chr1	72282866	72283309	444	215	23	173.13	30.63
chr1	72283655	72284240	586	241	58	512	43.08
chr1	72290226	72291700	1475	881	434	3100	115.84
chr1	72301108	72301627	520	175	78	616.45	39.5
chr1	72301707	72302935	1229	136	488	3100	115.83
chr1	72302958	72303293	336	264	13	57.21	10.29
chr1	72330637	72331013	377	153	45	311.5	32.33
chr1	72353852	72354217	366	207	26	160.68	13.45
chr1	72629355	72630325	971	286	151	1174.24	58.3
chr1	72757592	72758613	1022	292	161	1879.73	257.31
chr1	72759283	72759727	445	161	20	103.78	12.25
chr1	72760550	72761487	938	738	58	455.5	37.35
chr1	72761542	72762858	1317	972	72	482.38	30.63
chr1	72762937	72763460	524	277	28	198.83	33.69
chr1	72763645	72763954	310	109	19	155.69	39.82
chr1	73997943	73998188	246	156	11	79.39	22.05
chr1	74044625	74045296	672	221	27	84.43	8.23
chr1	74045314	74046067	754	572	38	105.6	11.23
chr1	74247578	74247793	216	123	19	131.58	17.7
chr1	74273883	74274365	483	92	36	158.3	14.14
chr1	74282594	74284082	1489	323	324	3060.45	65.16
chr1	74284285	74285452	1168	486	72	324.57	21.31
chr1	74286241	74286588	348	246	16	65.7	9.8
chr1	74286805	74288006	1202	112	58	232.03	13.25
chr1	74289136	74289505	370	315	15	74.56	13.83
chr1	74289670	74290031	362	189	13	62.93	10.56
chr1	74293335	74293579	245	183	13	73.62	10.51
chr1	74295295	74296533	1239	206	71	263.99	12.25
chr1	74297084	74297656	573	423	20	59.02	9.32
chr1	74298168	74298629	462	205	16	57.59	8.49
chr1	74299587	74299991	405	271	20	91.7	10.89
chr1	74301898	74302200	303	232	12	69.09	12.05
chr1	74302583	74302932	350	174	11	55.08	14.29
chr1	74302962	74303223	262	108	14	85.58	14.06
chr1	74303858	74304188	331	234	15	82.67	14.29
chr1	74305122	74305602	481	78	19	92.96	12.25
chr1	74305871	74306195	325	271	13	70.72	13.37
chr1	74306760	74307067	308	185	13	69.7	12.25
chr1	74308459	74308998	540	263	25	134.68	16.34
chr1	74309018	74309792	775	204	40	175.61	13.78
chr1	74309896	74311747	1852	464	88	307.69	16.34
chr1	74311751	74312356	606	251	33	224.34	20.42
chr1	74312522	74313332	811	200	38	230.87	21.31
chr1	74313336	74313831	496	59	22	115.27	14.18
chr1	74313886	74314579	694	337	31	182.6	18.65
chr1	74314798	74315159	362	157	13	73.62	13.31
chr1	74315183	74315591	409	340	19	90.25	11.69
chr1	74315647	74315811	165	71	16	156.26	38.99
chr1	74316037	74317141	1105	664	67	474.09	28.08
chr1	74317373	74317773	401	141	26	173.62	22.46
chr1	74317832	74318086	255	187	14	97.98	17.15
chr1	74318209	74318546	338	261	16	97.97	16.18
chr1	74318696	74318923	228	129	9	52.53	11.14
chr1	74325545	74326348	804	645	33	166.73	16.18
chr1	74330671	74331819	1149	564	114	670.63	44.11
chr1	74333005	74333247	243	132	11	64.43	12.25
chr1	74333432	74333706	275	127	11	65.81	12.25
chr1	74335461	74335908	448	311	14	74.78	14.41
chr1	74337202	74337425	224	75	8	53.71	12.01
chr1	74342044	74342794	751	535	64	423.05	27.41
chr1	74349526	74349817	292	182	11	53.84	9.93
chr1	74350221	74351348	1128	505	169	1240.61	57.92
chr1	74378728	74379406	679	179	67	313.89	24.51
chr1	74414751	74415363	613	277	73	470.33	27.9
chr1	74421528	74422048	521	305	90	691.8	38.8
chr1	74422051	74422559	509	120	50	256.49	20.74
chr1	74422778	74423519	742	353	77	464.44	28.96
chr1	74423555	74424025	471	314	20	65.11	8.41
chr1	74426968	74427574	607	396	23	61.78	9.92
chr1	74428008	74429132	1125	156	65	293.85	14.65
chr1	74430032	74430825	794	689	29	90.01	11.81
chr1	74432973	74434055	1083	697	154	952.28	26.26
chr1	74436199	74437377	1179	484	70	341.77	24.51
chr1	74437385	74440029	2645	1344	320	2259.89	35.96
chr1	74440216	74440976	761	206	47	148.18	16.78
chr1	74441061	74441860	800	202	76	407.47	23.96
chr1	74441920	74443240	1321	338	174	830.46	18.88
chr1	74443539	74445084	1546	636	365	3185.76	84.75
chr1	74481088	74481671	584	239	25	97.63	10.89
chr1	74552086	74553208	1123	864	218	1711.69	47.18
chr1	74553233	74553517	285	158	22	122.82	18.52
chr1	74578979	74579154	176	74	6	59.48	21.88
chr1	74579868	74580503	636	526	39	206.82	14.03
chr1	74580911	74581104	194	153	7	58.81	18.85
chr1	74581630	74582077	448	371	15	82.27	13.72
chr1	74610823	74611131	309	107	10	78.55	18.93
chr1	74634012	74635205	1194	931	143	654.31	17.7
chr1	74640638	74641048	411	285	13	63.95	12.25
chr1	74642167	74642421	255	102	10	73.55	16.71
chr1	74647579	74648197	619	351	128	1099.71	72.59
chr1	74708121	74708737	617	235	70	622.04	67.39
chr1	74759647	74760825	1179	123	115	828.42	52.51
chr1	74762108	74762437	330	256	12	83.43	17.5
chr1	74819558	74820130	573	424	38	140.27	13.16
chr1	74822129	74822605	477	150	19	109.82	11.35
chr1	74825990	74826162	173	77	12	103.6	28.49
chr1	74828538	74829084	547	209	52	487.49	53.27
chr1	74830552	74830814	263	197	21	156.97	26.26
chr1	74863314	74864180	867	328	169	1740.33	122.53
chr1	75043837	75044029	193	117	8	53.24	12.25
chr1	75075160	75075288	129	65	11	100.21	17.39
chr1	75121058	75122093	1036	806	169	1112.1	28.77
chr1	75130443	75131126	684	168	27	151.26	16.76
chr1	75131172	75131469	298	233	12	54	12.25
chr1	75131814	75132274	461	167	20	93.01	12.25
chr1	75137491	75138729	1239	655	280	2716.16	99.38
chr1	75138751	75140034	1284	485	265	2369.04	51.46
chr1	75144024	75144305	282	166	9	54.23	12.01
chr1	75144594	75144817	224	78	9	55.09	12.5
chr1	75164984	75165716	733	144	188	1951.22	81.68
chr1	75175943	75176395	453	76	17	50.61	8.58
chr1	75176581	75177777	1197	319	93	422.94	19.4
chr1	75184501	75184748	248	176	14	65.08	8.91
chr1	75188004	75189472	1469	799	258	2265.19	66.46
chr1	75191418	75191626	209	137	8	52.87	15.32
chr1	75192705	75193096	392	212	12	66.23	14.7
chr1	75193181	75193667	487	343	19	90.25	13.92
chr1	75194245	75194490	246	147	8	53.29	15.64
chr1	75205355	75206312	958	313	144	1180.33	54.46
chr1	75206701	75207825	1125	746	147	1059.74	61.4
chr1	75208922	75209044	123	62	9	84.42	15.75
chr1	75209187	75210076	890	731	62	321.29	17.7
chr1	75210144	75210828	685	482	33	163.31	19.14
chr1	75210831	75212730	1900	119	98	487.66	16.71
chr1	75212765	75213177	413	188	14	59.33	13.4
chr1	75213300	75213937	638	479	26	107.45	11.59
chr1	75214555	75216035	1481	1255	274	2107.91	103.84
chr1	75232593	75233640	1048	474	143	1170.15	74.71
chr1	75241517	75241750	234	121	9	77.35	21.62
chr1	75248221	75248435	215	141	12	65.26	11.85
chr1	75313375	75314682	1308	298	131	1053.32	52.09
chr1	75395338	75395642	305	184	14	82.27	14.95
chr1	75395656	75396175	520	389	31	160.89	16.85
chr1	75396254	75397920	1667	1183	183	1524.47	59.22
chr1	75398681	75399088	408	202	13	84.45	18.38
chr1	75400564	75400802	239	172	7	56.3	14.85
chr1	75401586	75401870	285	167	8	67.66	22.69
chr1	75402062	75402363	302	172	10	78.55	18.5
chr1	75402365	75403283	919	187	31	183.21	29.58
chr1	75405358	75406129	772	389	27	142	18.92
chr1	75406387	75407653	1267	317	64	445.78	40.36
chr1	75413330	75413721	392	255	14	73.62	12.01
chr1	75414147	75414708	562	450	21	129.84	21.44
chr1	75415080	75415386	307	194	10	71.5	24.51
chr1	75417646	75417961	316	157	9	59.14	15.32
chr1	75418236	75418432	197	121	9	68.25	16.9
chr1	75418510	75420689	2180	1098	127	1051.61	49.78
chr1	75420727	75422054	1328	801	59	421.07	28.48
chr1	75422303	75422520	218	78	6	55.51	18.85
chr1	75422799	75422993	195	69	6	59.78	24.51
chr1	75423123	75423570	448	297	15	109.91	31.96
chr1	75424005	75424246	242	122	7	67.49	21.31
chr1	75424583	75425062	480	355	19	132.56	18.38
chr1	75425455	75426153	699	371	32	272.4	61.26
chr1	75426413	75426805	393	211	14	97.16	27.23
chr1	75427816	75428049	234	105	8	66.46	18.02
chr1	75428337	75428555	219	145	8	66.79	17.02
chr1	75432282	75433195	914	295	140	1214.41	99.55
chr1	75437254	75437502	249	88	7	51.43	16.56
chr1	75439152	75439364	213	143	7	63.02	20.42
chr1	75439953	75441017	1065	672	50	419.75	51.05
chr1	75517518	75518710	1193	509	175	1708.06	123.2
chr1	75532194	75532343	150	76	6	58.75	22.97
chr1	75542851	75543333	483	271	23	107.21	17.75
chr1	75556159	75556368	210	100	9	53.41	12.25
chr1	77277330	77277551	222	151	9	54.7	12.25
chr1	77511547	77511766	220	113	8	57.92	15.98
chr1	78409106	78409407	302	122	9	60.88	18.38
chr1	78411548	78411773	226	106	7	52.02	12.25
chr1	78413354	78413782	429	353	15	60.01	10.51
chr1	78451155	78451367	213	77	7	61.97	23.71
chr1	78484788	78485535	748	615	106	849.56	62.62
chr1	78485641	78485994	354	123	36	260.21	30.63
chr1	78534047	78534695	649	209	38	201.27	19.91
chr1	78653975	78655143	1169	499	242	2813.99	245.05
chr1	78662542	78662958	417	301	14	79.91	12.25
chr1	78670105	78670650	546	368	20	132.93	21
chr1	78686666	78686917	252	118	9	56.32	11.35
chr1	79668397	79668885	489	151	34	301.74	45.95
chr1	79693613	79693869	257	146	8	64.18	18.56
chr1	79707845	79708296	452	283	21	110.88	10.5
chr1	79757854	79758515	662	423	76	677.08	87.81
chr1	79772446	79773147	702	242	78	510.45	35.53
chr1	80253958	80254246	289	88	10	76.83	17.02
chr1	80254276	80254573	298	179	10	65.49	23.82
chr1	80257088	80257422	335	166	15	91.19	18.47
chr1	80336373	80337028	656	471	43	275.62	39.46
chr1	80337063	80338042	980	182	204	2253.84	130.7
chr1	80495873	80496185	313	81	10	77.14	14.85
chr1	80496449	80496679	231	65	10	103.06	34.31
chr1	80497401	80497604	204	130	6	55.29	13.13
chr1	80498173	80498391	219	144	8	78.63	28.28
chr1	80500765	80500967	203	70	7	58.72	13.61
chr1	80539028	80539386	359	187	13	111.6	26.39
chr1	80592950	80593095	146	74	6	52.45	18.38
chr1	80633784	80634346	563	108	23	73.98	9.53
chr1	80661704	80662056	353	189	31	147.7	17.3
chr1	80753535	80754419	885	256	40	179.86	16.22
chr1	80754833	80755403	571	229	81	603.67	32.65
chr1	82279761	82280318	558	97	54	360.84	23.25
chr1	82312857	82313833	977	349	174	1337.17	56.16
chr1	82721201	82721919	719	287	87	608.2	45.33
chr1	82792645	82793081	437	249	23	88.22	12.85
chr1	82794760	82795185	426	249	21	74.97	11.48
chr1	82795413	82795869	457	211	24	51.98	7
chr1	82828322	82828862	541	391	23	68.15	8.91
chr1	82835783	82836831	1049	314	128	1143.15	85.77
chr1	82841415	82841626	212	66	9	64.43	16.49
chr1	82848942	82849103	162	89	7	59.52	16.71
chr1	82903192	82903474	283	63	15	115.72	21.44
chr1	82903835	82904141	307	146	8	51.23	15.32
chr1	82906964	82907222	259	167	8	67.31	20.42
chr1	82909396	82909768	373	180	12	101.87	28.28
chr1	82910994	82911218	225	70	11	78.55	19.3
chr1	84022480	84022961	482	78	18	96.96	12.25
chr1	84023274	84023614	341	212	22	174.9	24.51
chr1	84023650	84023916	267	69	16	104.94	18.38
chr1	84023948	84025727	1780	1106	102	538.58	18.56
chr1	84026181	84026553	373	162	21	97.99	9.53
chr1	84026867	84027517	651	410	35	167.03	12.25
chr1	84027620	84027854	235	62	9	50.11	11.35
chr1	84028117	84028528	412	191	20	133.78	28.28
chr1	84034065	84034364	300	190	10	62.07	12.5
chr1	84034483	84035047	565	226	19	78.35	12.25
chr1	84040838	84041132	295	181	11	73.79	18.25
chr1	84042097	84042304	208	77	12	104.91	27.85
chr1	84049690	84049965	276	149	10	50.89	10.5
chr1	84053920	84054036	117	59	6	65.31	14.14
chr1	84057564	84057791	228	75	8	51.14	11.35
chr1	84067124	84067306	183	74	9	68.71	13.61
chr1	84068667	84069034	368	295	15	76.02	8.75
chr1	84077702	84078068	367	251	14	82.63	13.32
chr1	84079302	84079534	233	162	9	58.28	14.25
chr1	84081206	84081564	359	174	12	70.52	12.25
chr1	84081712	84082296	585	74	23	74.97	11.47
chr1	84093999	84094359	361	213	14	53.1	7.37
chr1	84095910	84096157	248	111	9	51.14	11.67
chr1	84100210	84100699	490	155	17	58.75	10.72
chr1	84109006	84109548	543	367	22	74.97	10.65
chr1	84113876	84114415	540	194	17	77.54	13.87
chr1	84115801	84116343	543	370	21	100.3	16.34
chr1	84117446	84117636	191	78	9	53.6	14.29
chr1	84126540	84126798	259	161	9	58.21	12.25
chr1	84127839	84128141	303	72	15	60.01	8.66
chr1	84128250	84128679	430	319	18	95.67	17.15
chr1	84130245	84130666	422	205	14	80.38	12.5
chr1	84134421	84134660	240	128	10	51.13	9.19
chr1	84137425	84137958	534	194	16	78.82	10.65
chr1	84142122	84142543	422	257	18	116.63	25.65
chr1	84150939	84151184	246	182	10	55.86	10.94
chr1	84152208	84152447	240	68	14	82.89	14
chr1	84152642	84153061	420	76	14	52.84	13.83
chr1	84154226	84154597	372	77	20	109	15.75
chr1	84155624	84156165	542	176	22	76.81	10.89
chr1	84157303	84157629	327	105	13	96.56	24.51
chr1	84164709	84164939	231	124	7	51.33	15.32
chr1	84165474	84165669	196	122	10	51	10.72
chr1	84169316	84169626	311	87	14	82.54	13.4
chr1	84171860	84172576	717	566	27	108.65	11.31
chr1	84173507	84173955	449	97	17	50.79	6.6
chr1	84178831	84179198	368	286	12	50.15	9.57
chr1	84179888	84180378	491	163	19	78.9	10.72
chr1	84184901	84185345	445	137	18	67.81	9.12
chr1	84191478	84191802	325	169	13	68.42	12.61
chr1	84195362	84195759	398	328	16	67.12	13
chr1	84199291	84199541	251	78	12	89.53	22.5
chr1	84206517	84206861	345	171	9	50.56	13.32
chr1	84208068	84208494	427	292	18	102.57	14.14
chr1	84209052	84209389	338	201	12	51.13	7.66
chr1	84210011	84210332	322	190	12	53.34	9.19
chr1	84212467	84212748	282	89	13	82.51	14.29
chr1	84212924	84213212	289	72	12	50.93	12.25
chr1	84214310	84214834	525	136	17	54.82	9.19
chr1	84215251	84215591	341	163	17	88.61	13.78
chr1	84218672	84218954	283	111	15	86.17	13
chr1	84219156	84219734	579	387	22	63.14	6.68
chr1	84220405	84220991	587	323	23	134.92	17.15
chr1	84222265	84222525	261	83	12	89.66	18.25
chr1	84222529	84222807	279	77	11	67.79	15.98
chr1	84223014	84223744	731	482	32	223.66	18.38
chr1	84223931	84224097	167	74	8	61.6	21.44
chr1	84224225	84224687	463	180	24	182.31	28.83
chr1	84225054	84225369	316	163	14	73.62	13.55
chr1	84225535	84226159	625	134	23	120.45	14.7
chr1	84226801	84227321	521	76	21	117.92	14.7
chr1	84236769	84237176	408	174	13	55.5	8.75
chr1	84240080	84240239	160	84	10	74.88	16.22
chr1	84242702	84243213	512	97	21	82.98	9.19
chr1	84244235	84244533	299	68	14	64.36	12.25
chr1	84247869	84248430	562	346	18	50.13	8.17
chr1	84249467	84249702	236	149	11	50.06	9.8
chr1	84254299	84254637	339	165	13	71.87	12.05
chr1	84258603	84258785	183	110	10	77.49	19.69
chr1	84267352	84267563	212	138	9	77.92	19.87
chr1	84268251	84269418	1168	372	51	149.08	11.03
chr1	84269550	84269923	374	170	16	71.83	11.59
chr1	84273273	84274261	989	235	48	133.92	11.02
chr1	84276463	84277473	1011	452	45	94.4	9.53
chr1	84277766	84278364	599	288	24	90.53	9.75
chr1	84278774	84279486	713	174	32	124.88	9.43
chr1	84279511	84281508	1998	1639	209	1355.08	56.55
chr1	84299223	84299597	375	184	37	255.8	25.87
chr1	84314267	84314764	498	267	17	57.17	6.81
chr1	84315157	84315550	394	317	23	81.5	8.69
chr1	84317257	84318325	1069	540	62	259.87	18.75
chr1	84346650	84347413	764	168	39	71.49	5.35
chr1	84356121	84356397	277	209	11	52.22	10.59
chr1	84356576	84357518	943	221	66	316.48	19.6
chr1	84358047	84358346	300	90	13	55.09	10.21
chr1	84358765	84360529	1765	1333	149	384.04	10.58
chr1	84360534	84360923	390	167	19	68.57	11.56
chr1	84361912	84362152	241	65	13	51.21	8.75
chr1	84403384	84403916	533	167	23	86.57	13.92
chr1	84716924	84717837	914	74	38	249.13	23.82
chr1	84718632	84718901	270	126	8	55.65	15.32
chr1	84719464	84719765	302	148	11	87.97	21.62
chr1	84726324	84726531	208	74	6	51.01	19.14
chr1	84789158	84789415	258	162	8	58.13	18.85
chr1	84835118	84835600	483	132	37	273.61	21.7
chr1	84835678	84836271	594	173	100	977.2	52.25
chr1	87497377	87497601	225	65	9	95.01	42.73
chr1	87561522	87561705	184	76	8	51.61	13
chr1	87572037	87572248	212	100	6	54.21	17.5
chr1	87577217	87577374	158	77	6	61.55	21.13
chr1	87578046	87578528	483	320	24	153.01	22.05
chr1	87580702	87581051	350	162	12	65.26	12.87
chr1	87581070	87581384	315	113	11	60.89	12.76
chr1	87582855	87583091	237	76	11	62.08	13.83
chr1	87583744	87584481	738	429	33	83.28	9.04
chr1	87587228	87587441	214	124	9	64.82	16.82
chr1	87593151	87593396	246	178	8	51.86	15
chr1	87599805	87600741	937	657	108	897.87	36.04
chr1	87603230	87603767	538	375	24	117.66	16.34
chr1	87604364	87604726	363	218	12	68.06	14.14
chr1	87605858	87606128	271	158	8	57.31	12.9
chr1	87613118	87613476	359	177	17	109.81	15.4
chr1	87615880	87616107	228	153	7	55.04	20.42
chr1	87629267	87629653	387	287	15	65.41	7.66
chr1	87631537	87631849	313	251	14	66.7	13.43
chr1	87631903	87633357	1455	640	250	1839.82	59.22
chr1	87647925	87648895	971	383	99	834.61	70.94
chr1	87666885	87667117	233	66	10	59.56	10.97
chr1	87689728	87690212	485	325	121	1295.98	103.99
chr1	87690268	87691375	1108	782	57	292.13	20.74
chr1	87693854	87694085	232	155	10	56.77	10.21
chr1	87697277	87697453	177	101	8	52.94	13
chr1	87734654	87734981	328	137	20	99.58	12.25
chr1	87737745	87738162	418	173	13	68.29	11.56
chr1	87748330	87748962	633	445	21	73.56	9.14
chr1	87749890	87750211	322	195	26	142	19.73
chr1	87750446	87751403	958	445	46	140.02	9.6
chr1	87790909	87791321	413	270	108	1327.63	75.56
chr1	87791713	87792441	729	356	64	526.28	46.56
chr1	87804502	87804838	337	215	11	93.79	22.69
chr1	87805696	87805961	266	194	9	68.25	16.3
chr1	87806470	87806836	367	147	12	84.64	20.42
chr1	87806960	87807326	367	182	10	53.46	18.38
chr1	87807455	87807891	437	299	13	71.82	15.32
chr1	87961138	87961971	834	113	79	295.6	23.84
chr1	87967951	87968248	298	115	10	68.86	20.42
chr1	87983610	87983918	309	218	11	57.21	11.36
chr1	88007024	88007409	386	244	16	100.38	14.19
chr1	88007431	88007663	233	76	8	51.07	15.32
chr1	88008443	88008736	294	108	11	57.21	14.41
chr1	88033416	88033717	302	117	8	57.42	14.41
chr1	88037575	88037827	253	177	10	78.03	21.44
chr1	88050413	88051518	1106	814	162	1304.55	92.15
chr1	88087428	88087686	259	71	12	63.56	9.19
chr1	88125245	88125655	411	348	26	96.15	10.5
chr1	88125785	88126775	991	375	90	545.55	33.3
chr1	88130418	88130774	357	217	25	123.07	16.4
chr1	88160053	88160496	444	160	17	82.33	12.69
chr1	88199501	88200082	582	368	57	572.92	91.9
chr1	88240571	88241216	646	481	39	217.54	22.12
chr1	88241368	88241546	179	81	9	55.35	9.43
chr1	88241635	88242318	684	216	37	187.64	14.9
chr1	88242508	88243054	547	216	32	174.39	26.81
chr1	88243536	88243787	252	71	11	73.81	15.59
chr1	88244321	88244592	272	71	12	71.13	18.15
chr1	88244605	88245404	800	370	31	154.83	18.25
chr1	88245532	88246128	597	461	20	85.45	10.21
chr1	88246582	88246876	295	152	10	64.52	10.43
chr1	88247801	88248019	219	85	8	55.18	14.7
chr1	88248152	88248409	258	75	9	57.24	21.44
chr1	88255127	88256712	1586	810	362	3100	122.53
chr1	88326883	88327023	141	71	15	139.44	25.91
chr1	88330461	88331431	971	733	113	765.67	26.96
chr1	88334477	88334767	291	152	17	65.49	9.19
chr1	88337143	88339943	2801	1690	466	3100	46.9
chr1	88367108	88367943	836	322	98	424.62	13.44
chr1	88368641	88369614	974	301	111	556.55	26.26
chr1	88383194	88383549	356	134	16	84.43	11.91
chr1	88383636	88385923	2288	315	372	2443.11	59.51
chr1	88388842	88389228	387	238	19	112.81	15.32
chr1	88389248	88389604	357	211	26	169.74	24.51
chr1	88400096	88401203	1108	810	124	899.77	36.2
chr1	88421357	88421616	260	155	15	69.94	10.02
chr1	88421698	88426553	4856	1599	658	3100	109.31
chr1	88427256	88429574	2319	1403	247	1374.73	21.44
chr1	88430030	88430635	606	359	26	67.11	8.49
chr1	88478774	88479289	516	320	73	461.19	30.63
chr1	88479310	88479727	418	192	40	165.99	14.63
chr1	88483488	88483947	460	226	63	362.54	32.21
chr1	88507495	88507703	209	77	6	54.61	17.5
chr1	88600169	88600856	688	246	79	671.64	50.12
chr1	88932161	88932725	565	104	34	170.12	12.25
chr1	89076836	89077251	416	152	23	103.8	9.8
chr1	89077386	89078486	1101	457	75	247.11	15.75
chr1	89109939	89111269	1331	456	271	2621.24	96.37
chr1	89132029	89132214	186	118	6	53.27	18.56
chr1	89137708	89137999	292	136	9	79.23	18.85
chr1	89138966	89139383	418	54	12	87.13	24.51
chr1	89139989	89140205	217	66	6	51.63	20.42
chr1	89223166	89223904	739	471	103	862.8	69.42
chr1	89354824	89355038	215	72	6	51.89	16.34
chr1	89516675	89518910	2236	292	258	1022.56	37.37
chr1	89521341	89521832	492	270	27	73.93	8.17
chr1	89522953	89523571	619	241	40	196.63	17.7
chr1	89534082	89534583	502	74	40	147.15	10.76
chr1	89536084	89537424	1341	500	69	251.66	13.75
chr1	89539832	89540545	714	621	29	86.08	8.17
chr1	89542954	89543144	191	120	9	50.15	11.67
chr1	89545306	89545966	661	105	26	80.29	8.17
chr1	89547092	89547497	406	150	23	98.3	13.48
chr1	89554550	89554973	424	224	17	60.5	7.35
chr1	89555647	89556231	585	390	36	164.39	15.53
chr1	89559249	89559448	200	130	8	53.18	14.79
chr1	89560535	89560827	293	192	10	60.57	11.78
chr1	89561130	89561364	235	68	9	61.95	14.7
chr1	89574219	89574350	132	67	6	50.54	12.25
chr1	89574928	89575601	674	309	28	116.76	13.21
chr1	89578128	89578357	230	153	9	55.79	14.29
chr1	89578378	89578580	203	75	9	57.82	19.6
chr1	89579712	89579930	219	74	7	53	12.25
chr1	89580037	89580399	363	197	18	149.54	29.8
chr1	89580782	89581020	239	72	10	85.17	20.42
chr1	89581414	89581860	447	65	13	65.7	16.56
chr1	89581929	89582195	267	215	13	78.55	22.9
chr1	89586356	89586481	126	64	6	66.79	20.42
chr1	89591577	89592051	475	56	15	64.72	12.25
chr1	89592185	89592376	192	117	8	57.08	9.08
chr1	89593093	89593483	391	78	15	68.9	15.32
chr1	89593735	89594121	387	310	16	58.1	12.25
chr1	89594648	89595087	440	139	17	58.27	8.58
chr1	89595181	89595712	532	382	19	53.29	8.17
chr1	89601329	89601551	223	77	9	68.25	21.86
chr1	89605845	89606092	248	67	8	58.34	15.19
chr1	89606162	89606387	226	152	7	64.51	22.69
chr1	89606505	89606705	201	70	9	80.4	22.69
chr1	89607020	89607253	234	140	6	50.47	16.9
chr1	89607410	89607786	377	223	12	73.21	20.42
chr1	89608012	89608219	208	137	7	54.62	18.38
chr1	89610943	89611271	329	200	11	83.88	21.62
chr1	89611652	89611932	281	209	11	89.24	24.1
chr1	89612440	89612727	288	212	12	65.26	10.59
chr1	89613167	89613530	364	212	14	60.01	8.92
chr1	89614131	89614775	645	123	36	285.12	24.51
chr1	89616327	89616725	399	218	18	90.25	16.3
chr1	89617196	89617574	379	240	13	53.1	7.74
chr1	89617729	89618040	312	171	10	68.98	15.32
chr1	89618112	89618432	321	124	12	65.7	20.42
chr1	89618575	89618870	296	187	9	51.69	11.78
chr1	89618918	89619384	467	258	22	139.87	20.42
chr1	89619898	89620279	382	254	18	98.36	14
chr1	89620413	89620951	539	67	27	108.24	13.78
chr1	89621490	89621757	268	193	9	55.91	15.32
chr1	89622036	89622303	268	143	10	71.41	16.71
chr1	89622774	89623215	442	111	15	86.52	14.59
chr1	89652372	89653216	845	284	87	629.86	52.07
chr1	89654973	89655268	296	176	10	52.95	11.86
chr1	89662764	89663123	360	205	12	66.63	9.08
chr1	89673820	89674014	195	137	8	56.54	13.61
chr1	89687804	89688042	239	135	8	50.28	12.25
chr1	89724699	89725245	547	191	36	143.96	14.36
chr1	89745860	89746455	596	288	23	81.41	9.55
chr1	89747120	89747653	534	313	30	146.55	17.93
chr1	89749372	89750691	1320	549	150	867.67	38.8
chr1	89750751	89751836	1086	187	61	241.37	11.25
chr1	89753111	89753750	640	492	26	89.44	10.89
chr1	89754711	89755072	362	207	16	88.89	14.85
chr1	89755288	89755733	446	281	15	70.05	15.32
chr1	89762969	89763684	716	272	28	78.5	10.03
chr1	89765359	89765806	448	69	15	50.85	10.72
chr1	89769730	89770023	294	149	12	56.59	8.88
chr1	89781972	89782132	161	62	7	58.3	15.98
chr1	89783953	89784083	131	66	6	50.54	12.25
chr1	89797372	89798012	641	274	32	115.39	12.25
chr1	89816170	89816791	622	75	25	121.03	15.59
chr1	89817936	89818178	243	66	9	54.46	15.98
chr1	89821524	89821866	343	235	13	68.98	11.35
chr1	89827098	89827376	279	160	9	62.05	17.5
chr1	89831121	89832000	880	716	30	142.99	19.49
chr1	89832610	89833115	506	372	21	120.26	19.6
chr1	89833743	89834439	697	251	28	173.78	22.57
chr1	89834638	89834934	297	146	9	53.03	12.25
chr1	89835066	89835684	619	221	26	159.54	20
chr1	89835736	89836004	269	137	9	54.09	14.59
chr1	89837666	89838255	590	77	32	233.43	21.31
chr1	89838405	89838884	480	197	16	87.88	16.71
chr1	89838916	89839294	379	137	16	51.37	8.13
chr1	89839350	89839986	637	433	26	102.17	10.93
chr1	89840030	89840337	308	187	12	82.32	23.97
chr1	89840363	89840589	227	73	9	55.35	20.42
chr1	89841042	89841528	487	86	23	149.92	23.97
chr1	89841753	89842453	701	97	39	284.61	31.49
chr1	89842494	89843626	1133	523	56	350.69	35.01
chr1	89843755	89844471	717	363	49	332.73	30.75
chr1	89844852	89845177	326	203	14	74.85	10.5
chr1	89845288	89846069	782	639	36	190.45	21.21
chr1	89846836	89847186	351	69	13	74.53	13.13
chr1	89847542	89849338	1797	263	89	298.58	14.68
chr1	89850091	89850373	283	105	11	57.63	8.75
chr1	89850387	89850889	503	160	17	67.2	12.33
chr1	89856608	89856979	372	250	41	318.28	36.46
chr1	89904499	89905339	841	576	136	1183.12	45.22
chr1	89973740	89973998	259	83	14	82.27	17.45
chr1	89990562	89990827	266	74	13	73.62	14.67
chr1	89991134	89991402	269	132	31	199.88	21.97
chr1	89991452	89991785	334	219	60	566.4	59.73
chr1	89991996	89992393	398	180	14	73.62	9.75
chr1	90001711	90001836	126	64	7	50.51	10.81
chr1	90031074	90031350	277	185	15	128.49	30.63
chr1	90062952	90063141	190	135	8	74	25.23
chr1	90063641	90064016	376	57	12	70.04	15.32
chr1	90083251	90083578	328	176	10	52.2	12.9
chr1	90102154	90102442	289	145	8	51.62	14.59
chr1	90102555	90102789	235	115	8	59.65	14.94
chr1	90105389	90105656	268	190	10	71.41	16.71
chr1	90114591	90114996	406	61	16	74.56	9.93
chr1	90154503	90155402	900	475	46	208.09	13.78
chr1	90155733	90156254	522	117	25	146.97	18.38
chr1	90156290	90157163	874	91	39	202.69	25.92
chr1	90157189	90157515	327	76	16	101.21	16.49
chr1	90158098	90158721	624	496	33	164.19	15.32
chr1	90158751	90159290	540	70	26	86.74	7.8
chr1	90159478	90159860	383	255	17	89.78	14
chr1	90160677	90161096	420	271	15	65.87	9.57
chr1	90161467	90161843	377	158	17	103.62	19.01
chr1	90165218	90165572	355	73	14	86.84	14.14
chr1	90169897	90170204	308	89	13	53.1	12.58
chr1	90173510	90174456	947	573	177	1556.99	72.75
chr1	90472331	90473249	919	362	51	245.13	12.25
chr1	90483788	90484436	649	510	28	74.83	8.17
chr1	90532318	90532540	223	97	10	54.09	12.25
chr1	90549204	90549579	376	151	17	62	8.91
chr1	90551234	90551775	542	325	28	119.24	13.61
chr1	90551782	90552083	302	73	15	71.69	13.78
chr1	90552129	90552504	376	214	15	61.9	14.32
chr1	90591618	90591725	108	55	6	56.25	14.7
chr1	90592932	90593558	627	543	49	257.78	14.7
chr1	90593705	90594824	1120	423	60	261.69	16.77
chr1	90594876	90595318	443	196	26	163.46	18.38
chr1	90595485	90595877	393	78	25	115.06	10.83
chr1	90595952	90596401	450	181	29	204.06	38.57
chr1	90596498	90597436	939	588	57	300.66	13.78
chr1	90597506	90599643	2138	1149	316	3127.83	133.16
chr1	90965985	90967249	1265	556	110	534.5	32.67
chr1	91351017	91351532	516	405	68	724.04	69.25
chr1	91460035	91460362	328	146	17	64.04	7.03
chr1	91467073	91467501	429	102	17	54.13	6.68
chr1	91471541	91471927	387	144	27	181.41	19.25
chr1	91473115	91473939	825	441	77	442.01	26.96
chr1	91476568	91477031	464	304	37	306.99	23.56
chr1	91477298	91478026	729	626	33	174.39	29.03
chr1	91540688	91541077	390	140	36	299.76	38.8
chr1	91639008	91639299	292	188	15	67.2	9.54
chr1	91743744	91743957	214	137	6	53.95	13.13
chr1	91775818	91776160	343	207	12	95.41	26.8
chr1	91798853	91799202	350	68	14	82.27	10.72
chr1	91823927	91824301	375	145	31	299.85	64.33
chr1	91826612	91827047	436	172	16	94.77	14.7
chr1	91827663	91827982	320	122	15	113.1	27.85
chr1	91836901	91837210	310	119	13	73.62	9.5
chr1	92499664	92500234	571	210	144	1562.3	75.05
chr1	92508229	92508453	225	73	8	82.26	21.37
chr1	92510499	92510728	230	70	6	57.54	16.02
chr1	92510935	92511245	311	167	10	78.55	19.05
chr1	92511346	92511526	181	104	6	52.22	21.37
chr1	92871493	92871925	433	142	30	131.95	12.73
chr1	92895039	92895520	482	308	107	1093.5	56.1
chr1	92920523	92920995	473	113	35	180.77	19.7
chr1	92949153	92949910	758	433	111	1139.8	77.15
chr1	92949957	92950871	915	116	98	832.23	58.15
chr1	92951490	92951878	389	190	22	146.22	30.63
chr1	92953022	92953443	422	210	15	64.93	8.28
chr1	92956478	92956944	467	77	15	57.04	9.01
chr1	92960022	92960470	449	382	17	55.81	10.46
chr1	92961409	92961902	494	298	21	69.47	7.35
chr1	92965290	92965658	369	69	14	51.3	10.07
chr1	92978071	92978237	167	90	9	58.98	11.29
chr1	93033939	93034306	368	178	11	97.42	26.71
chr1	93034771	93035405	635	175	22	139.44	23.34
chr1	93083819	93084131	313	199	10	52.02	10.21
chr1	93146367	93147211	845	231	191	1796.5	71.07
chr1	93147719	93148312	594	263	51	316.65	27.23
chr1	93181543	93181777	235	165	8	54.15	15.32
chr1	93187306	93187676	371	302	15	77.59	17.15
chr1	93191503	93192481	979	605	36	136.48	14.29
chr1	93194427	93195296	870	541	206	1856.01	58.63
chr1	93195459	93196920	1462	948	94	693.97	43.39
chr1	93212729	93213031	303	174	9	68.25	22.28
chr1	93213218	93213529	312	145	8	65.77	28.28
chr1	93213556	93213918	363	270	15	123.24	26.69
chr1	93215048	93215998	951	193	39	335	37.39
chr1	93216324	93216592	269	94	13	139.36	37.39
chr1	93217138	93218956	1819	1105	109	912.21	52
chr1	93219220	93219438	219	76	8	58.34	13.42
chr1	93264896	93265384	489	119	15	108.74	23.56
chr1	93265761	93266013	253	156	9	68.25	15.5
chr1	93266104	93266297	194	75	9	77.83	32.67
chr1	93266330	93267083	754	432	34	241.84	47.43
chr1	93267165	93267362	198	125	6	53.27	19.76
chr1	93267385	93268275	891	301	44	329.71	36.39
chr1	93281518	93281815	298	234	14	79.55	16.34
chr1	93294599	93295772	1174	923	147	827.58	32.38
chr1	93308917	93309407	491	338	16	51.37	7.52
chr1	93309521	93310684	1164	490	235	1905.36	79.64
chr1	93352637	93353074	438	204	22	122.11	14
chr1	93355726	93356029	304	141	12	62.28	14
chr1	93391031	93391502	472	261	54	547.64	87.9
chr1	93436765	93437563	799	185	190	2112.62	136.53
chr1	93976820	93977088	269	148	10	59.59	10.56
chr1	94076415	94077875	1461	1004	239	1532.27	39.21
chr1	94112671	94112938	268	154	19	50.84	7.66
chr1	94112959	94113309	351	151	22	51.09	7.35
chr1	94369945	94370944	1000	560	175	1462.68	67.39
chr1	94531239	94531555	317	138	14	122.37	26.8
chr1	94531557	94531779	223	159	9	58.34	13.66
chr1	94532371	94532556	186	72	6	53.27	18.56
chr1	94532901	94533638	738	172	27	163.5	20.42
chr1	94535897	94536247	351	252	14	50.61	9.53
chr1	94537091	94537561	471	170	19	93.56	12.61
chr1	94537815	94538763	949	704	125	628.44	31.71
chr1	94544702	94545088	387	59	15	51.58	7.66
chr1	94572398	94572728	331	231	18	99.65	17.5
chr1	94803251	94804456	1206	879	225	2573.94	145.03
chr1	94804486	94804854	369	78	17	74.64	9.04
chr1	94807028	94808162	1135	284	95	646.88	42.01
chr1	94811530	94811989	460	72	15	87.03	15.32
chr1	94816216	94816490	275	102	9	62.61	17.5
chr1	94816868	94819141	2274	800	135	648.24	27.57
chr1	94819477	94819663	187	126	7	52.29	18.02
chr1	94830149	94830501	353	95	24	142	14.42
chr1	94830558	94831484	927	279	232	2188.05	64.74
chr1	94868808	94869025	218	76	21	106.72	14.25
chr1	94869567	94869820	254	121	15	90.22	15.32
chr1	94967860	94968469	610	182	55	327.68	28.18
chr1	95063282	95063611	330	169	12	78.84	13.32
chr1	95132367	95132551	185	77	10	117.15	37.39
chr1	95132722	95133022	301	163	9	72.28	24.51
chr1	95202261	95202786	526	165	76	662.15	45.11
chr1	95239065	95239678	614	240	46	284.14	30.63
chr1	95239913	95240508	596	306	73	444.13	39.82
chr1	95265598	95265831	234	72	8	73.49	21.88
chr1	95267634	95267897	264	189	7	57.24	16.9
chr1	95298312	95298529	218	53	7	53.14	15.32
chr1	95300880	95301307	428	207	19	145.72	25.8
chr1	95301742	95302125	384	208	18	119.47	23.53
chr1	95302178	95302558	381	70	16	108.08	18.38
chr1	95304100	95304333	234	90	8	68.64	19.14
chr1	95304400	95304577	178	68	7	55.37	19.14
chr1	95304967	95305181	215	67	8	58.34	15.81
chr1	95305907	95306135	229	66	7	54.9	13.61
chr1	95311128	95311352	225	158	6	50.62	12.25
chr1	95312532	95312749	218	149	6	52.44	12.68
chr1	95341332	95341838	507	121	31	189.06	19.25
chr1	95341857	95342653	797	339	158	1644.83	124.33
chr1	95374384	95376552	2169	1272	355	2466.9	53.72
chr1	95407778	95409062	1285	733	171	1571.34	80.69
chr1	95514783	95515039	257	165	7	53.08	14.41
chr1	95515069	95515274	206	75	8	60.08	21.62
chr1	95515456	95515780	325	123	13	105.97	21.62
chr1	95516310	95516664	355	162	10	65.68	16.12
chr1	95518763	95518979	217	126	8	58.34	13.29
chr1	95519812	95520146	335	127	11	80.32	27.23
chr1	95522591	95522830	240	168	7	61.4	17.5
chr1	95531536	95532807	1272	672	127	681.48	41.86
chr1	95650930	95652020	1091	662	111	980.23	95.57
chr1	95685039	95685381	343	208	13	102.95	21.62
chr1	95686881	95687244	364	163	10	53.28	14.7
chr1	95688211	95688468	258	136	8	53.93	13.92
chr1	95694029	95694803	775	698	30	90.85	9.53
chr1	95694871	95695827	957	134	44	135.37	9.8
chr1	95698200	95699166	967	243	184	1847.79	101.56
chr1	95700215	95701208	994	147	181	1965.36	96.27
chr1	95718870	95719247	378	154	15	88.83	15.59
chr1	95721195	95722655	1461	664	347	3100	108.74
chr1	97209950	97211170	1221	664	166	1277.08	32.67
chr1	97233990	97234209	220	144	8	73.22	24.51
chr1	97277002	97277241	240	159	10	56.54	12.25
chr1	97277545	97277785	241	85	12	70.84	14.9
chr1	97365062	97365187	126	64	7	58.9	18.65
chr1	97526980	97527163	184	112	6	56.26	16.34
chr1	97540612	97540757	146	74	6	50.44	17.1
chr1	97560767	97561429	663	554	29	97.31	11.99
chr1	97561511	97562378	868	280	56	261.76	18.61
chr1	97562397	97563115	719	518	50	264.95	15.32
chr1	97563931	97564870	940	408	162	1280.62	54.13
chr1	99522592	99522924	333	143	11	63.63	16.49
chr1	99537644	99538083	440	60	14	79.07	11.95
chr1	99538779	99539070	292	76	8	54.72	16.12
chr1	99543718	99543877	160	77	9	68.25	15.68
chr1	99545255	99545682	428	125	17	128.26	23.82
chr1	99548641	99548898	258	182	11	67.57	14.7
chr1	99553535	99553738	204	109	8	54.97	11.35
chr1	99553825	99554090	266	63	11	61.51	10.94
chr1	99555037	99555153	117	59	6	54.83	10.5
chr1	99555934	99556455	522	169	24	115.06	11.19
chr1	99557193	99557658	466	192	41	262.39	20.42
chr1	99557670	99558923	1254	851	253	2446.67	68.73
chr1	99559003	99559313	311	119	53	464.22	47.65
chr1	99559404	99559687	284	183	16	84.61	17.7
chr1	99600596	99600800	205	93	9	57.71	11.49
chr1	99666279	99667344	1066	318	195	1662.51	62.49
chr1	99667789	99668063	275	89	15	91.19	15.16
chr1	99757718	99757937	220	75	8	81.41	30.63
chr1	99831648	99831786	139	70	7	69.62	25.99
chr1	99991365	99991821	457	192	40	255.63	34.04
chr1	99991825	99992539	715	273	102	858.27	49.01
chr1	100486033	100486219	187	74	7	63.44	32.05
chr1	103782881	103783113	233	132	7	68.81	26.71
chr1	103788698	103789011	314	153	10	93.09	26.71
chr1	103789532	103789938	407	206	21	193.55	32.67
chr1	103789956	103790602	647	358	30	148.07	23.78
chr1	103798769	103799054	286	191	22	225.17	35.04
chr1	107559692	107560669	978	808	159	1209.71	56.81
chr1	107561021	107561312	292	94	12	63.1	12.25
chr1	107644493	107644727	235	164	9	54.98	14.29
chr1	107653820	107654209	390	169	15	53.1	11.15
chr1	107655412	107655789	378	302	15	60.01	9.26
chr1	107674771	107675032	262	69	10	57.92	13.83
chr1	107676901	107678743	1843	465	164	837.14	36.56
chr1	107680565	107680667	103	52	6	59.14	9.19
chr1	107681626	107681984	359	232	13	51.32	8.17
chr1	107682486	107682820	335	70	12	55.11	8.28
chr1	107683298	107684008	711	428	39	124.67	11.62
chr1	107686756	107687723	968	213	56	349.52	27.94
chr1	107694913	107695251	339	247	15	73.01	12.25
chr1	107697971	107698318	348	144	13	53.1	8.53
chr1	107709933	107710533	601	146	21	50.73	7.35
chr1	107714651	107714889	239	167	9	55.62	10.56
chr1	107715453	107715746	294	68	12	55.96	10.5
chr1	107721593	107721886	294	167	11	65.91	15.32
chr1	107723801	107724026	226	152	10	68.39	13.13
chr1	107724056	107724301	246	77	10	57.24	13.61
chr1	107725397	107725515	119	60	6	51.59	12.68
chr1	107728653	107728891	239	75	7	55.36	21.62
chr1	107740619	107741019	401	57	12	57.11	12.25
chr1	107743684	107744010	327	138	13	78.28	15.32
chr1	107745170	107745849	680	478	35	192.6	18.75
chr1	107745885	107746617	733	209	37	211.31	24.7
chr1	107746668	107747216	549	142	38	172.29	10.09
chr1	107747285	107747831	547	342	27	162.3	15.88
chr1	107747881	107748409	529	417	29	204.73	24.51
chr1	107748589	107748850	262	170	10	60.97	15.98
chr1	107861708	107862080	373	124	28	158.13	14.98
chr1	107867936	107868818	883	487	72	389.38	25.24
chr1	107877425	107877916	492	287	45	215.57	22.75
chr1	107877926	107878169	244	118	19	70.73	11.21
chr1	107884533	107884743	211	78	8	50.19	14.29
chr1	107886237	107887890	1654	556	222	1960.37	111.39
chr1	107887904	107888727	824	238	47	239.26	23.56
chr1	107889794	107890202	409	172	22	116.49	10.72
chr1	107890216	107890928	713	330	81	409.9	26.14
chr1	107926918	107927358	441	271	33	223.11	22.12
chr1	107927396	107927919	524	193	21	56.21	6.42
chr1	107931299	107931708	410	170	12	55.27	9.61
chr1	107933517	107934186	670	237	27	130.75	16.34
chr1	107934755	107935002	248	163	10	65.98	13.61
chr1	107935793	107936315	523	73	21	108.68	14.7
chr1	108068060	108068817	758	252	51	254.45	21.23
chr1	108523742	108524227	486	411	19	89.94	13.83
chr1	108610182	108611328	1147	944	105	814.13	43.48
chr1	108655770	108656805	1036	458	189	2209.97	178.46
chr1	108658162	108658391	230	72	8	54.89	10.21
chr1	108658425	108658676	252	179	13	91.47	18.25
chr1	108658905	108659206	302	227	12	82.22	15.64
chr1	108659635	108660141	507	386	21	111.04	17.15
chr1	108692688	108693557	870	684	164	1185.82	54.26
chr1	108693978	108694214	237	173	10	53.43	11.86
chr1	108828606	108828827	222	69	14	79.91	18.38
chr1	108829072	108829263	192	78	11	58.22	11.67
chr1	109486475	109486927	453	133	53	461.56	55.5
chr1	109505661	109506086	426	156	14	82.27	15.66
chr1	113761295	113761583	289	154	32	348.98	64.33
chr1	120190911	120191136	226	73	10	83.82	24.51
chr1	120207509	120208248	740	237	131	1228.71	84.24
chr1	120218176	120218736	561	351	44	164.41	9.93
chr1	120231636	120231903	268	74	8	51.09	13.32
chr1	120284647	120286618	1972	780	261	1762.28	70.17
chr1	120348008	120348177	170	72	6	50.41	15.32
chr1	120355261	120356046	786	519	376	3100	70.62
chr1	120444252	120444434	183	126	6	51.3	17.02
chr1	121363273	121363515	243	169	8	58.34	11.91
chr1	121363557	121364221	665	177	34	274.42	36.76
chr1	121364263	121364957	695	538	41	344.33	45.95
chr1	121364976	121365329	354	277	16	119.58	40.84
chr1	121365403	121365977	575	115	26	115.06	15.85
chr1	121366208	121366718	511	440	18	74.64	12.52
chr1	121380389	121380628	240	70	8	54.89	13.32
chr1	121388897	121389122	226	101	9	50.67	10.5
chr1	121394278	121394542	265	113	10	60.21	10.56
chr1	121400313	121401894	1582	923	253	1577.75	30.22
chr1	121416199	121416323	125	63	6	61.81	17.5
chr1	121419370	121419673	304	149	10	61.51	12.5
chr1	121422461	121423337	877	291	194	1806.85	55.14
chr1	121425526	121425883	358	266	14	65.14	13.13
chr1	121426141	121426573	433	253	16	67.72	10.21
chr1	121733694	121734583	890	365	92	730.42	52.71
chr1	121809454	121810091	638	260	135	1274.83	75.57
chr1	121970140	121970720	581	174	52	271.7	20.34
chr1	121972111	121972497	387	115	24	95.11	9.48
chr1	121996147	121996421	275	88	10	87.03	20.42
chr1	122009430	122009619	190	84	9	68.25	16.3
chr1	122010178	122010388	211	114	8	50.19	12.25
chr1	122010965	122011204	240	142	9	66.11	11.14
chr1	122016606	122018548	1943	969	301	2208.4	84.65
chr1	122119354	122119847	494	300	16	116.55	22.69
chr1	122121543	122122090	548	156	17	94.42	15.32
chr1	122131712	122132204	493	137	16	52.12	9.19
chr1	122132852	122133488	637	368	48	168	11.71
chr1	122147547	122148167	621	391	37	182.21	16.34
chr1	122155029	122155813	785	433	76	674.85	74.54
chr1	122161117	122162309	1193	702	215	2121.81	98.02
chr1	122400676	122400919	244	55	7	54.71	14.41
chr1	122400934	122401325	392	236	12	61.51	12.9
chr1	122414315	122414573	259	148	8	55.4	14.59
chr1	123224052	123225103	1052	638	198	2047.32	84.7
chr1	123323549	123323814	266	71	9	57.19	12.25
chr1	123323837	123324167	331	171	9	57.37	15.32
chr1	123327480	123328011	532	241	149	1580.18	76.92
chr1	123328028	123328563	536	369	27	153.46	18.38
chr1	123328746	123328946	201	69	8	54.22	13.13
chr1	123347014	123347311	298	137	8	60.01	19.14
chr1	123404241	123404450	210	92	8	69.32	17.5
chr1	123405332	123405746	415	258	12	74.38	15.32
chr1	123447357	123447582	226	101	8	58.34	11.08
chr1	123464175	123464690	516	301	60	529.89	59.22
chr1	127282817	127283165	349	274	12	58.23	13.13
chr1	127285144	127285857	714	516	29	133.76	17.23
chr1	127287098	127288094	997	417	58	253.72	13.57
chr1	127288200	127288719	520	167	37	198.57	14.98
chr1	127291787	127291985	199	126	8	63.04	19.49
chr1	127292093	127292584	492	146	20	115.32	17.1
chr1	127293302	127293733	432	201	17	109.81	21.17
chr1	127295312	127295573	262	191	10	68.66	15.32
chr1	127296221	127296452	232	117	9	55.46	12.25
chr1	127298018	127298378	361	155	14	88.45	23.34
chr1	127298455	127298970	516	305	18	95.15	20.42
chr1	127302808	127303145	338	131	15	91.19	14.49
chr1	127303256	127303628	373	184	15	86.67	23.34
chr1	127309728	127310362	635	75	22	68.43	13.61
chr1	127315186	127315607	422	198	18	99.91	17.79
chr1	127316552	127316792	241	112	16	57.59	8.86
chr1	127319773	127320119	347	225	15	67.5	9.97
chr1	127323592	127323921	330	131	16	77.59	14.51
chr1	127327808	127328206	399	197	15	65.85	14.32
chr1	127330944	127333334	2391	1096	463	3100	125.71
chr1	127338187	127338670	484	296	68	495	32.3
chr1	127363377	127363811	435	244	17	72.75	10.72
chr1	127370809	127370951	143	72	9	67.2	16.97
chr1	127456440	127457872	1433	1189	202	1917.39	67.39
chr1	129101270	129102116	847	342	92	672.6	47.44
chr1	129102357	129103395	1039	275	77	464.66	43.53
chr1	129115658	129116026	369	295	16	62.25	8.58
chr1	129116382	129116616	235	56	11	63.81	16.34
chr1	129121604	129122009	406	277	14	60.01	8.29
chr1	129127171	129127343	173	69	7	53.39	12.25
chr1	129135396	129135656	261	187	9	57.92	14.7
chr1	129138560	129139765	1206	1070	69	235.7	12.25
chr1	129153496	129153940	445	380	23	117.47	15.32
chr1	129304088	129304278	191	73	6	50.11	13.61
chr1	129385700	129386073	374	255	13	100.26	27.5
chr1	129386119	129386355	237	77	8	59.6	24.51
chr1	129386791	129387025	235	178	9	61.95	12.25
chr1	129409356	129409564	209	72	8	50.51	12.25
chr1	129670166	129671454	1289	640	249	2245.41	84.23
chr1	129684402	129684682	281	73	10	63.96	14.7
chr1	129686918	129687054	137	69	7	66.72	17.15
chr1	129695955	129696382	428	210	14	73.62	13.11
chr1	129703765	129704004	240	119	10	65.83	13.13
chr1	129705338	129705577	240	141	10	68.98	16.49
chr1	129706141	129706590	450	308	23	73.48	7.35
chr1	129706620	129707694	1075	810	57	345.21	22.05
chr1	129707879	129708171	293	142	13	73.21	14.79
chr1	129708796	129708930	135	68	8	65.31	18.85
chr1	129708995	129709234	240	164	9	52.02	12.25
chr1	129709575	129709785	211	68	9	50.19	12.25
chr1	129746675	129747008	334	257	23	123.18	13.48
chr1	129765184	129765717	534	214	106	836.21	59.38
chr1	129795179	129795484	306	109	11	84.61	20.42
chr1	129839009	129839236	228	157	8	58.23	13.92
chr1	129841704	129841926	223	59	7	54.88	13.25
chr1	129842021	129842557	537	394	24	158.39	25.8
chr1	129843876	129844109	234	163	8	58.34	11.47
chr1	129845085	129845480	396	190	15	80.8	18.38
chr1	129846434	129846638	205	55	7	53.54	11.67
chr1	129846646	129846888	243	72	11	79.8	18.38
chr1	129847644	129847918	275	151	10	55.93	17.15
chr1	129872349	129873423	1075	384	58	205.34	10.02
chr1	129874827	129875341	515	90	32	114.46	9.43
chr1	129875497	129875909	413	267	23	103.81	13.32
chr1	129877495	129878396	902	449	75	379.78	20.05
chr1	129878466	129878756	291	94	18	78.11	15.59
chr1	129879060	129879679	620	305	28	67.43	5.06
chr1	129880026	129880942	917	717	33	94.44	9.75
chr1	129881144	129881718	575	225	29	91.89	11.23
chr1	129883010	129883747	738	177	35	143.37	18.38
chr1	129884096	129884440	345	142	12	57.67	9.01
chr1	129885975	129886338	364	151	13	64.14	7.43
chr1	129886770	129887105	336	194	12	67.36	10.75
chr1	129888264	129888574	311	178	12	69.44	14.54
chr1	129900815	129901372	558	329	27	81.18	9.43
chr1	129902865	129903163	299	164	24	166.47	18.85
chr1	129910581	129910927	347	246	25	127.58	15.59
chr1	129911073	129911370	298	188	22	115.27	10.95
chr1	129998626	129999110	485	340	38	254.92	31.51
chr1	129999246	130000648	1403	697	88	533.31	49.01
chr1	130087231	130087394	164	70	8	58.91	14.29
chr1	130140488	130141308	821	269	105	752.79	32.69
chr1	130141438	130141765	328	63	16	74.51	14
chr1	130175096	130175261	166	75	6	58.24	19.76
chr1	130225403	130225948	546	72	18	82.33	13.38
chr1	130228587	130228794	208	96	9	83.32	22.28
chr1	130255703	130256542	840	468	92	787.07	65.87
chr1	130313064	130314237	1174	817	238	2388.06	89.5
chr1	130482926	130483309	384	162	12	65.34	11.78
chr1	130483367	130483673	307	188	13	63.95	17.5
chr1	130483694	130484756	1063	194	70	353.91	18.81
chr1	130485397	130485732	336	77	13	73.62	12.35
chr1	130485795	130486548	754	423	43	271.23	26.26
chr1	130486598	130486795	198	78	13	98.74	23.56
chr1	130487146	130489313	2168	460	518	3100	183.73
chr1	130489575	130490088	514	306	32	240.62	24.51
chr1	130601680	130602165	486	255	23	101.89	13.78
chr1	130609255	130609806	552	131	33	78.33	6.45
chr1	130625980	130626226	247	165	8	58.77	15.32
chr1	130635482	130635945	464	269	15	56.75	10.21
chr1	130639269	130639586	318	118	14	73.62	11.69
chr1	130639747	130640003	257	129	11	62.95	13.13
chr1	130640104	130640432	329	121	10	54.26	13.61
chr1	130640513	130640735	223	157	8	51.9	11.35
chr1	130643744	130644381	638	185	34	54.68	5.58
chr1	130721605	130721808	204	112	11	82.88	17.5
chr1	132612041	132614582	2542	2078	361	2340.09	41.85
chr1	132942503	132944062	1560	946	91	492.09	15.75
chr1	132944843	132945022	180	71	8	58.34	11.03
chr1	132945038	132945308	271	125	17	100.38	14.94
chr1	132945462	132946406	945	167	55	321.69	17.37
chr1	132946418	132946912	495	237	25	128.35	12.25
chr1	132946959	132949082	2124	705	107	521.94	25.69
chr1	132949119	132949354	236	75	10	61.78	17.15
chr1	132949396	132950227	832	544	43	204.96	11.89
chr1	132951059	132951340	282	74	10	54.26	9.72
chr1	132952343	132953084	742	201	27	117.44	11.86
chr1	132953616	132954980	1365	185	59	212.83	13.68
chr1	132955030	132955397	368	205	17	57.59	9.02
chr1	132955456	132956337	882	812	46	175.68	13.51
chr1	132956706	132957471	766	77	31	124.72	13.2
chr1	132959353	132959893	541	78	20	98.05	13.83
chr1	132960686	132961052	367	170	17	74.64	10.49
chr1	132961674	132961998	325	77	14	66.92	12.25
chr1	132963590	132964127	538	74	22	68.62	9.23
chr1	132968052	132968382	331	134	12	61.03	13
chr1	132971051	132971486	436	369	17	71.88	8.51
chr1	132971853	132972331	479	107	16	60.94	10.5
chr1	132972820	132973502	683	351	27	94.13	12.25
chr1	132973513	132973857	345	74	14	63.15	10.35
chr1	132973974	132974290	317	78	13	60.29	12.25
chr1	132976462	132977041	580	198	22	51.28	9.14
chr1	132977983	132978620	638	71	29	101	9.32
chr1	132980265	132980847	583	320	27	98.89	10.71
chr1	132980914	132981353	440	204	22	94.6	9.75
chr1	132981377	132981525	149	75	12	69.65	15.32
chr1	132983033	132983882	850	606	39	107.64	12.25
chr1	132986708	132987575	868	651	47	202.14	12.25
chr1	132987829	132988324	496	161	17	69.35	11.14
chr1	132988862	132989567	706	479	26	62.41	6.13
chr1	132992183	132992890	708	329	35	181.96	15.75
chr1	132992897	132994681	1785	1488	269	2035.49	104.15
chr1	133000270	133000789	520	84	24	64.28	8.48
chr1	133032614	133032983	370	197	15	79.17	20.42
chr1	133034707	133035533	827	319	94	541.84	40.53
chr1	133035633	133036269	637	188	25	107.6	11.59
chr1	133049561	133050113	553	217	97	953.11	70.02
chr1	133070097	133070518	422	309	17	131.05	32.67
chr1	133070891	133071137	247	74	9	80.21	20.42
chr1	133071142	133071363	222	160	13	65.26	12.24
chr1	133071937	133072421	485	78	18	121.57	24.51
chr1	133073316	133073695	380	310	13	93.44	20.42
chr1	133076098	133076304	207	136	9	68.25	17.75
chr1	133076376	133076623	248	66	11	69.26	17.15
chr1	133095691	133097006	1316	1081	126	753.93	39.21
chr1	133141614	133142085	472	277	59	535.97	45.95
chr1	133146491	133147352	862	83	40	213.14	14.54
chr1	133147371	133149567	2197	1942	444	3100	99.29
chr1	133149780	133152125	2346	474	211	1380.92	32.16
chr1	133152174	133154151	1978	1289	138	1054	28.68
chr1	133154232	133154744	513	331	29	218.02	37.92
chr1	133154747	133155201	455	308	20	127.52	16.34
chr1	133155229	133158348	3120	2360	161	676.03	21.44
chr1	133158649	133159497	849	407	43	236.3	19.01
chr1	133159563	133159990	428	219	23	99.53	10.49
chr1	133160032	133160782	751	590	51	355.3	27.74
chr1	133160876	133161170	295	115	14	71.94	14
chr1	133161577	133163889	2313	931	189	1470.65	44.77
chr1	133163961	133164151	191	62	13	65.26	10.53
chr1	133164239	133164714	476	270	23	128.3	16.34
chr1	133165170	133170489	5320	1856	328	1460.02	21.78
chr1	133170535	133170945	411	293	25	124.59	18.38
chr1	133170962	133176458	5497	5145	665	3100	78.32
chr1	133178675	133179276	602	265	26	118.11	12.25
chr1	133179442	133180972	1531	487	85	422.32	21.24
chr1	133183245	133184418	1174	955	94	339.91	13.02
chr1	133185955	133186246	292	69	16	84.27	11.14
chr1	133187267	133187602	336	118	15	67.2	9.61
chr1	133190401	133191115	715	217	45	140.02	11.15
chr1	133206848	133207087	240	94	7	55.23	18.02
chr1	133213722	133214019	298	129	11	80.87	24.51
chr1	133241214	133241483	270	73	10	59.43	12.68
chr1	133275247	133275616	370	122	13	52.67	8.17
chr1	133275885	133276383	499	426	22	74.97	11.01
chr1	133280937	133281544	608	239	31	105.11	9.19
chr1	133285449	133285713	265	155	14	72.4	13.61
chr1	133328418	133328796	379	212	24	144.24	21
chr1	133335204	133335513	310	154	15	82.27	13.29
chr1	133342917	133343792	876	459	37	94.08	9.66
chr1	133344865	133345380	516	225	22	96.93	12.25
chr1	133360949	133361239	291	75	15	50.41	7
chr1	133370361	133370699	339	218	12	57.21	10.38
chr1	133382514	133382879	366	181	16	91.16	9.72
chr1	133407675	133408009	335	141	13	71.64	13.83
chr1	133416472	133416745	274	199	10	56.75	14.06
chr1	133421168	133421551	384	222	18	56.62	7.54
chr1	133421596	133425819	4224	3006	1075	3100	85.77
chr1	133451664	133451787	124	63	6	56.25	14.7
chr1	133451846	133452002	157	69	9	66.01	19.22
chr1	133534730	133535016	287	184	22	127.87	19.6
chr1	133554568	133554947	380	77	22	103.8	11.03
chr1	133585088	133585783	696	292	73	460.22	30.46
chr1	133586474	133587406	933	598	88	406.04	21
chr1	133587614	133588405	792	179	36	106.22	9.7
chr1	133612871	133613226	356	147	13	79.79	12.25
chr1	133723936	133725084	1149	468	186	1561.6	80.32
chr1	133763704	133764671	968	365	123	927.26	38.12
chr1	133772776	133773050	275	137	8	58.34	16.85
chr1	133806719	133808215	1497	402	229	2263.73	93.94
chr1	133819617	133819854	238	124	9	65.55	16.34
chr1	133830880	133831431	552	468	29	212.22	32.67
chr1	133832863	133833081	219	122	8	58.34	10.73
chr1	133834275	133834614	340	208	20	139.44	25
chr1	133834864	133835287	424	225	17	76.75	14.29
chr1	133835337	133835654	318	245	16	67.2	7.79
chr1	133903805	133905114	1310	794	362	3100	69.14
chr1	134004685	134005100	416	158	14	74.7	13.37
chr1	134006019	134006158	140	71	7	50.54	14.29
chr1	134006222	134009589	3368	1709	485	3100	34.04
chr1	134009708	134010061	354	89	13	68.77	9.88
chr1	134010685	134011374	690	76	31	169.09	18.85
chr1	134012145	134012553	409	170	14	53.1	6.68
chr1	134012915	134013214	300	178	10	52.65	14.7
chr1	134013887	134014374	488	145	15	60.01	11.96
chr1	134014747	134014956	210	73	9	61.13	22.28
chr1	134014967	134015434	468	291	15	77.11	18.38
chr1	134015464	134015935	472	266	15	81.2	12.25
chr1	134016652	134017123	472	358	18	108.79	17.1
chr1	134017761	134018250	490	344	23	107.21	10.51
chr1	134018693	134019061	369	251	13	73.27	13.32
chr1	134020346	134020748	403	202	15	79.62	18.85
chr1	134022286	134022568	283	102	12	59.35	12.25
chr1	134022608	134022884	277	141	13	71.13	13.4
chr1	134023908	134024163	256	56	12	57.21	12.55
chr1	134024511	134025129	619	77	22	97.91	8.17
chr1	134025723	134026171	449	145	19	87.01	10.5
chr1	134026604	134027322	719	194	29	134.7	13.61
chr1	134029714	134030631	918	642	53	185.21	12.27
chr1	134032077	134032624	548	373	23	61.78	12.31
chr1	134032966	134033844	879	348	40	168.97	11
chr1	134034150	134036626	2477	2058	314	2441.13	69.8
chr1	134039681	134040148	468	292	30	128.79	12.25
chr1	134042653	134043050	398	239	21	95.66	12.76
chr1	134212485	134213155	671	237	89	662	56.26
chr1	134213195	134213683	489	297	25	86.82	14.14
chr1	134215048	134215481	434	228	21	78.43	12.25
chr1	134230045	134231013	969	779	37	179.73	14.14
chr1	134238304	134238752	449	304	36	140.59	10.72
chr1	134252422	134252658	237	163	16	142.02	41.92
chr1	134267246	134267742	497	194	89	572.34	19.46
chr1	134287594	134288604	1011	728	98	654.93	54.2
chr1	134313731	134314582	852	214	139	1413.36	80.28
chr1	134365567	134365977	411	230	13	83.01	21.62
chr1	134373469	134373839	371	104	62	497.29	38.99
chr1	134373884	134374212	329	105	75	581.24	35.47
chr1	134405878	134406162	285	202	9	54.58	12.25
chr1	134406224	134406637	414	197	21	106.72	13.53
chr1	134874216	134874659	444	151	18	128.32	18.38
chr1	134875056	134875752	697	77	30	180.1	22.8
chr1	134876145	134876540	396	333	14	90.17	13.92
chr1	134916738	134917278	541	167	17	95.25	18.38
chr1	134921515	134922319	805	414	127	956.38	36.17
chr1	135014773	135015058	286	95	13	81.75	18.38
chr1	135026226	135026814	589	426	23	89.17	13.4
chr1	135027123	135029517	2395	783	237	1555.39	70.43
chr1	135029705	135029923	219	149	8	50.67	12.9
chr1	135029977	135030221	245	172	13	80.45	14.29
chr1	135035927	135036055	129	65	7	51.31	11.06
chr1	135036482	135037013	532	311	24	172.19	29.7
chr1	135037194	135037479	286	121	11	92.02	18.56
chr1	135037842	135038607	766	126	33	224.27	28.01
chr1	135038707	135038848	142	72	8	70.63	30.63
chr1	135282189	135282600	412	156	48	400.3	60.58
chr1	135282645	135282959	315	129	10	59.2	12.25
chr1	135314794	135315149	356	217	26	241.26	39.82
chr1	135494630	135495041	412	74	14	73.62	12.62
chr1	135496945	135497237	293	115	10	60.57	11.78
chr1	135497492	135497766	275	120	14	93.8	22.05
chr1	135497936	135498316	381	193	19	77.63	9.34
chr1	135498378	135499092	715	66	26	81.42	8.75
chr1	135506215	135507150	936	638	116	729.8	28.15
chr1	135514171	135514366	196	59	6	52.67	15.32
chr1	135514998	135515317	320	199	11	57.21	13.72
chr1	135515332	135515638	307	70	12	60.86	12.25
chr1	135515808	135516229	422	66	13	88.05	16.34
chr1	135557595	135558362	768	341	118	832.85	42.88
chr1	135674206	135674412	207	156	8	58.34	12.68
chr1	135957292	135957908	617	187	70	542.39	32.57
chr1	135960332	135960662	331	168	22	120.83	15.64
chr1	135961800	135962300	501	77	28	84.43	10.52
chr1	135970178	135970510	333	262	12	59.34	9.01
chr1	135970599	135971873	1275	798	82	371.93	23.14
chr1	135972012	135972578	567	498	24	86.3	10.33
chr1	135974105	135975351	1247	416	92	507.57	21.37
chr1	135975372	135976070	699	293	294	2738	94.21
chr1	135989321	135990875	1555	1354	197	1104.29	28.01
chr1	135991548	135992041	494	192	36	126.85	10.59
chr1	135995342	135996714	1373	722	143	762.69	29.69
chr1	136092849	136093251	403	195	29	264.78	52.07
chr1	136198941	136199976	1036	630	66	285.7	14.7
chr1	136200089	136200330	242	76	12	62.12	13.25
chr1	136201276	136201525	250	94	24	204.24	36.38
chr1	136240847	136241728	882	402	65	348.28	18.91
chr1	136257974	136258343	370	296	13	52.67	10.21
chr1	136258369	136258927	559	323	240	3100	175.34
chr1	136302140	136303091	952	456	146	1674.38	131.23
chr1	136308236	136308687	452	151	19	56.52	8.86
chr1	136309194	136309343	150	76	8	60.82	16.61
chr1	136310173	136310364	192	73	8	51.74	13.61
chr1	136311418	136312585	1168	399	176	1621.69	70.02
chr1	136323556	136323782	227	130	8	53.93	9.8
chr1	136324659	136324878	220	104	8	57.92	13.32
chr1	136330529	136330687	159	78	9	80.74	21.31
chr1	136351904	136352369	466	223	71	450.57	27.77
chr1	136390901	136391772	872	329	245	2379.18	64.11
chr1	136404819	136405235	417	280	16	68.77	10.5
chr1	136452946	136453774	829	592	68	628.01	91.9
chr1	136456605	136456878	274	189	23	224.85	52.51
chr1	136644097	136644326	230	114	28	189.45	22.46
chr1	136700199	136700570	372	189	16	68	14.98
chr1	136852007	136852822	816	469	92	871.79	104.98
chr1	136858928	136859400	473	271	149	1824.75	133.03
chr1	136862692	136862869	178	77	8	72.33	16.12
chr1	137025624	137025857	234	71	11	79.9	14.14
chr1	137026872	137027521	650	268	38	167.81	19.06
chr1	137027584	137028921	1338	270	222	1871.21	65.35
chr1	137029006	137030543	1538	310	264	2429.86	73.81
chr1	137030704	137031627	924	161	53	296.64	21
chr1	137031634	137032306	673	388	31	131.95	14.84
chr1	137032570	137032922	353	132	12	61.72	12.05
chr1	137032976	137033505	530	454	34	233.2	20.42
chr1	137033822	137034584	763	259	30	129.13	16.9
chr1	137035618	137036027	410	176	18	111.99	15.88
chr1	137036553	137036783	231	111	14	74.17	12.25
chr1	137037546	137037694	149	75	10	74.55	22.69
chr1	137038276	137038547	272	68	13	90.18	22.69
chr1	137039596	137039968	373	181	11	52.33	12.25
chr1	137041649	137042545	897	539	48	253.98	16.22
chr1	137042553	137045246	2694	894	518	3100	67.24
chr1	137047145	137047431	287	204	12	65.04	10.5
chr1	137047645	137048337	693	289	38	172.29	12.74
chr1	137048928	137049364	437	186	15	73.07	11.86
chr1	137050825	137051579	755	260	44	279.03	24.51
chr1	137052229	137052653	425	193	28	219.64	31.86
chr1	137052865	137053142	278	78	17	127.45	20.42
chr1	137053144	137054126	983	734	99	740.13	30.97
chr1	137054141	137055708	1568	163	129	719.64	31.31
chr1	137157612	137157909	298	150	11	62.19	14.29
chr1	137158276	137159010	735	246	34	191.08	14.54
chr1	137159375	137159904	530	336	18	69.12	11.86
chr1	137161916	137162460	545	185	20	56.88	6.13
chr1	137162482	137163006	525	327	27	78.5	8.27
chr1	137163632	137164000	369	69	15	67.2	10.55
chr1	137164434	137164948	515	424	27	133.95	11.95
chr1	137167952	137168298	347	150	14	84.94	20.05
chr1	137173045	137173301	257	186	10	60.07	12.25
chr1	137177322	137177618	297	177	24	188.41	27.23
chr1	137179152	137179481	330	220	43	271.84	18.38
chr1	137179610	137180906	1297	996	196	1543.74	98
chr1	137189020	137189199	180	66	6	51.76	13.61
chr1	137201495	137201669	175	102	6	54.14	18.02
chr1	137209861	137210640	780	629	201	2206.28	109.91
chr1	137271544	137271707	164	72	9	57.71	12.25
chr1	137276693	137277827	1135	722	53	304.6	24.51
chr1	137278456	137278825	370	250	14	60.34	12.25
chr1	137279420	137279786	367	197	12	53.03	14.29
chr1	137280425	137280841	417	166	12	64.23	12.5
chr1	137282946	137283203	258	82	9	54.74	11.14
chr1	137287851	137288101	251	73	10	67.07	16.49
chr1	137292140	137292483	344	163	12	81.33	20.42
chr1	137326278	137327445	1168	754	115	545.48	27.13
chr1	137333428	137333867	440	241	18	70.73	8.09
chr1	137348819	137349090	272	206	8	65.55	20.42
chr1	137363575	137363967	393	209	32	173.7	18.94
chr1	137413362	137413909	548	236	29	125.71	12.25
chr1	137431353	137431738	386	207	18	73.08	12.25
chr1	137431832	137432384	553	236	30	153.75	18.38
chr1	137479239	137479492	254	122	7	54.38	18.56
chr1	137481410	137481616	207	77	6	51.14	19.14
chr1	137488870	137489092	223	73	8	51.9	15.88
chr1	137499650	137499933	284	76	8	58.34	17.4
chr1	137516400	137517083	684	227	25	79.59	9.78
chr1	137522838	137523158	321	256	14	58.88	14.29
chr1	137540871	137541133	263	108	10	61.99	10.94
chr1	137553855	137554004	150	76	6	52.45	18.38
chr1	137555978	137556531	554	400	23	79.83	7.35
chr1	137570015	137570225	211	75	8	57.9	15.32
chr1	137581523	137581760	238	165	11	59.39	12.25
chr1	137583138	137583787	650	359	75	533.86	44.93
chr1	137584118	137584526	409	297	22	110.4	15.75
chr1	137584547	137586121	1575	147	290	2883.19	98.02
chr1	137587287	137588493	1207	579	156	1169.01	58.54
chr1	137595902	137596223	322	138	17	64.04	9.86
[truncated: 51,525 more rows]

## Sheet: ser5_peaks_LPS_2h_vs_input
chr	start	end	length	summit	tags	-10*log10(pvalue)	fold_enrichment
chr1	4775241	4776117	877	511	108	895.11	62.7
chr1	4797618	4798416	799	389	112	1276.82	148.47
chr1	4847389	4847996	608	244	140	1685.16	117.98
chr1	4848045	4848749	705	337	29	208.85	28.98
chr1	4860566	4860881	316	150	8	50.66	13.76
chr1	4870798	4871053	256	179	6	61.19	24
chr1	5073007	5073708	702	242	64	457.12	52
chr1	6196338	6196596	259	181	7	55.13	17.21
chr1	6204055	6205262	1208	584	185	2003.37	169.76
chr1	6205313	6205724	412	70	20	116.17	13.23
chr1	6267006	6267247	242	156	6	62.8	30
chr1	6267593	6267855	263	80	6	60.42	24
chr1	6268439	6268626	188	122	7	83.68	36
chr1	6417564	6417748	185	78	6	70.57	30
chr1	6417873	6418109	237	86	6	51.39	18
chr1	6443814	6443998	185	86	11	62.3	13.76
chr1	6444040	6444792	753	622	89	480.57	21.41
chr1	6445153	6446289	1137	742	82	395.46	24
chr1	6448111	6448350	240	85	8	53.85	9.18
chr1	6455036	6455366	331	182	13	59.85	8.26
chr1	6466540	6467030	491	237	25	151.59	19.66
chr1	6486708	6487166	459	85	17	111.27	15.29
chr1	6487284	6487655	372	197	12	71.39	13.76
chr1	6488825	6489277	453	367	18	70.31	10.71
chr1	6614615	6614926	312	85	10	54.45	16.61
chr1	6651060	6651302	243	85	7	56.24	16.72
chr1	7078467	7079439	973	786	137	1348.44	57.4
chr1	9535051	9535785	735	256	68	362.4	21.11
chr1	9535984	9536152	169	85	7	57.5	17.84
chr1	9537571	9539335	1765	623	126	697.16	39.92
chr1	9539484	9539682	199	114	7	52.84	14.75
chr1	9690101	9691280	1180	753	119	995.39	63.24
chr1	9707791	9708418	628	215	20	78.49	10.37
chr1	9708815	9709432	618	186	22	93.01	11.91
chr1	9712103	9712360	258	85	8	51.36	16.06
chr1	9721518	9721873	356	111	13	57.19	13.07
chr1	9726765	9727005	241	161	6	55.29	18.35
chr1	9727180	9727379	200	113	7	56.24	16.52
chr1	9729511	9729843	333	221	9	66.24	13.76
chr1	9729896	9730118	223	106	8	52.82	13.76
chr1	9734911	9735223	313	206	9	59.98	19.27
chr1	9735490	9736110	621	153	42	352.58	38.54
chr1	9736115	9738916	2802	2246	324	2540.89	93.29
chr1	9787256	9787716	461	237	18	112.94	16.06
chr1	9787771	9789477	1707	515	225	2487.66	131.91
chr1	9796122	9796334	213	128	12	57.19	9.77
chr1	9801615	9801854	240	156	8	58.83	13.23
chr1	9803044	9803259	216	143	10	55.89	11.01
chr1	9838168	9838899	732	249	23	118.92	20.02
chr1	9839955	9840263	309	219	9	54.82	11.87
chr1	9866819	9867110	292	139	24	142.02	16.94
chr1	9871982	9872249	268	131	9	65.23	16.19
chr1	9927796	9928024	229	98	7	51.99	13.76
chr1	9931065	9931385	321	206	9	54.7	12.29
chr1	9932252	9932587	336	226	11	68.96	11.87
chr1	9932675	9933365	691	402	39	200.51	18.35
chr1	9933691	9934403	713	461	187	2060.75	138.8
chr1	10027478	10028466	989	509	84	623.59	67.1
chr1	10029439	10030383	945	496	107	862.24	65.76
chr1	10123947	10124249	303	141	11	67.77	14.6
chr1	10157067	10157351	285	146	7	56.24	15.69
chr1	10222388	10223520	1133	661	121	1167.12	71.28
chr1	12982166	12982412	247	76	6	51.09	16.19
chr1	13257474	13257788	315	167	12	57.19	11.56
chr1	13305076	13305314	239	83	8	50.66	19.27
chr1	13360576	13360846	271	87	8	53.29	12.74
chr1	13362352	13364870	2519	642	349	3100	84.55
chr1	13416365	13416835	471	358	28	217.81	35.6
chr1	13560704	13560883	180	80	6	55.41	17.21
chr1	13579185	13580271	1087	713	93	677.79	46.55
chr1	13650384	13650881	498	201	111	1526.54	161.58
chr1	15795437	15796317	881	326	74	679.31	60.56
chr1	15842339	15842597	259	50	6	60.78	23.94
chr1	16088828	16089316	489	335	15	84.24	16.52
chr1	16089384	16090638	1255	86	45	217.76	14.81
chr1	16094107	16094567	461	355	94	1076.27	108.15
chr1	16094720	16095605	886	796	61	367.82	18.29
chr1	16095747	16096092	346	88	19	136.87	21.36
chr1	16508698	16509546	849	654	64	517.55	37.39
chr1	16554151	16554590	440	286	14	85.55	14.96
chr1	16554742	16555093	352	193	11	69.82	15.64
chr1	16572167	16572379	213	130	9	75.1	19.27
chr1	16608503	16609830	1328	1077	141	1117.74	65.62
chr1	16632166	16632712	547	276	19	94.53	11.29
chr1	16641339	16641515	177	60	7	59.95	16.52
chr1	16646438	16647381	944	657	143	1253.64	71.57
chr1	16655040	16655758	719	261	55	264.29	29.69
chr1	16678273	16679210	938	518	96	594.54	31.76
chr1	16679468	16679966	499	300	19	78.93	13.74
chr1	16788450	16788680	231	154	10	59.06	11.13
chr1	20810127	20810561	435	192	17	120.47	27.53
chr1	20880508	20880808	301	186	13	104.14	28.68
chr1	21068674	21068948	275	69	11	69.52	17.7
chr1	21069075	21069875	801	462	94	761.21	51.98
chr1	21208622	21209026	405	271	31	135.97	14.33
chr1	23262800	23263235	436	311	21	151.88	30.28
chr1	23389753	23390214	462	239	54	510.42	74.72
chr1	23390277	23390567	291	108	22	146.39	25.81
chr1	23406338	23406751	414	268	13	102.4	22.94
chr1	23840243	23840494	252	83	7	56.24	17.34
chr1	23844632	23844835	204	120	6	51.9	17.21
chr1	23848432	23848684	253	107	7	62.99	21.51
chr1	23928540	23929480	941	604	73	623.25	40.78
chr1	24012254	24012685	432	156	45	340.61	24.78
chr1	24106887	24107605	719	201	45	407.63	55.71
chr1	24560490	24560758	269	171	9	86.32	32.12
chr1	24685026	24685989	964	567	70	538.74	48.65
chr1	24798759	24799009	251	193	7	65.33	18.35
chr1	30856584	30856863	280	200	8	66.71	19.27
chr1	30856913	30857081	169	85	6	51.83	27.53
chr1	30857534	30857843	310	120	8	75.96	33.03
chr1	30929639	30931112	1474	1195	114	1001.52	96.35
chr1	31005940	31006401	462	326	17	128.61	26.22
chr1	31006514	31007276	763	80	47	408.96	58.99
chr1	33726362	33726797	436	349	38	248.49	25.03
chr1	33727060	33727447	388	183	13	50.59	9.35
chr1	33776621	33777077	457	140	37	265.7	29.88
chr1	33871140	33871519	380	265	47	434.64	41.84
chr1	33964241	33965152	912	644	69	509.94	35.39
chr1	33981071	33981357	287	125	8	65.54	15.29
chr1	33982172	33982399	228	81	9	85.63	26.76
chr1	33988950	33989298	349	155	10	64.75	16.52
chr1	34053261	34053683	423	159	17	78.93	14.56
chr1	34062436	34062817	382	271	21	106.94	12.51
chr1	34067763	34068831	1069	700	192	1948.53	94.82
chr1	34068862	34069166	305	85	18	115.97	16.3
chr1	34072693	34072838	146	74	7	60.97	14.6
chr1	34077392	34077686	295	128	8	62.63	21.73
chr1	34080374	34080736	363	227	14	72.74	13.32
chr1	34085647	34085933	287	85	26	217.53	27.65
chr1	34087277	34087631	355	145	11	79.23	18.77
chr1	34089806	34090104	299	217	10	71.34	13.76
chr1	34090811	34091188	378	297	14	86.19	18.21
chr1	34091611	34091962	352	132	12	65.29	16.06
chr1	34093058	34093286	229	83	9	75.54	20.95
chr1	34096699	34097168	470	291	15	91.32	14.96
chr1	34100699	34101037	339	253	13	70.01	12.04
chr1	34107732	34108081	350	147	12	74.4	13.76
chr1	34112240	34112495	256	75	8	66.71	17.62
chr1	34113113	34113467	355	212	11	83.74	27.53
chr1	34119402	34119716	315	85	9	64.68	15.64
chr1	34125244	34125419	176	101	7	67.14	20.65
chr1	34127182	34127631	450	298	17	126.45	27.87
chr1	34128924	34129222	299	74	9	77.62	20.58
chr1	34130578	34130955	378	184	9	79.91	27.53
chr1	34131450	34131690	241	166	7	75.44	36
chr1	34131815	34132032	218	117	8	56.24	12
chr1	34133829	34134253	425	341	16	152.32	36
chr1	34142823	34143407	585	163	16	131.34	24
chr1	34146037	34146331	295	131	10	88.82	24.29
chr1	34150062	34150378	317	81	10	59.06	10.91
chr1	34154708	34154970	263	75	9	82.14	20.24
chr1	34155095	34155484	390	177	12	67.77	16.1
chr1	34158592	34158850	259	194	7	56.75	14.49
chr1	34165478	34165820	343	272	10	79.63	15.29
chr1	34168725	34169157	433	237	18	152.04	36.22
chr1	34176961	34177267	307	152	7	53.1	15.29
chr1	34177314	34177503	190	77	7	56.85	22.94
chr1	34178276	34178664	389	213	13	102.79	31.08
chr1	34181612	34182017	406	233	13	111.92	31.08
chr1	34182661	34182972	312	152	10	83.8	19.12
chr1	34184547	34184796	250	143	9	50.71	8.6
chr1	34189753	34190030	278	88	9	50.71	13.39
chr1	34190688	34191086	399	179	11	52.93	11.8
chr1	34191842	34192191	350	165	9	60.51	20.24
chr1	34194245	34194455	211	111	6	59.05	18.35
chr1	34197005	34197381	377	159	11	98.01	24.58
chr1	34198420	34198697	278	193	7	56.24	15.31
chr1	34201664	34202095	432	88	15	105.8	17.84
chr1	34203477	34204012	536	443	16	119.66	27.53
chr1	34206759	34207021	263	181	7	54.64	13.76
chr1	34208391	34208725	335	135	9	68.02	18.11
chr1	34213701	34214009	309	146	10	59.06	12.76
chr1	34215848	34216127	280	180	8	75.54	29.5
chr1	34216293	34216475	183	88	6	52.84	24.58
chr1	34216537	34216899	363	210	13	111.82	29.5
chr1	34217504	34217761	258	52	7	73.1	23.94
chr1	34221473	34221744	272	197	12	96.51	24.78
chr1	34222898	34223132	235	85	7	65.37	21.51
chr1	34224072	34224378	307	174	8	60.29	17.65
chr1	34226682	34226969	288	87	9	63.2	13.76
chr1	34229791	34230094	304	75	8	60.64	14.12
chr1	34231344	34231578	235	85	7	63.41	20.24
chr1	34232042	34232290	249	169	7	59.72	22.94
chr1	34235047	34235377	331	143	9	75.32	21.51
chr1	34235460	34235695	236	61	7	54.06	21.51
chr1	34236760	34237042	283	208	8	54.45	11.01
chr1	34237257	34237467	211	52	6	57.22	17.21
chr1	34239347	34239646	300	82	7	50.53	20.65
chr1	34239780	34240012	233	171	9	80.47	27.53
chr1	34240211	34240439	229	88	11	100.19	32.39
chr1	34241173	34241958	786	712	26	160.27	20.65
chr1	34242140	34242745	606	415	21	132.75	30.97
chr1	34242803	34243033	231	155	8	56.24	15.9
chr1	34243639	34243851	213	144	7	70.67	22.94
chr1	34244935	34245254	320	235	10	87.89	21.51
chr1	34245271	34245770	500	200	19	151.82	33.37
chr1	34246762	34247156	395	220	13	86.19	21.75
chr1	34247669	34248398	730	324	22	125.52	17.95
chr1	34252095	34252474	380	164	11	92.69	26.64
chr1	34252673	34252918	246	68	7	63.89	17.21
chr1	34253741	34254004	264	126	8	72.81	21.51
chr1	34254054	34254358	305	127	9	66.48	20.86
chr1	34256987	34257465	479	105	13	81.56	18.11
chr1	34259487	34259748	262	76	7	56.24	18.03
chr1	34260045	34260282	238	156	8	56.24	16.38
chr1	34263097	34263463	367	232	12	89.91	16.19
chr1	34268060	34268312	253	131	7	52.17	15.29
chr1	34272059	34272261	203	132	8	59.69	16.06
chr1	34273998	34274343	346	157	9	57.7	20.07
chr1	34280905	34281108	204	126	6	67.65	29.92
chr1	34285569	34285891	323	154	8	74.46	22.02
chr1	34293041	34293660	620	427	63	470.36	31.29
chr1	34294450	34294944	495	171	15	57.81	6.88
chr1	34296017	34296323	307	135	10	71.96	17.21
chr1	34298502	34299068	567	428	17	71.94	13.76
chr1	34309928	34310273	346	149	9	58.51	11.71
chr1	34316818	34317175	358	193	8	57.71	15.29
chr1	34319977	34320217	241	85	11	69.45	17.21
chr1	34321245	34321502	258	78	6	53.37	18.35
chr1	34322767	34323028	262	172	9	81.12	19.66
chr1	34336363	34336677	315	151	10	78.75	17.21
chr1	34338110	34338337	228	141	7	62.54	19.12
chr1	34339395	34339607	213	139	7	62.99	18.11
chr1	34344780	34344997	218	85	7	64.9	15.73
chr1	34346879	34347389	511	415	15	94.59	17.21
chr1	34347431	34347577	147	74	7	67.14	24.09
chr1	34363518	34363748	231	150	6	56.48	18.35
chr1	34367024	34367516	493	77	15	109.92	21.51
chr1	34445818	34446277	460	253	17	70	12.39
chr1	34446434	34446841	408	284	23	94.67	14.91
chr1	34489943	34490491	549	188	56	428.05	41
chr1	34491536	34492174	639	393	48	146.71	11.14
chr1	34496068	34497151	1084	706	90	428	24.78
chr1	34500557	34500840	284	88	9	66.15	17.57
chr1	34516441	34516804	364	131	15	51.02	7.87
chr1	34521134	34521396	263	105	14	57.28	8.15
chr1	34529239	34529734	496	215	21	93.64	12.39
chr1	34529773	34530318	546	292	39	228.81	16.52
chr1	34858478	34858646	169	85	13	87.35	16.27
chr1	34864497	34864760	264	82	7	54.52	13.76
chr1	34867881	34868030	150	76	7	86.2	29.2
chr1	34868068	34868274	207	67	8	56.89	20.86
chr1	34870955	34871220	266	88	7	66.86	25.49
chr1	34871762	34872022	261	68	7	54.88	13.76
chr1	34874162	34874488	327	138	10	88.34	26.64
chr1	34880284	34880560	277	103	12	57.19	10.17
chr1	34899300	34900161	862	482	100	855.76	43.64
chr1	34906515	34907825	1311	290	187	1750.81	97.06
chr1	34907922	34908908	987	747	115	926.4	56.59
chr1	34909107	34909567	461	82	17	71.47	9.52
chr1	34915521	34915928	408	175	13	75.37	16.06
chr1	34924134	34924363	230	79	10	92.67	17.21
chr1	34925202	34925642	441	231	12	88.51	19.12
chr1	34940027	34940220	194	84	6	69.18	24
chr1	36121831	36122051	221	136	10	59.29	12.23
chr1	36124946	36125395	450	279	54	527.54	72.26
chr1	36259244	36259470	227	87	6	50.35	18.11
chr1	36300669	36301542	874	429	70	393.82	28.68
chr1	36327334	36327970	637	391	31	135.97	17.54
chr1	36328453	36328920	468	310	24	164.87	21.47
chr1	36329194	36329777	584	302	25	164.52	21.73
chr1	36329779	36330555	777	458	96	844.62	87.75
chr1	36364288	36365802	1515	342	272	2959.72	235.96
chr1	36365830	36366862	1033	232	56	338.32	20.24
chr1	36370204	36370547	344	206	11	66.34	16.06
chr1	36371527	36371967	441	329	13	84.43	21.18
chr1	36373749	36374384	636	426	24	193.63	26.26
chr1	36374900	36376144	1245	326	42	334.55	45.88
chr1	36376377	36376734	358	195	10	68.64	23.6
chr1	36376742	36377031	290	87	14	121	26.04
chr1	36377101	36379456	2356	2206	156	1206.15	35.69
chr1	36379495	36380544	1050	730	42	193.23	13.76
chr1	36391578	36391887	310	135	10	81.7	21.73
chr1	36392321	36392594	274	158	10	88.34	18.6
chr1	36412835	36413025	191	105	8	66.71	18.4
chr1	36425369	36426291	923	591	111	921.08	88.7
chr1	36501848	36502367	520	225	48	358.86	39.76
chr1	36527830	36528672	843	648	100	907.65	72.54
chr1	36568532	36568879	348	202	37	309.73	44.71
chr1	36603770	36604378	609	259	50	400.52	53.09
chr1	36613203	36614312	1110	457	147	1085.82	49.32
chr1	36626644	36626998	355	115	13	82.79	18.35
chr1	36628549	36628889	341	173	13	94.93	16.52
chr1	36637388	36637648	261	149	7	68.71	26.47
chr1	36741037	36741205	169	85	7	54.17	16.06
chr1	36747985	36748576	592	218	68	578.33	42.37
chr1	36751539	36751730	192	106	7	61.62	15.64
chr1	36751792	36752158	367	189	11	69.02	16.01
chr1	36752335	36752498	164	83	9	93.57	32.6
chr1	36752691	36752955	265	183	8	60.51	16.68
chr1	36753892	36754088	197	112	6	61.01	22.94
chr1	36754467	36754756	290	205	8	69.4	21.51
chr1	36755164	36755700	537	342	18	86.62	11.09
chr1	36766171	36767047	877	611	74	567	68.82
chr1	36860260	36860382	123	62	6	84.01	23.6
chr1	36971417	36971630	214	134	9	50.71	11.78
chr1	36996098	36997215	1118	761	217	2407.97	155.34
chr1	36997246	36997509	264	130	21	165.83	27.53
chr1	37043804	37044414	611	185	33	272.23	39.33
chr1	37356487	37357057	571	314	74	632.34	50.47
chr1	37462728	37462964	237	68	6	50.65	19.12
chr1	37472352	37472612	261	192	6	52.13	13.32
chr1	37473123	37473463	341	239	12	108.06	34.41
chr1	37476166	37476687	522	188	18	83.66	12.04
chr1	37478046	37478454	409	187	12	73.77	13.23
chr1	37484149	37484637	489	224	19	132.07	22.02
chr1	37484726	37485100	375	175	21	164.6	30.28
chr1	37485782	37487706	1925	1269	280	2769.91	135.68
chr1	37488052	37488649	598	195	19	107.26	16.52
chr1	37488837	37489222	386	183	10	50.71	13.28
chr1	37490854	37491078	225	77	7	56.24	15.48
chr1	37492408	37492622	215	143	7	59.49	19.66
chr1	37493429	37494215	787	201	27	124.26	15.17
chr1	37496227	37497051	825	344	34	127.9	12.78
chr1	37498313	37498600	288	87	13	84.19	16.06
chr1	37534868	37535069	202	84	12	91.61	18.6
chr1	37548501	37549046	546	293	22	102	10.71
chr1	37597576	37598268	693	259	77	658.51	44.73
chr1	37921304	37922346	1043	336	228	2732.8	185.61
chr1	37928918	37929349	432	85	24	120.87	12.51
chr1	37934404	37934944	541	336	15	53.22	11.8
chr1	37945914	37947582	1669	1273	199	1524.32	66.22
chr1	37948359	37948621	263	156	9	50.71	9.05
chr1	37948739	37948945	207	86	9	53.63	15.73
chr1	38040714	38040983	270	201	9	86.17	22.94
chr1	38041178	38041422	245	177	6	51.32	20.24
chr1	38042562	38042894	333	207	11	54.98	10.32
chr1	38043248	38043492	245	172	11	74.86	13.76
chr1	38048722	38049047	326	151	8	66.71	17.95
chr1	38049317	38049571	255	131	6	53.7	13.76
chr1	38052932	38053131	200	121	6	51.09	13.11
chr1	38053546	38054498	953	233	137	1376.13	82.59
chr1	38054554	38055939	1386	455	151	1313.66	102.25
chr1	38069065	38069311	247	124	12	84.16	15.73
chr1	38103984	38104428	445	87	12	54.88	11.47
chr1	38106392	38106676	285	209	13	64.82	11.77
chr1	38108193	38108597	405	216	11	74.15	16.01
chr1	38110460	38111135	676	532	23	109.83	16.06
chr1	38111230	38111652	423	88	13	67.77	14.56
chr1	38111758	38112362	605	208	18	58.3	6.66
chr1	38186080	38187145	1066	391	95	759.99	64.77
chr1	38188035	38188238	204	112	8	64.59	15.88
chr1	38954643	38955114	472	124	22	149.13	22.94
chr1	39044331	39045040	710	362	86	650.68	32.53
chr1	39045348	39045710	363	157	14	70.51	13.02
chr1	39055308	39055563	256	157	6	50.1	12.15
chr1	39424340	39425552	1213	198	146	1275.29	70.54
chr1	39425921	39426266	346	146	10	51.27	11.8
chr1	39426946	39427323	378	266	12	55.29	11.87
chr1	39427348	39427735	388	81	15	79.84	16.61
chr1	39428234	39428521	288	202	9	58.82	14.75
chr1	39428860	39429677	818	688	45	318.89	22.12
chr1	39429696	39430194	499	87	27	175.35	25.23
chr1	39430234	39431648	1415	83	77	454.71	25.32
chr1	39432110	39432495	386	167	10	63.12	11.71
chr1	39433749	39433938	190	81	6	51.86	12.8
chr1	39535437	39536004	568	312	74	614.16	38.54
chr1	39549959	39550332	374	235	22	109.62	13.76
chr1	39592271	39593049	779	383	85	442.49	29.06
chr1	39600993	39601299	307	123	10	56.1	9.83
chr1	39633945	39634515	571	241	98	888.77	70.15
chr1	39671359	39671919	561	115	19	78.75	12.04
chr1	39903938	39904166	229	87	11	67.77	14.18
chr1	39956979	39958545	1567	555	144	1145.69	62.75
chr1	39975594	39975864	271	190	13	64.82	11.19
chr1	40060186	40060532	347	107	10	84.3	21.51
chr1	40084325	40084540	216	131	7	53.82	16.52
chr1	40085243	40085667	425	213	14	105.45	17.21
chr1	40847370	40847792	423	228	37	291.18	29.25
chr1	42907792	42908549	758	351	73	539.52	53.66
chr1	42922054	42922329	276	176	8	66.94	19.12
chr1	42964127	42964370	244	169	6	61.27	22.94
chr1	43149112	43149994	883	178	114	908.32	47.27
chr1	43155110	43156041	932	507	123	1157.77	62.31
chr1	43502406	43502789	384	242	33	299.36	50.47
chr1	43503711	43504058	348	216	14	111.71	18.77
chr1	43519525	43519908	384	201	13	70.47	13.76
chr1	43880418	43880719	302	196	7	50.33	17.21
chr1	43884266	43885192	927	654	121	942.99	47.55
chr1	43990222	43991355	1134	666	141	855.92	48.18
chr1	44026118	44026529	412	215	19	71.54	14.74
chr1	44055806	44056244	439	205	13	50.59	9.06
chr1	44062556	44062828	273	188	9	51.79	9.83
chr1	44065920	44066257	338	255	11	60.2	9.83
chr1	44066365	44066951	587	82	20	86.77	12.15
chr1	44068745	44069104	360	236	13	92.26	20.14
chr1	44158451	44158750	300	77	13	64.82	11.01
chr1	44158992	44159661	670	227	131	974.53	38.43
chr1	44175079	44175999	921	552	80	646.02	39.33
chr1	44176050	44176992	943	160	79	685.73	63.72
chr1	44204315	44204942	628	471	58	418.24	45.88
chr1	45851770	45852638	869	610	79	596.02	73.48
chr1	46909404	46911354	1951	853	291	2940.81	163.58
chr1	51523320	51523789	470	144	20	107.49	17.21
chr1	51523903	51524458	556	416	20	111.83	12.9
chr1	51524654	51525227	574	447	26	145.62	21.63
chr1	51532880	51533572	693	133	28	130.17	17.21
chr1	51534028	51535744	1717	1181	561	3100	178.94
chr1	51537307	51537702	396	167	13	55.11	10.47
chr1	51972687	51972825	139	70	6	82.64	33.03
chr1	52170320	52170937	618	230	66	492.9	45.37
chr1	52175790	52177879	2090	579	264	1982.02	106.36
chr1	52177975	52178299	325	208	12	64.59	12.51
chr1	52179207	52179626	420	224	23	165.15	21.51
chr1	52179888	52180133	246	131	9	60.97	15.54
chr1	52180353	52180805	453	225	20	78.49	9.98
chr1	52181394	52181901	508	317	23	150.2	17.76
chr1	52181914	52182214	301	173	12	69.49	12.9
chr1	52182331	52182822	492	314	30	137.76	13.54
chr1	52183644	52183962	319	237	21	139.24	25.56
chr1	52184040	52184666	627	326	40	252.06	18.99
chr1	52185526	52186342	817	394	50	397.5	33.03
chr1	52186544	52187484	941	275	47	354.6	25.81
chr1	52187782	52188515	734	142	34	164.94	17.21
chr1	52188711	52189224	514	317	23	128.16	19.46
chr1	52189841	52190733	893	234	36	218.08	22.94
chr1	52191220	52192202	983	449	39	229.06	18.53
chr1	52192518	52194007	1490	229	62	297.44	21.63
chr1	52194030	52194670	641	314	28	178.53	24.78
chr1	52194705	52196103	1399	378	68	360.42	19.26
chr1	52196123	52196878	756	88	33	213.14	28.09
chr1	52196911	52197295	385	300	17	96.29	11.8
chr1	52198525	52199412	888	469	42	309.47	21.39
chr1	52199907	52200854	948	605	40	260.44	22.02
chr1	52200904	52202949	2046	890	93	652.98	35.21
chr1	52202963	52203412	450	193	18	130.5	29.5
chr1	52203523	52204103	581	82	33	184.99	17.59
chr1	52204410	52205117	708	544	21	82.49	11.47
chr1	52205509	52206085	577	330	20	119.18	16.52
chr1	52206813	52208293	1481	752	78	520.76	22.94
chr1	52208432	52208578	147	74	6	51.8	17.95
chr1	52208694	52210400	1707	1475	90	684.15	41.61
chr1	52210425	52210837	413	275	15	97.61	17.57
chr1	52211605	52212285	681	305	26	88.77	12.39
chr1	52212306	52213020	715	130	42	328.49	27.53
chr1	52213087	52213896	810	232	33	175.36	19.98
chr1	52213899	52215006	1108	808	46	253.26	20.65
chr1	52215018	52215230	213	78	11	52.6	10.01
chr1	52215296	52216342	1047	328	47	149.29	11.47
chr1	52216355	52216676	322	86	11	54.16	11.8
chr1	52217247	52217617	371	85	20	144.75	25.81
chr1	52217978	52218253	276	129	10	50.71	13.3
chr1	52218523	52218901	379	158	13	50.59	7.83
chr1	52219840	52220263	424	330	16	104.58	14.75
chr1	52220373	52221573	1201	944	67	492.68	33.03
chr1	52221757	52222050	294	209	11	67.77	14.16
chr1	52222104	52222403	300	217	13	82.12	18.35
chr1	52222446	52229279	6834	1212	539	3100	50.47
chr1	52229449	52229984	536	158	14	85.21	18.11
chr1	52231781	52232620	840	541	26	141.23	19.27
chr1	52232715	52233106	392	258	16	107.07	19.27
chr1	52233296	52234136	841	435	39	268.72	33.03
chr1	52234603	52234936	334	171	9	50.71	13.79
chr1	52265113	52265500	388	162	10	69.73	20.65
chr1	52270699	52270921	223	140	6	55.66	21.51
chr1	52282648	52282991	344	135	9	56.37	16.52
chr1	52288630	52290503	1874	1422	351	3100	277.93
chr1	52510472	52510747	276	196	9	60.46	12.29
chr1	52521574	52521733	160	81	6	51.8	17.95
chr1	52523052	52523332	281	195	11	75.65	13.76
chr1	52550080	52550456	377	147	10	50.19	12.51
chr1	52556435	52557946	1512	453	199	1530.35	47.55
chr1	52687385	52687661	277	206	14	86.19	20.97
chr1	52783481	52784370	890	270	55	227.68	21.44
chr1	52874344	52874713	370	256	16	98.88	17.7
chr1	52901587	52902215	629	379	43	149.67	20.2
chr1	53353674	53354214	541	308	87	759.47	51.3
chr1	53370386	53370637	252	103	20	131.97	18.77
chr1	53409205	53409778	574	312	54	412.48	58.47
chr1	53812113	53812339	227	145	8	55.78	11.47
chr1	53814882	53815162	281	204	9	51.33	13.76
chr1	53818499	53818818	320	204	12	86.11	21.18
chr1	53841040	53842492	1453	967	166	1575.35	179.15
chr1	53880461	53880892	432	218	14	51.33	9.26
chr1	54307540	54307863	324	101	11	69.07	11.47
chr1	54495546	54495969	424	270	52	386.25	40.15
chr1	54614359	54614742	384	254	63	646.22	46.45
chr1	54867121	54867306	186	108	11	100.65	25.6
chr1	54976969	54977273	305	156	10	54.11	9.3
chr1	54982935	54983347	413	212	15	79.81	17.21
chr1	55040266	55040789	524	74	18	50.32	7.51
chr1	55040999	55041503	505	213	16	58.3	6.95
chr1	55064161	55064564	404	198	12	76.33	19.27
chr1	55077592	55077838	247	174	10	74.69	17.21
chr1	55083641	55084778	1138	649	293	3100	140.7
chr1	55085801	55086055	255	140	25	229.64	27.53
chr1	55109213	55110338	1126	477	128	1028.86	64.23
chr1	55144102	55145451	1350	1112	128	947.25	52.44
chr1	55187695	55188716	1022	457	171	2125.27	203.47
chr1	55213136	55213400	265	70	10	105.74	31.76
chr1	55214226	55214440	215	156	7	61.05	17.21
chr1	55272158	55272647	490	248	17	80.24	15.48
chr1	55293671	55294357	687	408	99	1096.2	93.4
chr1	57029110	57029471	362	178	9	68.2	19.66
chr1	57434182	57434620	439	139	85	979.84	78.55
chr1	57462854	57464121	1268	795	147	1248.53	68.82
chr1	57906045	57906288	244	190	7	57.01	13.76
chr1	57906814	57907082	269	79	11	77.69	16.06
chr1	58026130	58027185	1056	744	163	2068.42	203.02
chr1	58052459	58053216	758	251	83	706.61	45.21
chr1	58053225	58053598	374	307	13	62.56	13.76
chr1	58084759	58085052	294	195	8	56.02	14.96
chr1	58086448	58086991	544	122	31	120.83	9.36
chr1	58347056	58347259	204	145	9	77.62	19.66
chr1	58416466	58416717	252	87	9	68.42	19.27
chr1	58449016	58450854	1839	588	219	1643.79	81.21
chr1	58464414	58464872	459	374	25	218.93	41.61
chr1	58465173	58465562	390	175	20	122.35	18.93
chr1	58465605	58466252	648	87	30	137.76	13.38
chr1	58466272	58467343	1072	325	66	511.21	35.79
chr1	58467370	58467641	272	189	9	50.71	14.24
chr1	58467714	58468033	320	80	12	69.64	16.06
chr1	58468267	58468933	667	204	29	155.26	18.36
chr1	58469321	58469566	246	70	9	50.71	8.47
chr1	58470169	58470575	407	169	20	116.17	20.54
chr1	58471592	58471955	364	186	11	56.92	9.83
chr1	58475449	58475827	379	195	11	71.17	16.85
chr1	58477893	58478218	326	207	9	50.71	15.71
chr1	58479708	58480056	349	178	18	107.02	19.22
chr1	58480117	58481247	1131	725	201	1894.77	127.37
chr1	58501837	58502642	806	632	93	916.76	57.35
chr1	58561461	58562239	779	305	103	963.59	73.27
chr1	58642924	58643726	803	198	71	497.27	41.29
chr1	58674751	58674923	173	87	9	59.08	13.76
chr1	58709309	58709888	580	345	53	450.03	31.93
chr1	58767951	58768799	849	675	73	465.74	20.77
chr1	58768949	58771589	2641	1197	305	2306.21	48.18
chr1	58771957	58772245	289	146	14	104.28	18.35
chr1	58772336	58772573	238	164	10	59.84	12.51
chr1	58772640	58773649	1010	623	51	292.67	21.03
chr1	58774398	58775175	778	705	34	170.92	14.3
chr1	58775386	58776306	921	588	64	451.95	29.5
chr1	58776382	58777598	1217	684	118	626.42	26.61
chr1	58777634	58778089	456	197	21	68	8.85
chr1	58778129	58781690	3562	2898	279	1631.08	28.91
chr1	58782384	58783210	827	692	195	1891.29	48.95
chr1	58783490	58787271	3782	472	560	3100	47.03
chr1	58787511	58788010	500	414	32	246.64	26.56
chr1	58788115	58788740	626	403	40	305.73	24.15
chr1	58788807	58789165	359	166	22	173.22	25.49
chr1	58790480	58790874	395	238	24	177.2	22.94
chr1	58790961	58794548	3588	1734	251	1723.39	27.53
chr1	58794671	58795078	408	140	25	186.76	25.66
chr1	58795115	58795470	356	196	11	55.01	13.32
chr1	58795569	58795920	352	272	16	91.72	15.8
chr1	58796055	58799219	3165	1394	251	1599.17	29.06
chr1	58799252	58801359	2108	326	137	836.17	30.97
chr1	58801424	58802239	816	610	53	288.19	15.14
chr1	58802344	58802800	457	197	36	244.48	23.59
chr1	58802844	58806429	3586	748	246	1642.56	38.23
chr1	58808767	58809085	319	146	18	98.09	16.1
chr1	58809161	58811087	1927	81	122	677.35	18.35
chr1	58811338	58811977	640	402	34	243.44	25.49
chr1	58812095	58812935	841	411	55	448.01	48.75
chr1	58812939	58813278	340	193	21	144.55	19.66
chr1	58813439	58814055	617	186	31	166.93	15.29
chr1	58814739	58815711	973	289	60	508.07	40.67
chr1	58816280	58818173	1894	879	143	1357.33	55.06
chr1	58818189	58818785	597	259	117	1228.9	59.16
chr1	58818962	58819343	382	203	8	64.3	24.58
chr1	58830197	58830476	280	81	14	97.04	19.66
chr1	58830842	58831152	311	88	18	137.13	27.82
chr1	58851964	58852777	814	306	120	995.27	48.8
chr1	58852799	58853088	290	80	13	63.78	12.23
chr1	58854159	58854599	441	203	14	64.82	14.16
chr1	58859072	58860683	1612	318	163	965.67	40.15
chr1	58879987	58880385	399	225	9	62.23	18.6
chr1	58890160	58890378	219	140	8	66.71	18.09
chr1	58900954	58901169	216	148	9	50.71	10.41
chr1	59029756	59030942	1187	487	163	1612.85	85.78
chr1	59176442	59177448	1007	625	106	780.31	54.06
chr1	59293645	59294353	709	389	77	613.81	64.23
chr1	59372894	59373248	355	196	12	64.91	11.47
chr1	59538403	59539183	781	614	69	405.31	37.85
chr1	59726739	59728381	1643	931	177	1796.86	141.34
chr1	59741654	59742179	526	211	106	1209.7	133.82
chr1	59765986	59766188	203	129	9	77.62	22.35
chr1	59772404	59772727	324	195	7	53.2	16.19
chr1	59820028	59821108	1081	121	169	1722.18	110.11
chr1	59821374	59821819	446	278	26	190.47	28.48
chr1	59969577	59971090	1514	265	94	700.33	63.91
chr1	59992052	59992223	172	87	6	51.8	17.95
chr1	60127727	60127899	173	87	6	71.69	36
chr1	60154299	60154701	403	205	26	132.49	19.97
chr1	60154878	60155616	739	240	89	743.76	35.18
chr1	60236749	60238247	1499	369	269	2523.76	103.16
chr1	60304432	60304596	165	83	6	60.33	24.29
chr1	60399803	60400657	855	669	196	2047.83	72.95
chr1	60466348	60466722	375	292	26	258.98	47
chr1	60545825	60546082	258	147	8	72.53	25.03
chr1	60623231	60624216	986	325	135	1063.84	53.81
chr1	62747702	62747957	256	188	14	95.86	15.86
chr1	62748832	62756232	7401	1171	1194	3100	108.86
chr1	62756279	62759078	2800	853	175	1265.27	50.05
chr1	62759180	62760571	1392	1126	77	426.75	22.64
chr1	62760631	62760836	206	88	21	192.17	35.45
chr1	62761444	62761899	456	244	25	156.53	24.39
chr1	62762011	62768887	6877	5361	534	2299.17	19.27
chr1	62768960	62774233	5274	2913	477	3201	56.51
chr1	62774444	62776985	2542	299	183	1199.7	25.81
chr1	62777137	62777962	826	407	43	205.05	15.63
chr1	62778046	62778566	521	380	30	184.54	23.6
chr1	62778670	62780098	1429	1008	112	849.76	30.36
chr1	62780120	62781416	1297	87	79	396.56	17.89
chr1	62781546	62781986	441	208	17	58.3	14.57
chr1	62782407	62790438	8032	815	588	3100	48.18
chr1	62790444	62790650	207	84	10	68.99	18.35
chr1	62790688	62791185	498	259	23	144.83	13.71
chr1	62791421	62793301	1881	555	107	628.27	27.74
chr1	62793362	62800373	7012	3766	541	3210.32	28.68
chr1	62800436	62801464	1029	752	59	393.4	21.51
chr1	62801717	62802465	749	252	37	232.32	14.43
chr1	62802603	62802998	396	107	20	66	9.08
chr1	62803160	62803629	470	307	20	142.35	21.18
chr1	62803669	62804878	1210	376	50	265.18	18.35
chr1	62804979	62806475	1497	198	107	814.13	29.76
chr1	62806526	62807596	1071	389	72	486.9	31.46
chr1	62807700	62809073	1374	858	81	690.63	47
chr1	62809078	62811071	1994	1461	133	1222.54	50.71
chr1	62811182	62811814	633	339	34	255.43	27.53
chr1	62811829	62816844	5016	1630	303	2585.57	44.73
chr1	62816846	62819435	2590	467	230	1697.06	37.85
chr1	62819493	62820078	586	239	28	161.9	17.7
chr1	62820094	62822300	2207	969	157	888.95	23.47
chr1	62822531	62823342	812	447	48	234.67	13.66
chr1	62823361	62825001	1641	893	92	612.17	25.23
chr1	62825144	62827432	2289	1150	135	1011.26	35.79
chr1	62827485	62831130	3646	2527	215	1772.66	48.18
chr1	62831142	62831468	327	78	13	76.82	15.75
chr1	62831482	62832836	1355	351	74	616.21	41.29
chr1	62832856	62833776	921	158	58	496.48	31.28
chr1	62833834	62834423	590	446	34	194.21	14.62
chr1	62834495	62838069	3575	2633	206	1551.52	45.88
chr1	62838139	62838803	665	88	37	255.03	25.17
chr1	62838971	62840091	1121	643	61	433.04	34.41
chr1	62840423	62841828	1406	361	88	706.79	36.52
chr1	62841901	62843232	1332	480	106	853.16	39
chr1	62843256	62843520	265	185	17	149.95	35.91
chr1	62843620	62845046	1427	1065	109	694.32	22.94
chr1	62845112	62845947	836	295	29	183.76	28.77
chr1	62846078	62848741	2664	1028	156	1217.83	44.88
chr1	62849052	62849286	235	156	8	51.81	11.24
chr1	62849526	62851290	1765	1250	81	546.32	31.54
chr1	62851357	62851951	595	188	23	145.58	24.78
chr1	62852428	62852811	384	225	15	97.09	16.19
chr1	62852886	62853274	389	170	17	86.75	15.73
chr1	62853282	62853723	442	290	17	89.39	14.2
chr1	62853767	62854210	444	85	16	94.52	15.29
chr1	62854566	62856505	1940	892	74	290.53	13.76
chr1	62856507	62856835	329	86	16	118.2	22.02
chr1	62857065	62858152	1088	868	43	176.16	13.76
chr1	62858680	62858891	212	162	6	52.25	14.49
chr1	62859984	62860334	351	138	10	59.06	12.08
chr1	62860864	62861064	201	83	9	80.58	28.34
chr1	62861761	62862486	726	650	28	211.63	30.59
chr1	62862577	62862834	258	67	9	71.44	20.24
chr1	62864489	62864979	491	231	16	106.94	20.65
chr1	62865669	62866272	604	190	25	197.61	30.97
chr1	62866460	62866800	341	144	11	58.12	11.47
chr1	62867049	62868220	1172	82	45	169.31	10.71
chr1	63094684	63094882	199	113	6	62.7	24.58
chr1	63094934	63095195	262	86	7	52.94	27.53
chr1	63103934	63104191	258	76	7	52.98	12.8
chr1	63113613	63113851	239	108	6	50.42	15.29
chr1	63159446	63159865	420	284	16	100.67	16.06
chr1	63159908	63161592	1685	1381	180	1911.73	103.23
chr1	63223031	63223498	468	182	49	243.02	17.89
chr1	63223549	63223979	431	174	89	855.72	78.83
chr1	63223986	63224217	232	87	11	52.99	13.76
chr1	63227629	63228026	398	153	31	278.68	36.87
chr1	63228038	63228424	387	248	16	100.77	17.21
chr1	63777140	63777546	407	88	24	137.03	18.21
chr1	64047354	64047629	276	168	8	55.32	16.52
chr1	64074435	64074831	397	188	11	53.15	9.83
chr1	64075785	64076053	269	66	8	60.7	15.64
chr1	64076322	64076980	659	486	27	169.72	22.94
chr1	64077118	64077898	781	73	32	207.15	26.22
chr1	64081375	64081701	327	215	9	50.71	15.75
chr1	64086650	64086975	326	152	11	85.47	16.39
chr1	64089446	64089815	370	158	10	63.15	16.85
chr1	64090285	64090629	345	88	12	71.02	15.29
chr1	64091705	64092267	563	152	14	50.59	9.69
chr1	64094150	64094639	490	360	16	90.79	15.88
chr1	64094939	64095229	291	152	8	50.85	12.74
chr1	64095801	64096064	264	181	10	73.38	22.94
chr1	64098719	64099238	520	52	16	57.28	8.95
chr1	64100217	64100398	182	63	7	53.47	13.76
chr1	64102912	64103175	264	190	9	54.19	12.74
chr1	64103232	64103542	311	116	13	87.57	18.53
chr1	64105492	64105806	315	242	10	55.05	11.8
chr1	64116264	64116726	463	350	14	63.88	8.34
chr1	64119783	64120171	389	181	11	52.81	9.56
chr1	64124888	64125323	436	342	16	66.6	9.38
chr1	64131957	64132248	292	178	9	63.44	14.05
chr1	64134322	64134710	389	308	13	76.82	18.74
chr1	64136406	64136708	303	87	8	51.42	13.49
chr1	64142676	64142975	300	151	8	51.1	13.23
chr1	64145004	64145348	345	197	10	52	12.29
chr1	64164405	64165247	843	678	49	274.63	20.81
chr1	64165288	64167347	2060	330	141	629.97	15.88
chr1	64167366	64169689	2324	1092	520	3100	115.65
chr1	64236105	64236418	314	119	23	193.17	27.96
chr1	64238233	64238612	380	226	14	58.22	12.23
chr1	64245475	64245876	402	267	14	62.57	9.18
chr1	64341251	64341558	308	143	12	66.56	12.04
chr1	64341562	64342861	1300	616	77	351.67	17.52
chr1	64347540	64348076	537	274	24	113.4	12.9
chr1	64348093	64348680	588	365	42	255.76	23.43
chr1	64349023	64350025	1003	435	69	319.15	28.59
chr1	64351718	64352563	846	275	65	318.34	13.76
chr1	64578835	64579993	1159	601	183	2005.37	142.23
chr1	64580015	64580333	319	88	18	139.93	34.41
chr1	64593215	64593464	250	170	8	58.78	13.76
chr1	64654007	64654276	270	81	8	57.51	11.47
chr1	64663410	64664551	1142	309	162	1360.51	89.47
chr1	64736932	64737758	827	232	207	2630.57	148.4
chr1	64783650	64784729	1080	641	137	1244.14	135.83
chr1	64829970	64830196	227	79	7	61.8	22.32
chr1	64831198	64831475	278	100	11	93.12	19.66
chr1	64831506	64831999	494	240	20	116.17	15.87
chr1	64832284	64832543	260	87	8	50.64	17.95
chr1	64833291	64833671	381	222	13	70.88	13.76
chr1	64833693	64833908	216	118	9	52.17	11.8
chr1	64833953	64835337	1385	1033	95	610.42	27.53
chr1	64835889	64836501	613	160	32	204.47	17.7
chr1	64836516	64837631	1116	209	59	334.64	23.6
chr1	64837768	64839539	1772	169	98	384.57	11.47
chr1	64839603	64840302	700	147	25	95.49	9.18
chr1	64840669	64841285	617	299	31	226.59	22.94
chr1	64841476	64841779	304	142	12	76.82	14.65
chr1	64841822	64842076	255	82	10	54.97	13.76
chr1	64842254	64842949	696	175	23	102.72	11.8
chr1	64843402	64844539	1138	533	53	305.09	25.23
chr1	64847055	64847549	495	238	21	203.41	44.24
chr1	64847749	64848202	454	243	15	142.29	27.53
chr1	64848714	64849188	475	287	19	137.13	22.88
chr1	64849331	64850020	690	613	22	110.97	14.25
chr1	64850108	64850405	298	85	9	52.67	13.76
chr1	64851320	64851559	240	180	7	56.24	16.52
chr1	64852500	64852661	162	82	7	55.02	23.5
chr1	64852806	64853107	302	88	10	66.33	18.77
chr1	64856553	64857167	615	185	18	64.81	10.16
chr1	64857258	64857583	326	160	10	51.54	11.47
chr1	64859496	64859767	272	76	11	95.34	23.5
chr1	64859881	64860060	180	73	7	54.03	19.66
chr1	64860105	64860439	335	223	12	84.17	26.22
chr1	64860537	64860801	265	186	10	74.3	16.79
chr1	64863324	64863625	302	88	11	72.31	18.35
chr1	64866596	64866859	264	169	10	80.36	17.95
chr1	64867285	64867596	312	188	11	67.77	10.74
chr1	64870072	64870545	474	239	17	114.41	27.53
chr1	64871059	64871314	256	172	7	53.96	19.66
chr1	64871666	64872000	335	147	10	70.04	17.95
chr1	64872002	64872583	582	285	18	87.78	14.96
chr1	64872924	64873412	489	307	16	80.94	13.46
chr1	64879779	64880361	583	199	15	72.16	13.23
chr1	64882201	64882517	317	193	8	52.67	14.64
chr1	64884341	64884536	196	116	6	51.65	16.39
chr1	64886577	64887001	425	247	11	63.25	15.88
chr1	64887760	64888001	242	88	8	59.23	16.19
chr1	64888193	64888693	501	290	18	87.14	17.84
chr1	64892410	64892701	292	126	12	94.94	25.81
chr1	64892723	64892968	246	162	9	62.29	14.96
chr1	64893569	64894011	443	180	13	79.63	13.49
chr1	64894557	64894782	226	142	7	53.03	14.05
chr1	64896464	64897095	632	176	18	82.41	16.06
chr1	64897272	64897778	507	299	18	112.56	17.21
chr1	64898793	64899075	283	206	10	53.98	10.32
chr1	64900483	64900794	312	122	8	54.72	15.29
chr1	64901452	64901806	355	151	10	64.04	22.02
chr1	64904431	64904705	275	199	9	50.71	15.14
chr1	64904987	64905247	261	85	9	50.97	16.06
chr1	64906479	64906840	362	163	9	52.97	13.23
chr1	64908143	64908736	594	437	17	69.13	13.76
chr1	64909944	64910243	300	130	10	52.65	8.82
chr1	64914286	64915048	763	203	33	99.66	13.76
chr1	64915216	64915587	372	313	14	52.12	9.18
chr1	64917831	64918362	532	81	19	86.62	12.81
chr1	64921161	64921623	463	74	13	57.19	10.62
chr1	64922167	64922704	538	335	19	80.76	9.18
chr1	64922799	64923304	506	236	21	92.68	16.82
chr1	64923785	64924085	301	78	10	58.1	10.12
chr1	64924172	64924504	333	152	13	69.26	13.76
chr1	64931827	64932254	428	236	12	64.56	13.76
chr1	64934176	64934434	259	86	9	54.38	11.8
chr1	64938052	64938379	328	115	11	68.51	13.76
chr1	64939502	64939717	216	84	8	56.37	11.1
chr1	64963479	64964116	638	292	19	59.82	7.32
chr1	64965624	64966323	700	417	29	113.86	11.01
chr1	64968062	64968424	363	234	11	57.04	9.83
chr1	64972245	64972733	489	231	23	60.49	8.23
chr1	64973345	64975437	2093	1307	147	913.5	39.33
chr1	64991342	64991579	238	82	8	59.13	15.88
chr1	64991988	64992329	342	86	11	66.6	11.47
chr1	64996091	64996547	457	371	13	75.44	15.29
chr1	64996557	64997179	623	74	18	64.25	8.58
chr1	64999097	64999243	147	74	6	54.17	13.76
chr1	65002691	65003646	956	616	108	1017.09	100.88
chr1	65003687	65003872	186	84	12	112.8	32.77
chr1	65032852	65033125	274	77	8	68.22	27.53
chr1	65159356	65159638	283	168	10	76.39	17.57
chr1	65209948	65210301	354	175	8	54.43	17.21
chr1	65223983	65224506	524	338	17	65.73	11.47
chr1	65224517	65226034	1518	1123	168	1105.53	68.49
chr1	65232885	65233690	806	409	137	1562.47	178.94
chr1	65236233	65236481	249	174	7	51.98	17.95
chr1	66747201	66747719	519	251	54	383.27	46.3
chr1	66862398	66863044	647	367	54	339.06	31.81
chr1	66863308	66864676	1369	799	203	2169.49	114.7
chr1	66909221	66910166	946	606	95	1023.35	111.43
chr1	67085210	67085612	403	183	20	158.5	35.79
chr1	69734042	69734345	304	197	11	67.77	14.65
chr1	71146774	71147205	432	222	12	55.51	9.56
chr1	71148726	71149273	548	299	54	329.22	33.4
chr1	71149333	71149975	643	531	97	1063.93	94.93
chr1	71150239	71150528	290	185	12	76.82	13.97
chr1	71603366	71604236	871	399	46	366.46	47.95
chr1	72258759	72259046	288	88	11	81.22	23.82
chr1	72272892	72274100	1209	242	221	2555.56	130.76
chr1	72274225	72274561	337	85	14	100.21	29.92
chr1	72283032	72283301	270	197	7	50.84	15.64
chr1	72283652	72284620	969	232	72	636.61	59.84
chr1	72290319	72291723	1405	780	417	3100	125.13
chr1	72301145	72303172	2028	725	537	3100	184.54
chr1	72330627	72330971	345	225	17	78.93	10.68
chr1	72629307	72630286	980	296	131	1128.9	79.44
chr1	72757571	72758649	1079	294	118	1331.78	168.61
chr1	72758687	72759038	352	158	11	56.81	16.06
chr1	72759068	72760009	942	577	37	159.28	14.82
chr1	72760615	72761061	447	88	17	98.09	12.31
chr1	72761133	72761424	292	224	12	90.75	19.66
chr1	72761498	72761726	229	76	8	58.24	23.5
chr1	72761920	72763213	1294	850	59	438.7	31.28
chr1	72763535	72763839	305	201	24	242.5	65.38
chr1	74273781	74274327	547	261	31	143.42	12.62
chr1	74282693	74285593	2901	474	326	2393.05	96.35
chr1	74285824	74286583	760	664	40	171.22	12.79
chr1	74286777	74287256	480	345	20	89.46	13.76
chr1	74290215	74290743	529	313	18	53.86	12.14
chr1	74290887	74291273	387	155	19	124.05	17.7
chr1	74292230	74292821	592	390	19	50.42	6.98
chr1	74293374	74293803	430	317	15	68.05	10.87
chr1	74295342	74295858	517	201	30	166.93	18.5
chr1	74296356	74297045	690	445	24	89.78	10.71
chr1	74298130	74298802	673	267	27	118.01	11.2
chr1	74302819	74303372	554	213	21	124.98	20.31
chr1	74304841	74305043	203	81	9	73.94	20.39
chr1	74305134	74305608	475	241	20	120.12	20.65
chr1	74305614	74305768	155	78	8	61.77	17.07
chr1	74306907	74307499	593	512	25	142.39	17.7
chr1	74308473	74309086	614	311	26	163.83	16.06
chr1	74309129	74309786	658	439	22	72.37	10.57
chr1	74309963	74310837	875	451	32	115.59	12.23
chr1	74310968	74311430	463	220	13	60.91	13.76
chr1	74311767	74312303	537	253	23	171.16	38.07
chr1	74312592	74313865	1274	125	43	227.44	20.95
chr1	74313877	74314527	651	310	30	215.46	23.43
chr1	74315089	74315812	724	642	21	94.53	14.95
chr1	74316229	74317193	965	569	48	297.17	22.94
chr1	74317243	74317861	619	84	21	91.79	16.06
chr1	74317937	74318079	143	72	7	59.95	19.27
chr1	74324994	74325941	948	716	45	279.36	26.56
chr1	74325976	74326441	466	288	15	76.94	13.49
chr1	74330712	74331805	1094	533	114	829.6	48.18
chr1	74332799	74332958	160	81	7	51.19	14.6
chr1	74333002	74333367	366	82	14	72.98	11.8
chr1	74334599	74334840	242	82	8	55.95	12.29
chr1	74335459	74335886	428	210	13	81.48	16.19
chr1	74341643	74342798	1156	915	67	369.57	23.87
chr1	74350237	74351374	1138	495	114	757.33	52.55
chr1	74378841	74379372	532	180	26	87.78	7.34
chr1	74408521	74408736	216	61	9	66.03	13.32
chr1	74414667	74415321	655	326	35	163.48	22.52
chr1	74421615	74423965	2351	210	232	1415.2	52.76
chr1	74425279	74427128	1850	1432	79	121.04	7.57
chr1	74427143	74427408	266	85	14	66.1	15.02
chr1	74427419	74427533	115	58	7	59.08	10.71
chr1	74427759	74428963	1205	405	73	396.9	22.44
chr1	74430285	74430651	367	285	19	114.08	13.11
chr1	74433059	74433958	900	233	73	465.74	24.78
chr1	74436607	74436891	285	188	21	125.52	17
chr1	74436984	74437530	547	315	18	60.49	10.95
chr1	74437839	74438998	1160	785	135	1078.67	37
chr1	74439755	74440079	325	156	57	526.39	51.3
chr1	74440261	74440803	543	138	59	321.76	24.91
chr1	74441148	74441765	618	91	107	837.44	40.64
chr1	74441895	74443249	1355	862	330	2715.51	32.64
chr1	74443605	74444849	1245	390	203	1719.81	67.32
chr1	74481186	74481474	289	137	12	63.95	12.23
chr1	74552037	74553626	1590	897	171	1294.89	55.44
chr1	74579784	74580411	628	175	16	52.03	8.64
chr1	74581603	74581896	294	211	14	95.86	14.16
chr1	74634168	74635143	976	775	81	339.84	16.82
chr1	74647465	74648214	750	456	89	676.31	73.55
chr1	74708075	74708824	750	262	43	274.21	49.16
chr1	74759627	74760043	417	121	16	80.94	11.48
chr1	74819518	74820117	600	231	31	120.83	10.32
chr1	74822144	74822752	609	230	29	216.04	30.28
chr1	74825832	74826159	328	198	21	199.74	46.92
chr1	74828574	74829110	537	313	24	184.17	29.92
chr1	74830446	74830852	407	203	12	57.19	13.07
chr1	74863381	74863869	489	259	85	875.89	87.5
chr1	75121033	75122087	1055	844	123	775.46	28.07
chr1	75130759	75131115	357	281	18	145.79	33.03
chr1	75131364	75131684	321	78	11	59.06	11.05
chr1	75131827	75132328	502	362	22	121.71	13.76
chr1	75137474	75138726	1253	716	180	1584.58	97.88
chr1	75138763	75139910	1148	646	167	1573.07	53.34
chr1	75164814	75165823	1010	313	165	1566.68	88.7
chr1	75166900	75167467	568	155	16	94.83	19.66
chr1	75176666	75177162	497	275	35	204.37	22.02
chr1	75177243	75177793	551	58	18	73.68	9.83
chr1	75177921	75178490	570	396	16	65.59	11.47
chr1	75184452	75184801	350	170	21	110.97	13.25
chr1	75188023	75189484	1462	743	247	2379.07	78.95
chr1	75205384	75206391	1008	261	114	916.55	56.59
chr1	75207067	75207687	621	396	91	878.97	56.78
chr1	75209035	75209475	441	267	17	72.66	8.26
chr1	75209543	75210073	531	271	30	158.11	14.62
chr1	75210345	75210641	297	81	10	52.61	12.9
chr1	75211144	75211836	693	470	26	135.53	13.76
chr1	75214695	75216008	1314	1117	185	1321.45	87.42
chr1	75232983	75233740	758	127	93	749.09	62.6
chr1	75248176	75248469	294	207	13	64.82	10.79
chr1	75305771	75306137	367	177	8	53.18	17.21
chr1	75313168	75313827	660	483	42	311.17	39
chr1	75313839	75314830	992	112	63	379.54	43.01
chr1	75396529	75396864	336	228	20	177.45	28.68
chr1	75397233	75397713	481	246	18	100.74	25.23
chr1	75419413	75420003	591	241	19	137.13	24.4
chr1	75422281	75422530	250	165	6	57.23	20.39
chr1	75423178	75423469	292	82	7	67.66	22.94
chr1	75423638	75423902	265	192	7	72.22	23.94
chr1	75432408	75432962	555	156	95	978.67	99.79
chr1	75432987	75433251	265	85	12	72.56	12.15
chr1	75439733	75440131	399	88	13	116.69	28.48
chr1	75440191	75440577	387	211	9	78.96	38.54
chr1	75517834	75518272	439	142	62	721.06	79.83
chr1	75518292	75518633	342	234	19	135.18	18.35
chr1	75542841	75543238	398	225	16	89.39	16.43
chr1	77511532	77511798	267	105	20	201	50.87
chr1	78432396	78432637	242	174	6	54.25	17.76
chr1	78484895	78485875	981	505	96	707.47	53.53
chr1	78654110	78654815	706	384	165	2201.22	285.87
chr1	79668352	79668706	355	202	13	86.19	21.99
chr1	79692861	79693125	265	182	6	56.65	26.47
chr1	79708053	79708316	264	196	10	59.06	10.9
chr1	79758028	79758457	430	260	41	384.55	73.41
chr1	79772485	79772829	345	232	32	232.85	24.78
chr1	80254729	80255034	306	85	10	59.06	12.64
chr1	80255297	80255850	554	274	25	212.1	32.6
chr1	80269975	80270236	262	68	6	52.94	18.35
chr1	80299802	80300142	341	127	8	53.22	19.21
chr1	80304041	80304315	275	178	8	58.36	11.97
chr1	80335916	80337057	1142	915	64	430.03	41.99
chr1	80337096	80338048	953	591	157	1728.66	102.12
chr1	80493457	80493829	373	161	13	111.49	24.29
chr1	80494797	80495131	335	251	11	95.76	20.86
chr1	80495185	80495405	221	76	11	99.21	34.41
chr1	80495514	80495757	244	181	7	51.43	20.24
chr1	80495843	80496322	480	174	40	445.13	55.92
chr1	80496403	80496718	316	144	32	417.88	104.61
chr1	80496796	80497690	895	808	52	519.83	56.08
chr1	80497923	80498534	612	418	25	216.08	42.35
chr1	80498706	80500065	1360	177	74	559.45	30.28
chr1	80500275	80500651	377	208	14	79.9	13.76
chr1	80500662	80501244	583	430	25	189.95	34.41
chr1	80501395	80502509	1115	390	56	388.48	30.28
chr1	80502661	80503049	389	178	17	156.51	36.44
chr1	80503107	80503317	211	98	9	77.73	23.6
chr1	80503544	80503722	179	85	7	57.01	21.73
chr1	80503768	80504095	328	88	15	122.59	38.82
chr1	80504225	80504638	414	187	16	132.3	32.6
chr1	80504699	80505682	984	670	42	233.08	24.83
chr1	80506368	80506571	204	78	8	61.17	22.94
chr1	80506589	80507498	910	365	37	242.16	22.94
chr1	80507911	80508290	380	310	16	80.15	10.32
chr1	80508746	80509170	425	262	22	106.02	15.14
chr1	80509283	80509547	265	83	19	137.13	18.24
chr1	80509644	80510426	783	473	33	186.27	24.78
chr1	80510808	80511394	587	175	30	190.31	23.6
chr1	80511421	80511804	384	308	12	87.71	19.66
chr1	80511872	80512383	512	280	19	133.46	23.5
chr1	80512546	80512874	329	246	14	95.86	20.38
chr1	80513002	80513573	572	213	19	119.85	27.53
chr1	80513739	80514122	384	125	19	163.5	19.21
chr1	80514255	80514897	643	221	21	126.17	26.86
chr1	80515107	80515928	822	369	27	170.7	20.95
chr1	80516332	80516745	414	210	14	93.85	16.39
chr1	80517049	80517417	369	221	13	76.82	17.78
chr1	80518598	80519251	654	230	25	160.42	17.21
chr1	80519382	80519918	537	87	22	85.65	16.26
chr1	80520200	80520644	445	269	19	123.33	22.94
chr1	80520724	80521210	487	212	15	93.57	16.52
chr1	80521584	80522027	444	63	12	64.88	11.47
chr1	80522306	80522981	676	123	27	99.83	11.96
chr1	80523201	80523331	131	66	8	91.45	27.53
chr1	80524585	80524821	237	145	8	56.24	16.31
chr1	80525695	80525965	271	76	8	56.24	18.65
chr1	80525995	80526454	460	82	16	127.4	31.08
chr1	80526614	80526992	379	292	14	86.19	20.87
chr1	80527252	80527531	280	128	8	71.82	26.64
chr1	80528081	80528515	435	282	22	135.08	19.96
chr1	80528595	80529205	611	239	38	341.64	44.73
chr1	80529840	80531325	1486	1061	68	399.18	20.65
chr1	80532160	80532658	499	298	19	166.22	34.41
chr1	80532903	80533940	1038	449	42	245.69	16.06
chr1	80535193	80535613	421	224	14	92.87	27.53
chr1	80536783	80537060	278	206	9	94.13	40.15
chr1	80537127	80537378	252	174	8	56.24	20.81
chr1	80537599	80538001	403	171	14	95.86	13.87
chr1	80538131	80538444	314	87	12	67.77	17.29
chr1	80538988	80539941	954	532	36	319.1	53.86
chr1	80540022	80541218	1197	424	56	486.65	41.29
chr1	80541371	80541611	241	80	16	184.53	55.06
chr1	80543211	80543551	341	218	16	147.55	29.76
chr1	80544066	80544669	604	252	24	164.22	24.78
chr1	80546093	80546369	277	122	12	60.94	9.64
chr1	80546721	80546949	229	132	13	65.49	12.51
chr1	80547931	80548203	273	151	12	67.77	13.15
chr1	80548392	80548633	242	155	8	53.56	13.76
chr1	80548697	80549015	319	235	16	105.8	19.76
chr1	80549065	80549567	503	232	18	113.11	22.94
chr1	80549845	80550673	829	229	32	196.73	23.43
chr1	80551500	80552586	1087	149	48	343.6	28.15
chr1	80552617	80553474	858	694	33	163.51	13.76
chr1	80553499	80553611	113	57	7	51.5	8.76
chr1	80553728	80554338	611	85	23	70.52	11.26
chr1	80554674	80555572	899	770	38	198.81	13.76
chr1	80556296	80557200	905	126	45	361.57	37.85
chr1	80558179	80558419	241	127	9	74.37	21.41
chr1	80558839	80559161	323	197	10	68.43	21.18
chr1	80559699	80560157	459	179	16	121.77	17.21
chr1	80560676	80561277	602	274	25	156.26	16.06
chr1	80563143	80563486	344	157	14	92.11	15.54
chr1	80563759	80564098	340	71	16	71.47	8.19
chr1	80564358	80564726	369	180	11	64.13	14.34
chr1	80568395	80568808	414	262	13	87.69	14.64
chr1	80569174	80569781	608	87	22	109.87	18.35
chr1	80572190	80572506	317	118	13	96.79	18.53
chr1	80573670	80574081	412	215	15	72.74	11.34
chr1	80574115	80574505	391	219	15	77.85	11.8
chr1	80576427	80576743	317	83	12	67.77	15.27
chr1	80577890	80578550	661	585	28	155.26	15.92
chr1	80578911	80579481	571	129	16	97.51	17.21
chr1	80579550	80580226	677	499	19	58.3	11.18
chr1	80580314	80580739	426	180	13	94.96	24.09
chr1	80580810	80581652	843	221	27	149.85	19.27
chr1	80581954	80582201	248	103	9	74.13	21.9
chr1	80582735	80583577	843	705	28	173.15	27.53
chr1	80586726	80587065	340	173	10	65.42	13.76
chr1	80589605	80590098	494	311	19	148.99	24.09
chr1	80590169	80590460	292	81	10	71.42	20.65
chr1	80590842	80592399	1558	1294	54	365.63	34.41
chr1	80592789	80593254	466	277	16	120.75	20.65
chr1	80594339	80594633	295	122	7	54.35	15.29
chr1	80595181	80595569	389	147	15	97.49	16.52
chr1	80599765	80600099	335	108	21	218.67	51.12
chr1	80600156	80600417	262	121	10	75.74	20.65
chr1	80601534	80601820	287	208	8	60.91	23.5
chr1	80602736	80603333	598	371	21	146.37	21.9
chr1	80604214	80604483	270	137	10	70.85	12.29
chr1	80604847	80605197	351	254	14	68.21	12.04
chr1	80605256	80605486	231	82	12	67.77	14.31
chr1	80607609	80607955	347	178	13	68.66	14.17
chr1	80608632	80608846	215	121	11	78.37	16.74
chr1	80610311	80610556	246	87	13	62.06	10.01
chr1	80611078	80611716	639	250	26	117.5	11.47
chr1	80611759	80612437	679	316	26	92.66	12.46
chr1	80612465	80612754	290	129	15	57.28	8.98
chr1	80614522	80614960	439	210	13	56.07	11.8
chr1	80615702	80615931	230	76	8	50.64	15.88
chr1	80620283	80620614	332	213	9	50.86	16.06
chr1	80622231	80622377	147	74	6	53.14	13.32
chr1	80624749	80625104	356	141	13	77.55	14.6
chr1	80626789	80627110	322	198	10	59.06	8.86
chr1	80627329	80627596	268	189	10	68.22	20.65
chr1	80630577	80631002	426	211	14	89.91	23.82
chr1	80631378	80631630	253	169	11	87.38	26.47
chr1	80632044	80632412	369	190	14	96.08	17.84
chr1	80633769	80634346	578	501	27	112.57	13.76
chr1	80636732	80637138	407	199	12	57.35	8.88
chr1	80651807	80652027	221	134	9	63.89	15.05
chr1	80661786	80662081	296	183	18	86.62	13.24
chr1	80668260	80668702	443	207	12	76.82	18.29
chr1	80670878	80671186	309	84	9	75.64	20.24
chr1	80673623	80673885	263	176	8	64.89	17.21
chr1	80754071	80754526	456	379	22	125.33	13.43
chr1	80754790	80755350	561	270	38	214.7	23.17
chr1	82279707	82280170	464	299	15	64.25	7.98
chr1	82312834	82313747	914	398	97	634.88	44.73
chr1	82721267	82721941	675	231	87	714.12	61.94
chr1	82722158	82722384	227	146	8	50.47	11.8
chr1	82758306	82758688	383	213	12	54.7	11.8
chr1	82835893	82836946	1054	197	126	1251.72	135.35
chr1	82836951	82837301	351	152	10	50.71	12.08
chr1	82838862	82839026	165	83	7	59.32	18.89
chr1	82858473	82859042	570	140	21	61.66	7.85
chr1	82901391	82901738	348	166	14	95.86	14.37
chr1	82902563	82903121	559	427	19	94.53	9.62
chr1	82903192	82903619	428	235	14	92.02	19.66
chr1	82904867	82905103	237	69	7	65.1	17.21
chr1	82906121	82906480	360	196	12	93.54	17.21
chr1	82906850	82907084	235	151	8	80.69	28.48
chr1	82907520	82907816	297	170	7	62.12	19.66
chr1	82908235	82908592	358	208	13	57.19	11.5
chr1	82909554	82909775	222	152	6	59.57	24.58
chr1	84022738	84022982	245	165	8	58.79	10.8
chr1	84023277	84023713	437	139	14	93.08	14.34
chr1	84024244	84024465	222	88	11	64.01	13.76
chr1	84024830	84025606	777	249	29	138.24	16.68
chr1	84025625	84025810	186	78	10	69.45	16.68
chr1	84026113	84027395	1283	959	53	183.85	13.58
chr1	84028194	84028643	450	81	18	112.66	17.84
chr1	84030891	84031032	142	72	7	76.42	22.41
chr1	84034037	84034460	424	115	24	201.63	28.09
chr1	84034469	84035231	763	247	27	150.78	16.52
chr1	84035348	84035646	299	77	11	71.34	19.27
chr1	84040705	84041009	305	77	10	71.35	16.85
chr1	84042547	84042813	267	102	7	52.64	13.11
chr1	84049307	84049895	589	223	19	97.69	11.87
chr1	84051894	84052146	253	188	12	61.91	10.71
chr1	84056077	84056514	438	208	12	65.92	14.49
chr1	84058367	84058583	217	131	12	100.55	23.73
chr1	84062684	84062992	309	204	12	56.11	11.47
chr1	84065135	84065547	413	242	15	57.28	8.53
chr1	84065669	84066471	803	199	26	119.6	18.35
chr1	84068602	84069002	401	84	16	114.5	16.19
chr1	84069766	84070096	331	190	12	86.39	22.02
chr1	84070126	84070340	215	82	9	64.12	16.52
chr1	84070930	84072168	1239	672	44	192.29	11.8
chr1	84073949	84074493	545	184	16	72.74	15
chr1	84075016	84075284	269	149	8	57.64	17.21
chr1	84076870	84077224	355	157	9	50.71	12.22
chr1	84080725	84081551	827	754	30	165.43	22.94
chr1	84082314	84082780	467	171	19	125.47	13.76
chr1	84085639	84086045	407	193	14	68.25	13.76
chr1	84088506	84088938	433	215	14	75.88	12.29
chr1	84089365	84089671	307	81	13	64.51	15.73
chr1	84091445	84091898	454	367	17	89.39	16.66
chr1	84092136	84092660	525	445	18	86.29	16.06
chr1	84093855	84094724	870	255	44	258.88	23.6
chr1	84095125	84096226	1102	782	48	266.99	24.42
chr1	84097014	84097526	513	338	19	94.53	14.12
chr1	84098013	84098364	352	135	11	61.01	10.43
chr1	84099060	84100056	997	771	31	68.12	6.88
chr1	84100191	84100698	508	230	14	56.46	8.6
chr1	84100814	84101606	793	248	32	156.61	14.88
chr1	84103317	84104363	1047	198	51	265.2	20.65
chr1	84105733	84106214	482	379	17	78.93	9.95
chr1	84107242	84108250	1009	908	37	160.59	13.2
chr1	84108311	84108786	476	179	23	134.21	21.33
chr1	84109209	84110040	832	692	33	141.04	21.63
chr1	84111027	84112331	1305	758	58	204.71	15.4
chr1	84112655	84113230	576	78	23	138.35	17.21
chr1	84113876	84114710	835	673	37	265.4	25.81
chr1	84115159	84116531	1373	860	49	225.21	16.06
chr1	84117382	84117634	253	158	10	61.15	13.76
chr1	84125137	84125459	323	147	10	51.88	11.47
chr1	84125622	84125932	311	130	12	76.82	12.84
chr1	84126518	84126826	309	201	11	79.75	16.52
chr1	84126879	84127483	605	86	24	124.77	17.21
chr1	84127665	84128162	498	270	24	116.19	15.08
chr1	84128229	84128733	505	332	22	139.65	16.52
chr1	84128969	84129391	423	264	23	119.47	16.01
chr1	84129459	84129896	438	187	21	151.5	22.02
chr1	84130109	84131096	988	373	54	385.55	33.71
chr1	84131977	84132720	744	493	29	122.11	11.95
chr1	84134016	84134320	305	88	14	86.19	18.89
chr1	84134451	84134955	505	77	20	78.49	9.73
chr1	84137489	84138651	1163	618	45	218.82	15.73
chr1	84138921	84139242	322	109	13	86.19	15.51
chr1	84140135	84140454	320	122	14	80.09	11.8
chr1	84141543	84141913	371	217	13	98.61	19.21
chr1	84142062	84142653	592	142	23	156.03	19.27
chr1	84143214	84143765	552	196	19	125.78	20.07
chr1	84144240	84144789	550	364	40	348.15	35.79
chr1	84145479	84145962	484	182	24	137.03	18.32
chr1	84148222	84149349	1128	874	49	183.83	12.94
chr1	84149507	84149961	455	70	21	133.22	13.76
chr1	84150216	84150554	339	160	15	100.71	17.21
chr1	84150592	84151162	571	116	33	233.77	22.94
chr1	84151365	84151618	254	157	9	50.12	12.04
chr1	84151639	84152508	870	399	38	203.53	17.7
chr1	84152539	84152860	322	151	12	67.77	13.3
chr1	84153439	84153817	379	152	16	93.8	21.51
chr1	84153841	84154810	970	689	51	290.66	20.98
chr1	84155668	84156662	995	170	36	142.41	18.83
chr1	84157302	84157958	657	150	35	293.17	44.73
chr1	84164227	84164670	444	122	20	116.17	16.3
chr1	84164930	84165171	242	87	9	59.92	19.27
chr1	84165429	84167049	1621	1267	86	493.58	27.89
chr1	84167646	84168205	560	120	25	81.34	7.71
chr1	84168238	84168788	551	171	22	78.19	8.76
chr1	84169064	84169920	857	495	41	223.51	25.03
chr1	84170058	84170410	353	85	14	73.4	15.29
chr1	84171492	84172406	915	212	33	154.31	15.73
chr1	84172791	84174097	1307	866	63	372.55	27.53
chr1	84174421	84174933	513	160	29	137.76	12.95
chr1	84174946	84175105	160	81	10	79.24	19.66
chr1	84175322	84175723	402	169	19	119.43	26.22
chr1	84175880	84176328	449	122	17	94.93	15.73
chr1	84176660	84177218	559	455	26	99.83	10.99
chr1	84177368	84177953	586	215	23	120.28	18.05
chr1	84178074	84178793	720	366	27	119.48	16.44
chr1	84178804	84180583	1780	1502	101	595.24	26.76
chr1	84181041	84181921	881	552	45	251.97	19.12
chr1	84182171	84182598	428	261	22	72.37	10.8
chr1	84182913	84183986	1074	929	48	213.77	16.01
chr1	84184028	84184491	464	381	24	106.49	16.27
chr1	84184899	84185628	730	294	45	260.75	20.95
chr1	84185983	84186481	499	86	28	106.77	10.79
chr1	84186593	84187465	873	487	36	92.43	7.87
chr1	84187550	84188194	645	191	33	166.35	15.29
chr1	84188473	84190444	1972	428	122	714.98	23.75
chr1	84190683	84191361	679	165	28	143.24	22.94
chr1	84191488	84191897	410	204	16	89.39	15.05
chr1	84192347	84193026	680	473	29	89	12.48
chr1	84193052	84193555	504	300	17	52.03	8.32
chr1	84193761	84194108	348	81	21	152.75	28.86
chr1	84194940	84195189	250	139	9	52.62	10.87
chr1	84195393	84195866	474	275	37	291.52	29.2
chr1	84195987	84196838	852	122	40	157.98	15.02
chr1	84199281	84199575	295	86	15	126.52	30.9
chr1	84200004	84200657	654	257	29	205.16	29.69
chr1	84200662	84201864	1203	407	54	281.85	15.73
chr1	84201885	84202421	537	172	23	170.81	26.22
chr1	84203020	84203727	708	182	30	197.46	29.92
chr1	84203769	84204130	362	128	15	82.2	13.76
chr1	84204179	84204628	450	257	20	66	9.29
chr1	84204683	84205158	476	80	23	113.58	10.71
chr1	84205417	84206020	604	481	23	139.82	17.57
chr1	84206236	84207775	1540	1052	73	448.2	25.23
chr1	84208037	84208946	910	150	38	236.22	19.27
chr1	84208996	84210038	1043	285	57	294.65	13.76
chr1	84210125	84210379	255	149	11	59.06	12.28
chr1	84210528	84211177	650	249	22	96.4	13.76
chr1	84211219	84211719	501	367	14	64.23	11.8
chr1	84211840	84212309	470	197	15	70.9	8.34
chr1	84212474	84212718	245	173	8	52.01	13.32
chr1	84212808	84213669	862	297	42	217.76	23.73
chr1	84214284	84215564	1281	1081	107	780.91	46.45
chr1	84215707	84216669	963	136	45	194.3	17.67
chr1	84216698	84217247	550	243	24	129.08	15.29
chr1	84217259	84218319	1061	340	76	426.75	17.26
chr1	84218433	84220130	1698	898	101	570.83	23.37
chr1	84220386	84221016	631	223	40	328.97	28.09
chr1	84221234	84221472	239	70	8	50.66	16.52
chr1	84221911	84222798	888	764	62	532.25	44.88
chr1	84222864	84223810	947	299	46	362.66	36.22
chr1	84223896	84224743	848	763	48	435.22	45.88
chr1	84225074	84225465	392	244	14	110.28	24.09
chr1	84225492	84226630	1139	328	70	527.19	33.97
chr1	84226778	84226994	217	84	12	96.67	24.78
chr1	84227041	84227423	383	130	24	193.63	42.17
chr1	84228067	84228699	633	320	40	233.08	17.43
chr1	84230066	84230207	142	72	6	56.92	15.02
chr1	84230280	84231908	1629	872	83	246.32	9.18
chr1	84231916	84232837	922	836	40	191.18	15.29
chr1	84233000	84233416	417	81	28	193.05	20.46
chr1	84233484	84235160	1677	539	100	644.15	27.28
chr1	84235214	84236727	1514	897	94	595.99	26.76
chr1	84236756	84237754	999	212	47	262.81	19.66
chr1	84237851	84239064	1214	702	63	302.3	25.82
chr1	84239918	84240602	685	496	36	228.64	19.66
chr1	84240641	84241298	658	250	30	121.09	10.35
chr1	84242093	84243312	1220	708	77	481.66	24.09
chr1	84243613	84243876	264	81	11	60.03	18.6
chr1	84244276	84244541	266	141	17	104.04	15.29
chr1	84244627	84245521	895	623	43	115.43	8.8
chr1	84245532	84246468	937	342	38	130.55	14.64
chr1	84246607	84247117	511	192	25	97.86	12.62
chr1	84247304	84248446	1143	234	65	314.97	23.88
chr1	84248575	84249423	849	238	36	115.34	11.69
chr1	84249477	84249793	317	120	13	54.63	9.64
chr1	84249904	84252268	2365	684	115	427.95	13.76
chr1	84253870	84254282	413	185	18	105.72	14.82
chr1	84254304	84254644	341	88	22	166.96	27.08
chr1	84256373	84258258	1886	1200	100	332.07	11.8
chr1	84258357	84258740	384	87	22	144.52	21.63
chr1	84259400	84260002	603	147	30	137.76	11.07
chr1	84267300	84267544	245	82	7	59.36	18.6
chr1	84267790	84268977	1188	682	68	343	19.27
chr1	84268986	84270000	1015	749	55	324.01	14.88
chr1	84270020	84270285	266	83	11	59.72	11.16
chr1	84270393	84270880	488	160	30	202.33	19.66
chr1	84270906	84271858	953	536	57	228.86	13.76
chr1	84273103	84274224	1122	335	91	541.52	29.6
chr1	84274809	84275268	460	379	21	103.51	11.2
chr1	84275341	84281685	6345	5773	613	3100	63.64
chr1	84296254	84296610	357	273	16	116	22.11
chr1	84296741	84297149	409	150	17	114.51	22.02
chr1	84298290	84298539	250	115	13	86.19	15.48
chr1	84298657	84299578	922	761	87	590.52	54.99
chr1	84314222	84315137	916	495	42	196.81	11.97
chr1	84315190	84315618	429	283	26	143.17	15.77
chr1	84317210	84318382	1173	541	67	337.7	23.4
chr1	84345887	84347225	1339	899	56	150.16	10.81
chr1	84356167	84357741	1575	741	113	691.66	42.82
chr1	84357838	84358466	629	86	26	106.47	10.04
chr1	84358770	84362151	3382	595	254	1084.9	16.52
chr1	84362199	84362530	332	213	21	117.36	16.52
chr1	84403483	84403864	382	88	15	75.57	12.8
chr1	84716066	84716202	137	69	6	76.58	27.53
chr1	84718497	84718948	452	241	19	169.35	32.39
chr1	84719529	84719705	177	100	6	60.33	20.24
chr1	84736823	84737151	329	151	8	56.98	20.65
chr1	84750761	84751208	448	283	13	86.19	15.42
chr1	84767259	84767450	192	124	6	55.03	18.11
chr1	84790254	84790809	556	197	17	105.68	19.66
chr1	84795717	84795961	245	189	7	58.51	21.73
chr1	84798051	84798257	207	132	6	55.23	15.73
chr1	84799215	84799381	167	84	6	55.72	20.65
chr1	84814787	84814937	151	76	6	61.26	17.21
chr1	84834058	84834612	555	481	18	91.87	15.88
chr1	84834789	84836308	1520	1142	174	1582.91	62.75
chr1	84836345	84837018	674	95	33	96.64	9.28
chr1	87497352	87497793	442	358	37	465.28	126.01
chr1	87559504	87559953	450	84	21	170.44	27.87
chr1	87560018	87560497	480	81	21	116.4	15.73
chr1	87560534	87560913	380	262	26	93.04	12.7
chr1	87561133	87561799	667	437	30	176.21	21.51
chr1	87562310	87562616	307	88	12	70.04	17.76
chr1	87565092	87565369	278	192	8	53.71	15.88
chr1	87565486	87565954	469	385	19	107.02	17.21
chr1	87566067	87566523	457	243	25	158.57	21.63
chr1	87567758	87568548	791	290	27	120.99	16.06
chr1	87568576	87568930	355	108	15	116.25	27.53
chr1	87569795	87570542	748	261	30	241.42	37.54
chr1	87571381	87571979	599	243	27	164.61	20.61
chr1	87572095	87572475	381	137	17	159.29	34.41
chr1	87573062	87573238	177	76	8	56.07	17.05
chr1	87573431	87574726	1296	689	52	338.84	34.41
chr1	87574895	87575403	509	78	15	120.52	31.76
chr1	87575485	87575751	267	167	9	86.62	32.12
chr1	87575825	87576414	590	221	22	135.08	18.95
chr1	87576441	87576953	513	269	21	123.45	16.06
chr1	87576993	87577369	377	144	14	121.94	29.5
chr1	87577905	87578595	691	390	28	174.11	16.64
chr1	87579336	87579584	249	120	10	88.95	17.14
chr1	87580517	87581384	868	723	37	238.68	20.07
chr1	87581510	87582803	1294	241	72	550.36	41.56
chr1	87583359	87584548	1190	771	75	343.91	16.06
chr1	87588743	87589127	385	211	9	54.45	11.71
chr1	87593486	87593924	439	66	13	75.27	17.57
chr1	87599779	87600780	1002	581	109	1028.21	59.94
chr1	87601720	87602275	556	368	17	80.71	11.8
chr1	87602663	87603460	798	313	29	100.68	9.64
chr1	87612907	87614162	1256	392	60	470.13	41.49
chr1	87614541	87615355	815	271	39	333.05	37.2
chr1	87615362	87615625	264	160	8	57.86	15.29
chr1	87615700	87615948	249	165	9	58.85	22.32
chr1	87616705	87617000	296	182	13	75.06	13.76
chr1	87617024	87617557	534	333	18	98.09	14.7
chr1	87617566	87617914	349	87	13	87.94	20.95
chr1	87618602	87618964	363	288	15	82.05	13.76
chr1	87619027	87619616	590	409	17	62.45	9.83
chr1	87619618	87620049	432	354	17	80.94	15.86
chr1	87620341	87620651	311	86	10	50.71	17.12
chr1	87627091	87627323	233	106	11	77.2	13.76
chr1	87627889	87628280	392	243	13	77.49	11.47
chr1	87629027	87629711	685	399	39	203.75	19.27
chr1	87631236	87633331	2096	1296	304	2343.17	56.2
chr1	87648073	87648479	407	199	26	213.41	33.81
chr1	87689805	87690520	716	235	94	889.17	114.05
chr1	87690522	87691523	1002	85	36	147.99	19.66
chr1	87734283	87734932	650	565	24	78.26	11.26
chr1	87735251	87735600	350	166	13	57.19	11.24
chr1	87737667	87737966	300	145	10	70.34	16.19
chr1	87740716	87740942	227	122	8	58.19	12.29
chr1	87749913	87750200	288	162	23	154.76	18.5
chr1	87790877	87791362	486	301	50	413.71	48.5
chr1	87791406	87792416	1011	635	70	524.14	34.41
chr1	87960808	87961003	196	120	11	67.77	13.49
chr1	87961099	87961719	621	146	78	474.27	32.48
chr1	87972936	87973278	343	160	10	88.95	23.61
chr1	88022591	88022857	267	158	9	53.24	13.76
chr1	88025387	88025660	274	184	12	81.88	14.6
chr1	88030334	88030615	282	186	7	50.94	16.39
chr1	88031200	88031414	215	82	10	98.01	32.6
chr1	88035152	88035361	210	132	6	58.26	22.2
chr1	88037177	88037375	199	87	7	56.24	16.43
chr1	88037599	88037812	214	138	7	50.56	17.21
chr1	88038923	88039351	429	200	16	89.39	11.81
chr1	88050999	88051482	484	220	81	730.37	65.29
chr1	88199632	88200099	468	231	23	154.76	21.47
chr1	88240948	88241244	297	138	16	109.7	22.32
chr1	88241862	88242360	499	112	17	70.36	13.38
chr1	88244599	88244854	256	111	11	91.67	17.57
chr1	88246082	88246329	248	173	8	62.01	17.95
chr1	88255362	88256796	1435	564	252	2330.63	152.78
chr1	88313513	88313715	203	119	8	66.17	19.27
chr1	88326621	88327055	435	75	14	79.57	15.88
chr1	88330372	88331465	1094	667	76	437.71	22.02
chr1	88337177	88337442	266	113	17	78.93	10.07
chr1	88337496	88340086	2591	1284	234	1622.65	40.32
chr1	88367109	88367838	730	188	44	113.88	6.91
chr1	88368689	88369744	1056	247	136	755.71	23.26
chr1	88383581	88384814	1234	355	227	1842.25	69.8
chr1	88388725	88389080	356	126	10	53.72	15.05
chr1	88389326	88389574	249	175	11	74.11	11.8
chr1	88400451	88401415	965	413	48	271.88	26.57
chr1	88412720	88412955	236	76	6	58.86	20.39
chr1	88421791	88423461	1671	1495	236	2013.77	79.06
chr1	88423484	88426027	2544	1398	156	634.69	14.82
chr1	88427462	88429468	2007	1638	131	578.81	20.12
chr1	88447108	88447271	164	83	6	55.72	20.65
chr1	88478664	88479313	650	414	74	472.59	31.46
chr1	88479353	88479763	411	184	21	65.94	9.46
chr1	88483550	88484112	563	199	51	341.11	34.87
chr1	88507108	88507349	242	65	6	55.17	22.94
chr1	88507770	88508013	244	82	7	56.24	16.79
chr1	88600207	88600667	461	171	37	278.03	32.69
chr1	89077366	89078054	689	368	34	119.61	9.83
chr1	89110188	89111206	1019	197	209	2193.2	82.6
chr1	89126555	89126829	275	202	9	71.86	22.94
chr1	89142774	89143063	290	156	7	51.59	17.21
chr1	89223222	89223748	527	409	59	470.13	42.07
chr1	89223871	89224306	436	351	16	78.55	13.32
chr1	89447780	89447975	196	131	6	50.36	12.51
chr1	89516820	89517162	343	143	18	51.62	8.26
chr1	89652367	89653301	935	279	77	573.25	64.35
chr1	89662671	89663156	486	211	15	80.94	15.61
chr1	89749559	89750150	592	351	90	731.56	47.03
chr1	89769649	89770024	376	188	11	56.13	11.97
chr1	89797475	89797878	404	239	16	58.3	7.79
chr1	89818042	89818221	180	108	6	51.49	14.96
chr1	89823827	89824108	282	147	8	54.58	11.01
chr1	89837238	89837572	335	182	10	70.04	14.96
chr1	89838656	89839115	460	336	15	61.67	8.6
chr1	89839566	89840486	921	462	30	138.62	16.06
chr1	89842115	89842320	206	93	7	56.24	14.18
chr1	89842387	89843139	753	614	27	157.39	25.61
chr1	89843981	89844795	815	166	33	184.99	15.71
chr1	89844840	89845161	322	82	11	54.16	11.8
chr1	89845768	89846029	262	142	8	55.77	13.23
chr1	89846750	89847237	488	403	18	106.4	17.76
chr1	89856631	89856992	362	211	13	64.82	16.61
chr1	89904301	89905334	1034	608	105	788.36	38.23
chr1	89991154	89991383	230	87	25	175.15	22.16
chr1	89991441	89991879	439	221	49	415.91	53.34
chr1	89992252	89992550	299	220	10	78.89	19.66
chr1	89993742	89994005	264	87	8	56.14	21.73
chr1	90001679	90001952	274	141	10	59.06	11.31
chr1	90031167	90031365	199	85	7	56.24	16.43
chr1	90049565	90049787	223	142	7	71.43	29.5
chr1	90074880	90075114	235	159	8	54.58	9.18
chr1	90091106	90091349	244	78	7	52.61	11.97
chr1	90101917	90102093	177	67	6	54.35	16.39
chr1	90102127	90102587	461	295	15	85.43	18.77
chr1	90117327	90117654	328	82	11	65.57	17.21
chr1	90155922	90156600	679	182	18	81.57	11.01
chr1	90157687	90158481	795	249	27	142.8	18.53
chr1	90160484	90160719	236	159	8	53.3	13.32
chr1	90161375	90161964	590	491	21	112.25	13.76
chr1	90173458	90174430	973	626	112	867.66	55.92
chr1	90183879	90184210	332	230	12	77.02	18.35
chr1	90472459	90472821	363	281	15	75.89	10.71
chr1	90596062	90596245	184	79	8	66.71	17.73
chr1	90598372	90599194	823	335	82	760.77	78
chr1	90966008	90967671	1664	537	154	918.44	52.76
chr1	90970123	90970368	246	170	6	51.21	16.19
chr1	90975334	90975766	433	355	24	116.19	11.92
chr1	91028297	91028729	433	76	12	56.07	9.18
chr1	91055635	91055858	224	82	6	63.72	28.68
chr1	91056026	91056274	249	74	6	60.69	22.94
chr1	91351226	91351559	334	186	9	60.69	17.95
chr1	91540712	91540993	282	96	10	73.86	16.52
chr1	91776785	91777033	249	162	6	50.87	12.15
chr1	92499778	92500311	534	115	90	862.99	57.33
chr1	92510397	92510626	230	148	6	64.26	30
chr1	92511315	92511527	213	134	7	66.48	30
chr1	92894933	92895550	618	406	59	470.13	34.03
chr1	92949141	92949899	759	315	56	481.39	40.78
chr1	92949933	92950995	1063	151	99	879.56	86.32
chr1	92951516	92951853	338	146	16	115.07	25.23
chr1	92952920	92953416	497	243	16	76.6	11.16
chr1	92953724	92954627	904	665	39	87.56	8.91
chr1	92976859	92977305	447	192	23	60.49	7.52
chr1	92987004	92987247	244	69	10	74.45	16.9
chr1	93004021	93004432	412	203	10	50.45	13.76
chr1	93011281	93011565	285	109	8	65.79	19.12
chr1	93019230	93019578	349	252	12	108.51	31.08
chr1	93146451	93148419	1969	510	310	2858.91	76.47
chr1	93148536	93149120	585	192	20	74.89	9.18
chr1	93151259	93151645	387	198	15	64.82	8.88
chr1	93152743	93153163	421	307	15	87.39	10.75
chr1	93159775	93160026	252	67	7	50.29	14.34
chr1	93162069	93162304	236	104	7	51.05	11.01
chr1	93162351	93162565	215	63	9	57.67	13.76
chr1	93170132	93170501	370	235	10	50.94	8.34
chr1	93171084	93171721	638	76	25	57.79	7.03
chr1	93172374	93172969	596	110	20	64.81	8.2
chr1	93173560	93173821	262	107	8	50.83	13.76
chr1	93174929	93175590	662	242	20	95.8	10.39
chr1	93176472	93177045	574	182	19	97.11	13.76
chr1	93179522	93179948	427	254	14	81.58	13.76
chr1	93180502	93181181	680	172	20	93.08	13.76
chr1	93181326	93181717	392	192	12	75.88	13.23
chr1	93182593	93184692	2100	248	107	759.4	27.53
chr1	93184785	93185485	701	192	30	158.11	19.3
chr1	93186226	93186618	393	218	10	56.17	18.77
chr1	93186626	93186857	232	147	10	75.9	18.35
chr1	93186932	93188343	1412	705	71	476.82	28.09
chr1	93189054	93189453	400	79	19	151.3	22.94
chr1	93190188	93190710	523	227	24	121.75	16.82
chr1	93190723	93191459	737	257	30	119.39	15.29
chr1	93191493	93192500	1008	412	47	261.19	19.66
chr1	93194304	93195432	1129	671	153	1269.25	61.94
chr1	93195652	93196249	598	162	32	240.03	21.95
chr1	93196258	93196908	651	151	33	234.79	45.88
chr1	93216720	93217064	345	127	10	74.79	17.21
chr1	93217756	93218018	263	87	7	54.64	13.76
chr1	93218468	93218738	271	192	7	71.58	30
chr1	93266447	93267589	1143	781	45	365.49	31.08
chr1	93269260	93269449	190	88	7	56.85	22.94
chr1	93272004	93272197	194	111	8	66.71	16.02
chr1	93294866	93295728	863	597	110	809.81	33.26
chr1	93309591	93310304	714	432	117	956.34	46.95
chr1	93391026	93391507	482	245	42	424.7	77.8
chr1	93436798	93437580	783	148	120	1226.66	90.45
chr1	93851415	93851754	340	166	13	95.09	19.27
chr1	94076482	94077710	1229	1085	156	986.76	43.13
chr1	94092433	94092621	189	107	7	56.24	13.01
chr1	94350476	94350766	291	65	9	67.79	18.77
chr1	94362288	94362643	356	203	10	63.92	13.76
chr1	94370072	94371110	1039	438	158	1385.02	71.57
chr1	94531514	94531756	243	129	6	53.24	17.21
chr1	94532335	94533262	928	735	30	194.54	26.76
chr1	94534240	94534569	330	137	11	67.77	11.36
chr1	94536575	94537111	537	88	17	73.53	9.56
chr1	94537116	94537508	393	248	13	62.65	10.12
chr1	94537684	94538760	1077	819	82	312.96	26.72
chr1	94671399	94671763	365	195	17	78.93	11.3
chr1	94803258	94804357	1100	856	156	1773.95	140.45
chr1	94804481	94804840	360	300	13	73	16.06
chr1	94807006	94808470	1465	307	70	381.41	29.5
chr1	94815250	94815526	277	195	8	64.87	21.73
chr1	94816558	94816959	402	227	12	76.82	13.83
chr1	94817005	94818298	1294	626	75	463.88	35.39
chr1	94818526	94818952	427	295	13	93.12	20.24
chr1	94819697	94819956	260	135	8	71.16	20.24
chr1	94830164	94831585	1422	670	167	1237.75	60.02
chr1	94967865	94968434	570	168	28	135.3	12.39
chr1	95132158	95132544	387	247	15	150.64	47.94
chr1	95132789	95132979	191	118	10	114.17	41.29
chr1	95202267	95202721	455	184	54	513.89	39.33
chr1	95239996	95240516	521	252	60	471.71	61.94
chr1	95301122	95301349	228	155	6	51.73	15.29
chr1	95301862	95302399	538	176	19	131.59	27.53
chr1	95303945	95304168	224	54	7	55.53	17.21
chr1	95304907	95305259	353	176	8	60.21	20.24
chr1	95309963	95310175	213	134	8	88.39	31.76
chr1	95313152	95313411	260	74	6	53.16	13.76
chr1	95313722	95313908	187	76	6	60.65	17.21
chr1	95326465	95326761	297	87	9	60.49	13.23
chr1	95341222	95342614	1393	978	183	1768.61	143.72
chr1	95374268	95376605	2338	1370	314	2221.37	49.76
chr1	95403651	95403826	176	101	7	55.89	14.54
chr1	95407540	95408090	551	57	19	103.93	13.76
chr1	95408103	95408967	865	379	119	1225.06	68.82
chr1	95514598	95515036	439	86	15	95.86	15.11
chr1	95515049	95516344	1296	820	57	440.6	48.58
chr1	95516565	95516893	329	181	12	98.22	20.65
chr1	95516910	95517310	401	80	20	116.17	14.72
chr1	95517385	95518414	1030	259	41	138.09	13.76
chr1	95518773	95519098	326	190	9	58.42	16.52
chr1	95519644	95519863	220	69	10	92.48	22.94
chr1	95520800	95521045	246	167	6	52.04	16.68
chr1	95521456	95521749	294	79	10	55.41	13.76
chr1	95529272	95529553	282	128	9	61.03	10.2
chr1	95531095	95532754	1660	1122	145	833.01	49.32
chr1	95565403	95565637	235	153	11	92.81	19.27
chr1	95650897	95651936	1040	666	107	1081.4	85.34
chr1	95695651	95695880	230	81	8	50.51	11.97
chr1	95698190	95698897	708	231	66	553.82	46.78
chr1	95700217	95701060	844	366	106	1110.05	88.49
chr1	95721255	95722633	1379	594	201	1892.35	63.66
chr1	97209899	97211543	1645	782	178	1298.05	42.67
chr1	97561137	97561539	403	219	13	54.25	11.97
chr1	97561643	97562270	628	511	26	99.78	12.97
chr1	97562680	97563119	440	200	21	106.99	16.01
chr1	97563823	97564465	643	496	64	463.56	34.41
chr1	99524611	99524903	293	85	9	58.17	14.75
chr1	99525048	99525343	296	80	9	51.58	12.51
chr1	99525437	99525720	284	210	11	67.77	11.73
chr1	99529552	99529852	301	127	14	101.86	20.65
chr1	99534560	99534949	390	234	13	77.76	11.47
chr1	99537373	99537581	209	122	8	70.56	19.21
chr1	99537640	99538132	493	68	17	105.13	20.14
chr1	99538213	99538636	424	176	20	148.02	29.18
chr1	99538825	99539287	463	288	13	74.91	18.6
chr1	99539639	99540013	375	81	13	64.82	8.6
chr1	99541078	99541395	318	138	10	59.06	15.32
chr1	99544266	99544770	505	252	16	116	24.33
chr1	99544860	99545312	453	318	15	94.4	18.11
chr1	99545356	99545730	375	266	18	144.81	43.26
chr1	99546765	99547212	448	171	19	94.53	13.87
chr1	99549614	99549879	266	194	7	54.29	13.76
chr1	99550187	99550428	242	85	10	88.22	29.5
chr1	99552064	99552495	432	204	14	91.37	22.02
chr1	99552504	99553068	565	117	19	99.51	13.23
chr1	99553698	99554139	442	183	15	83.54	14.75
chr1	99554325	99554654	330	121	14	57.19	10.6
chr1	99555840	99559436	3597	2666	445	3100	70.5
chr1	99559497	99559740	244	76	11	55.22	12.23
chr1	99585468	99585634	167	84	10	73.43	17.21
chr1	99614967	99615403	437	246	36	274.94	34.41
chr1	99665741	99667401	1661	860	188	1415.73	68.82
chr1	99737207	99737532	326	177	7	53.94	16.68
chr1	99739859	99740352	494	435	12	73.17	15.29
chr1	99991402	99992400	999	686	82	586.85	32.69
chr1	100485972	100486220	249	173	8	74.36	42
chr1	103790300	103790692	393	167	12	76.82	16.23
chr1	103798828	103799036	209	75	9	77.62	23.01
chr1	103799179	103799349	171	86	7	63.92	32.12
chr1	107559607	107560767	1161	900	152	1180.33	48.8
chr1	107560975	107561477	503	84	19	106.58	13.76
chr1	107639171	107639309	139	70	8	75.65	14.49
chr1	107643043	107644161	1119	965	45	213.35	21.18
chr1	107674802	107674937	136	69	6	53.14	13.32
chr1	107676952	107679471	2520	379	212	1206.11	45.45
chr1	107680100	107680387	288	204	10	52.28	13.43
chr1	107681047	107682259	1213	1007	52	261.19	14.3
chr1	107682370	107683071	702	447	26	123.22	11.47
chr1	107683102	107685116	2015	571	106	348.22	21.18
chr1	107685132	107685640	509	283	21	112.29	22.2
chr1	107685646	107686323	678	87	30	168.55	19.98
chr1	107686739	107687212	474	199	41	358.49	41.32
chr1	107687297	107687533	237	72	10	66.38	12.29
chr1	107690633	107691307	675	72	22	104.24	15.88
chr1	107692234	107692657	424	338	16	93.86	14.6
chr1	107692786	107692956	171	86	12	92.82	25.03
chr1	107693188	107693413	226	146	9	50.62	11.8
chr1	107693632	107694206	575	347	15	56.96	11.8
chr1	107696913	107698031	1119	86	43	79.32	7.74
chr1	107699562	107699921	360	131	14	83.34	11.97
chr1	107699940	107700295	356	277	15	82.35	15.51
chr1	107702217	107702746	530	103	22	73.68	9.38
chr1	107702772	107703074	303	168	13	52.33	8.76
chr1	107703099	107703405	307	84	11	57.29	10.12
chr1	107704094	107704516	423	275	13	66.97	10.12
chr1	107705879	107706205	327	163	15	72.74	12
chr1	107707258	107707923	666	251	27	132.49	16.5
chr1	107709913	107710787	875	475	32	162.2	15.05
chr1	107711197	107711503	307	223	9	53.78	11.47
chr1	107712003	107712152	150	76	7	50.88	14.45
chr1	107712189	107712887	699	457	22	89.87	13.54
chr1	107713052	107714137	1086	447	41	228.18	16.9
chr1	107714183	107714526	344	195	15	94.02	22.94
chr1	107714634	107714892	259	81	9	52.39	14.24
chr1	107714966	107715251	286	138	13	86.27	21.36
chr1	107717621	107717996	376	190	11	68.81	18.53
chr1	107724231	107724582	352	160	10	52.61	12.74
chr1	107727263	107727864	602	388	17	77.72	16.06
chr1	107736354	107736608	255	178	10	113.22	48
chr1	107736751	107736989	239	84	8	74.22	34.41
chr1	107736994	107737273	280	103	9	66.71	19.27
chr1	107739984	107740404	421	222	13	83.43	19.27
chr1	107740538	107740900	363	151	11	70.42	13.23
chr1	107745379	107747236	1858	630	78	392.61	21.31
chr1	107747280	107748409	1130	933	49	311.87	27.53
chr1	107748554	107748974	421	237	15	72.74	15.45
chr1	107760277	107760521	245	87	8	71.24	22.94
chr1	107760850	107761553	704	117	27	114.51	16.15
chr1	107803017	107803326	310	231	15	145.26	31.46
chr1	107861093	107861387	295	193	9	62.26	16.52
chr1	107861568	107862170	603	251	42	258.75	18.35
chr1	107867796	107869136	1341	581	133	914.55	38.23
chr1	107877252	107878217	966	447	80	410.15	16.71
chr1	107879184	107879949	766	650	41	209.08	16.57
chr1	107880142	107881472	1331	634	64	309.83	17.21
chr1	107881509	107881763	255	118	11	59.06	14.04
chr1	107882595	107882799	205	77	9	56.01	12.51
chr1	107882993	107883252	260	87	9	51.1	11.47
chr1	107883695	107884005	311	230	22	176.62	29.82
chr1	107884849	107885105	257	172	10	53.12	10.71
chr1	107885430	107885822	393	274	16	86.13	11.8
chr1	107885924	107888828	2905	850	526	3100	135.53
chr1	107888903	107889440	538	330	17	60.16	13.76
chr1	107889505	107891072	1568	1097	193	1236.51	42.28
chr1	107893737	107894218	482	263	20	72.37	12.16
chr1	107896801	107897234	434	237	16	86.8	17.21
chr1	107897555	107898181	627	88	29	176.35	16.19
chr1	107898870	107899220	351	197	11	52.7	6.88
chr1	107901061	107901466	406	103	16	58.3	6.71
chr1	107902723	107903176	454	330	16	106.24	16.19
chr1	107904260	107904544	285	203	10	59.16	11.8
chr1	107904602	107905114	513	295	21	114.2	20.65
chr1	107906072	107907028	957	69	36	162.28	15.37
chr1	107907909	107908275	367	285	18	157.08	29.5
chr1	107908721	107909183	463	56	16	96.68	11.01
chr1	107909744	107910952	1209	984	56	437.31	30.21
chr1	107911877	107912342	466	382	18	135.24	18.77
chr1	107913681	107914038	358	86	15	102.39	22.02
chr1	107914061	107914677	617	430	21	102.79	16.61
chr1	107916149	107916953	805	452	25	105.36	11.8
chr1	107917469	107917752	284	197	11	62.01	13.76
chr1	107917809	107918167	359	211	11	56.01	11.47
chr1	107923421	107923717	297	148	10	66.78	17.21
chr1	107924053	107924372	320	148	13	76.82	13.21
chr1	107924431	107924828	398	187	15	84.64	15.8
chr1	107926279	107926698	420	190	17	69.72	10.01
chr1	107926713	107927798	1086	883	89	622.89	28.24
chr1	107927848	107928779	932	404	35	163.79	16.19
chr1	107929384	107929879	496	202	17	78.93	10.24
chr1	107931150	107932718	1569	796	87	649.11	30.28
chr1	107933361	107935647	2287	438	96	458.66	21.63
chr1	107935652	107936369	718	470	24	128.89	19.27
chr1	107937484	107937892	409	181	11	68.62	11.47
chr1	107938873	107939190	318	244	11	78.4	13.76
chr1	108068185	108068788	604	144	40	239.04	33.65
chr1	108068806	108069270	465	88	13	50.21	8.6
chr1	108127909	108128164	256	174	10	53.27	12.23
chr1	108164646	108164861	216	77	9	56.2	10.32
chr1	108204747	108204957	211	88	6	59.05	22.94
chr1	108248126	108248419	294	85	10	52.44	10.32
chr1	108291376	108291859	484	348	13	58.71	11.47
chr1	108292019	108292376	358	208	13	53.88	10.71
chr1	108523835	108524199	365	181	11	61.47	10.92
chr1	108610689	108611242	554	313	17	88.96	11.1
chr1	108655758	108656115	358	180	10	63.68	19.27
chr1	108656119	108656749	631	93	97	1153.05	121.59
chr1	108685399	108685669	271	71	8	62.09	22.94
chr1	108692704	108693643	940	689	128	882.32	38.34
chr1	109486489	109486754	266	81	9	59.23	13.76
chr1	113761211	113761670	460	272	30	262.23	57.81
chr1	120190866	120191226	361	170	9	73.12	17.76
chr1	120207505	120208040	536	231	84	837.03	96.35
chr1	120208047	120208252	206	86	25	239.11	39.33
chr1	120218245	120218607	363	191	25	129.84	13.76
chr1	120284640	120286535	1896	794	192	1254.33	62.57
chr1	120286628	120286894	267	85	13	73.55	17.21
chr1	120324933	120325164	232	164	6	52.84	16.19
chr1	120355123	120356481	1359	676	360	2993.84	81.14
chr1	120394958	120395237	280	86	8	54.82	19.27
chr1	120421940	120422237	298	218	10	63.73	16.06
chr1	121364318	121364850	533	155	17	122.65	24.29
chr1	121364859	121365302	444	68	13	83.71	21.51
chr1	121365349	121365896	548	364	16	57.28	9.43
chr1	121371128	121371391	264	177	7	70.95	28.68
chr1	121374011	121374231	221	150	7	56.24	18.25
chr1	121387980	121388227	248	83	8	63.59	18.77
chr1	121395176	121395541	366	68	13	72.19	13.76
chr1	121400609	121401652	1044	585	158	1164.25	35.39
chr1	121422438	121423274	837	296	96	739.65	39.92
chr1	121425468	121425796	329	154	9	53.78	12.29
chr1	121733742	121734338	597	498	35	213.03	16.43
chr1	121809501	121809986	486	234	88	918.81	70.24
chr1	121970249	121970517	269	199	12	62.34	9.64
chr1	121972120	121972479	360	159	15	52.03	8.92
chr1	122009915	122010253	339	147	11	60.07	9.83
chr1	122016618	122018101	1484	989	200	1625.98	65.36
chr1	122155195	122155611	417	220	15	103.19	22.02
chr1	122161725	122162231	507	305	49	460.76	48.85
chr1	122368159	122369023	865	632	46	394.19	41.29
chr1	122369032	122370784	1753	373	115	766.32	25.56
chr1	122370814	122371345	532	404	23	144.83	19.53
chr1	122371353	122371738	386	82	17	163.59	42.35
chr1	122371762	122372028	267	87	8	72.06	30
chr1	122372535	122373749	1215	597	41	307.59	35.69
chr1	122373761	122374744	984	851	58	636.98	59.84
chr1	122374887	122375518	632	308	29	278.1	42.35
chr1	122375538	122376003	466	186	27	269.66	55.06
chr1	122376015	122378315	2301	217	119	988.08	39.59
chr1	122378326	122379411	1086	235	47	406.32	39.33
chr1	122380307	122380688	382	177	10	88.95	21.03
chr1	122380746	122381789	1044	78	48	413.38	41.29
chr1	122382192	122383362	1171	127	64	659.11	60.56
chr1	122383396	122383791	396	199	24	245.17	50.47
chr1	122383800	122384460	661	142	22	148.02	27.29
chr1	122384573	122386625	2053	728	115	1168.32	63.53
chr1	122387150	122388072	923	341	51	418.1	34.41
chr1	122388105	122389382	1278	519	52	397.27	34.41
chr1	122389591	122390659	1069	238	41	251.4	22.02
chr1	122390691	122391527	837	213	35	287.36	36.7
chr1	122391951	122392387	437	244	17	162.26	34.41
chr1	122392477	122393478	1002	855	51	490.03	52.94
chr1	122394176	122394357	182	114	7	75.85	27.53
chr1	122394711	122395175	465	191	15	128.82	27.53
chr1	122395496	122395942	447	87	18	126.45	27.69
chr1	122396208	122396524	317	161	12	112.69	30.54
chr1	122397083	122401581	4499	3765	298	2751.33	65.57
chr1	122424598	122424894	297	131	10	81.33	20.65
chr1	122424930	122425189	260	72	8	56.24	21.47
chr1	122428477	122429047	571	186	22	197.17	47.65
chr1	122429086	122429912	827	258	46	337.36	41.29
chr1	123224142	123224850	709	199	89	852.28	47.19
chr1	123327332	123328522	1191	382	147	1299.15	79.14
chr1	123348949	123349221	273	63	8	63.56	17.21
chr1	123400560	123400811	252	83	8	64.68	16.39
chr1	123405472	123405734	263	88	9	75.59	24.09
chr1	123464144	123464684	541	103	29	152.32	19.88
chr1	127287145	127288171	1027	776	48	176.82	11.78
chr1	127288224	127288728	505	391	27	185.59	20.85
chr1	127288803	127289071	269	79	9	60.7	15.64
chr1	127291824	127292053	230	67	8	66.28	18.77
chr1	127292079	127292781	703	85	28	182.32	25.03
chr1	127293405	127293690	286	202	15	95.86	19.68
chr1	127295218	127295548	331	216	13	88.48	17.21
chr1	127297274	127297641	368	192	15	80.94	11.82
chr1	127298400	127298799	400	326	15	116.85	22.94
chr1	127299604	127299882	279	193	9	64.43	16.52
chr1	127302799	127303072	274	191	10	75.1	16.52
chr1	127303355	127303627	273	73	7	51.95	13.11
chr1	127316560	127316942	383	177	16	71.47	9.23
chr1	127327316	127327783	468	269	17	83.25	12.04
chr1	127330591	127333166	2576	1984	359	3115.03	94.82
chr1	127338334	127338605	272	78	16	79.03	11.65
chr1	127359376	127359757	382	282	15	61.49	10.01
chr1	127363222	127363657	436	199	13	57.25	12.04
chr1	127456586	127458001	1416	1096	141	1289.89	57.35
chr1	129101327	129101820	494	271	32	215.1	27.53
chr1	129102549	129102907	359	88	32	260.53	38.82
chr1	129138659	129139235	577	338	21	91.65	12.04
chr1	129139242	129139756	515	381	22	67.57	7.09
chr1	129669899	129671593	1695	923	285	2809.04	109.99
chr1	129693273	129693612	340	157	9	56.82	13.76
chr1	129706915	129707179	265	78	11	88.99	20.07
chr1	129765204	129765962	759	168	91	651.3	64.23
chr1	129840822	129841252	431	208	13	100.16	22.94
chr1	129842773	129843012	240	66	6	51.09	15.73
chr1	129999513	130000067	555	394	33	213.54	32.47
chr1	130140580	130141276	697	287	83	608.67	32.38
chr1	130254022	130254355	334	271	16	80.82	13.76
chr1	130256113	130256532	420	149	18	98.09	17.34
chr1	130313111	130314250	1140	796	136	1192.12	87.17
chr1	130487329	130487782	454	237	36	340.1	41.29
chr1	130488579	130489116	538	232	42	390.24	55.06
chr1	130635651	130636155	505	78	15	72.19	11.47
chr1	130636167	130637077	911	87	45	312.87	29.12
chr1	130637134	130637890	757	528	43	251.87	19.1
chr1	130637931	130638235	305	140	18	146.05	27.53
chr1	130638308	130641692	3385	1923	395	3100	79.02
chr1	132358973	132359451	479	187	20	144.03	27.53
chr1	132612073	132613163	1091	631	93	483.84	28.51
chr1	132613504	132614399	896	620	95	683.07	41.83
chr1	132637454	132637855	402	86	17	64.81	8.85
chr1	132815295	132815616	322	131	11	51.35	12.23
chr1	132884239	132884356	118	60	6	61.4	9.75
chr1	132912005	132912314	310	140	16	89.39	14.22
chr1	132917491	132918063	573	197	22	75.26	12.51
chr1	132918118	132918427	310	176	11	51.33	10.59
chr1	132930346	132930663	318	223	11	90.21	24.71
chr1	132934639	132935822	1184	586	50	249.75	19.66
chr1	132935888	132936946	1059	818	43	168.86	13.43
chr1	132937140	132938844	1705	1474	132	802.25	27.61
chr1	132938873	132939562	690	598	86	731.46	37.99
chr1	132939667	132941515	1849	1414	244	2193.91	36.13
chr1	132941654	132945357	3704	1123	906	3100	142.65
chr1	132945425	132962099	16675	2918	2740	3100	60.22
chr1	132962829	132966073	3245	2229	384	3100	62.53
chr1	132966208	132966473	266	84	12	79.81	18.99
chr1	132966541	132967345	805	518	45	304.74	23.73
chr1	132967828	132974729	6902	2022	933	3100	33.79
chr1	132974748	132982204	7457	3752	961	3100	41.89
chr1	132982284	132984299	2016	1394	265	2032.14	50.05
chr1	132984375	132984571	197	84	10	58.76	15.11
chr1	132984655	132985273	619	88	58	369.05	18.26
chr1	132985322	132988506	3185	1734	502	3100	57.02
chr1	132988585	132992002	3418	444	483	3100	66.53
chr1	132992085	132994944	2860	2309	755	3100	170.68
chr1	132995152	132995473	322	135	10	54.16	11.8
chr1	132999835	133000973	1139	786	89	478.59	20.16
chr1	133006588	133007867	1280	986	80	340.34	13.76
chr1	133034777	133035156	380	271	17	76.09	10.01
chr1	133049574	133049926	353	209	34	302	31.46
chr1	133095761	133096122	362	229	13	60.65	12.23
chr1	133096446	133097077	632	399	35	180.94	16.52
chr1	133141621	133142032	412	92	53	522.87	70.79
chr1	133144687	133145063	377	211	11	62.2	11.47
chr1	133145091	133149589	4499	4284	868	3100	151.41
chr1	133149826	133158373	8548	503	1067	3100	60.22
chr1	133158712	133159457	746	473	55	429.79	26.64
chr1	133159492	133163926	4435	2940	629	3100	92.89
chr1	133163935	133164190	256	83	22	170.44	24.67
chr1	133164254	133176611	12358	11823	1937	3100	178.6
chr1	133176614	133177236	623	243	23	123.92	13.54
chr1	133179590	133180045	456	288	19	89.25	14.68
chr1	133183124	133184732	1609	523	126	537.85	19.79
chr1	133189748	133191088	1341	868	83	365.93	19.5
chr1	133251069	133251441	373	194	17	66.7	9.53
chr1	133254230	133255446	1217	403	74	408.24	25.89
chr1	133256271	133257000	730	539	26	105.05	13.11
chr1	133258192	133258497	306	102	12	61.22	13.76
chr1	133274592	133275762	1171	255	52	278.28	17.7
chr1	133275798	133276533	736	488	32	130.23	13.76
chr1	133276923	133277369	447	230	14	67.39	11.16
chr1	133280763	133281758	996	332	88	553.72	23.77
chr1	133282418	133282695	278	85	13	76.78	11.47
chr1	133284842	133285127	286	202	9	59.09	19.66
chr1	133285217	133286033	817	293	33	120.83	12.65
chr1	133290340	133290549	210	129	9	52.82	10.71
chr1	133291080	133291383	304	203	13	86.19	18.83
chr1	133316902	133317049	148	75	6	51.19	12.51
chr1	133318088	133318305	218	114	8	56.04	8.88
chr1	133319275	133320207	933	247	34	121.12	11.42
chr1	133328495	133328863	369	159	21	137.77	23.6
chr1	133330683	133331079	397	211	17	111.76	17.76
chr1	133334516	133335096	581	85	18	83.7	12.9
chr1	133335133	133335481	349	188	26	185.59	27.22
chr1	133335605	133335927	323	236	13	76.82	17.78
chr1	133336957	133337804	848	365	30	98.4	12.23
chr1	133339324	133339771	448	75	15	80.94	12.33
chr1	133340000	133340998	999	84	30	94.02	13.76
chr1	133342840	133343796	957	467	62	310.77	15.57
chr1	133343898	133344388	491	278	17	64.25	11.83
chr1	133344771	133345399	629	367	32	194.06	20.46
chr1	133345734	133345885	152	77	10	78.04	15.29
chr1	133350591	133350925	335	121	16	71.47	9.22
chr1	133351884	133352350	467	290	16	89.39	15
chr1	133358787	133359193	407	256	16	62.51	12.37
chr1	133359218	133359567	350	87	14	63.48	12.51
chr1	133363802	133364072	271	110	11	57.88	10.47
chr1	133364897	133365136	240	123	12	59.56	9.64
chr1	133365303	133365448	146	74	11	89.79	17.4
chr1	133368043	133368402	360	133	13	65.47	15.73
chr1	133370168	133370838	671	228	40	298.37	23.09
chr1	133370979	133371191	213	67	9	64.45	19.27
chr1	133371992	133372306	315	135	9	50.71	10.84
chr1	133375349	133375632	284	80	8	50.44	17.21
chr1	133376404	133376837	434	268	16	89.46	18.35
chr1	133382529	133382964	436	187	15	86.23	15.29
chr1	133384312	133384950	639	552	20	59.82	8.8
chr1	133390869	133391480	612	161	25	133.28	12.15
chr1	133394964	133395260	297	224	16	115.35	16.19
chr1	133395389	133395663	275	194	13	74.63	14.49
chr1	133398265	133398590	326	78	16	70.47	10.01
chr1	133399960	133400261	302	151	8	51.53	13.49
chr1	133400850	133401092	243	144	13	107.51	24.58
chr1	133402079	133402455	377	172	16	113.58	22.52
chr1	133402828	133403546	719	292	27	156.74	19.27
chr1	133407586	133407964	379	204	14	86.51	13.32
chr1	133410789	133411240	452	169	18	86.62	10.89
chr1	133411270	133411656	387	214	11	52.96	11.47
chr1	133412310	133412645	336	181	14	101.59	22.94
chr1	133415430	133415577	148	75	6	50.46	12.22
chr1	133415644	133415910	267	187	11	68.38	13.76
chr1	133416525	133417182	658	437	21	99.88	13.11
chr1	133417680	133417955	276	155	9	52	13.76
chr1	133418165	133418602	438	183	14	50.59	7.54
chr1	133418695	133418961	267	85	15	72.74	12.25
chr1	133419031	133419682	652	582	28	114.51	16.45
chr1	133419909	133425762	5854	4171	1547	3100	122.73
chr1	133428329	133428647	319	243	11	69.78	16.06
chr1	133429347	133430010	664	595	19	64.81	9.14
chr1	133451703	133452031	329	223	14	107.42	19.27
chr1	133585135	133585524	390	185	28	178.83	27.53
chr1	133586935	133587434	500	189	31	135.97	8.85
chr1	133723986	133724995	1010	618	115	983.35	67.1
chr1	133763644	133764702	1059	519	117	1050.18	47.19
chr1	133771111	133771403	293	87	8	67.92	16.68
chr1	133771833	133772078	246	69	6	52.9	17.21
chr1	133806786	133808706	1921	884	307	3100	115.38
chr1	133830118	133830411	294	79	9	62.4	11.01
chr1	133831174	133831439	266	184	8	60.3	15.29
chr1	133833455	133833730	276	196	8	52.66	12.74
chr1	133834329	133834674	346	159	9	50.71	11.91
chr1	133903804	133905362	1559	407	422	3100	96.56
chr1	133907273	133907951	679	170	32	193.15	23.66
chr1	134006438	134008983	2546	1799	122	412.46	11.47
chr1	134014766	134015013	248	86	8	63.59	15.64
chr1	134034621	134035086	466	312	18	83.53	12.04
chr1	134036025	134036602	578	447	74	579.8	31.28
chr1	134052414	134052593	180	93	8	63.95	16.06
chr1	134212525	134212998	474	209	43	305.63	35.11
chr1	134213363	134213599	237	104	11	58.38	9.26
chr1	134238291	134238724	434	182	24	112.47	10.32
chr1	134267308	134267743	436	152	20	52.33	6.48
chr1	134287965	134288587	623	387	46	349.75	50.05
chr1	134313712	134314772	1061	165	91	784.97	49.84
chr1	134373476	134373766	291	142	31	231.71	22.52
chr1	134373883	134374182	300	105	43	354.18	37.54
chr1	134406578	134406783	206	79	6	51.62	13.76
chr1	134874469	134874786	318	79	9	68.05	17.21
chr1	134890429	134890632	204	85	7	68	24.29
chr1	134921510	134922198	689	409	53	292.19	28.45
chr1	135025752	135030601	4850	2136	503	3100	87.75
chr1	135030661	135031221	561	163	19	103.69	17.21
chr1	135031514	135031802	289	63	11	59.06	15.91
chr1	135032431	135032727	297	127	9	50.71	10.22
chr1	135033151	135033525	375	215	13	99.32	26.22
chr1	135033681	135034000	320	221	13	76.82	11.01
chr1	135034043	135034209	167	84	8	54.23	18.39
chr1	135035170	135035808	639	190	29	250.02	38.23
chr1	135035826	135036285	460	252	19	137.13	31.66
chr1	135036638	135037456	819	609	36	323.04	39.96
chr1	135037801	135038576	776	417	36	309.25	45.88
chr1	135042542	135042815	274	193	9	52.27	15.73
chr1	135244887	135245167	281	212	9	64.36	18.11
chr1	135260043	135260376	334	128	11	89.1	18.11
chr1	135282212	135282507	296	113	29	267.23	44.82
chr1	135314762	135315146	385	178	13	90.08	20.65
chr1	135495777	135496219	443	244	14	70.92	13.76
chr1	135506273	135507127	855	522	48	211.15	14.91
chr1	135512740	135512979	240	173	6	53.59	21.51
chr1	135514962	135515317	356	188	11	64.78	20.65
chr1	135541903	135542276	374	211	10	50.71	12.87
[truncated: 47,439 more rows]
