# Supplementary material for: A Large Fraction of Extragenic RNA Pol II Transcription Sites Overlap Enhancers
Source: PLoS Biol. 2010 May 11;8(5):e1000384. doi: 10.1371/journal.pbio.1000384 (PMC2867938; doi:10.1371/journal.pbio.1000384)
Supplement: Table S7 — Validation of 100 ncRNAs associated with predicted enhancers. The table shows the genomic location of the regions, the Q-RT-PCR data, the sequence of the primers used, and the corresponding peak in Table S4. (0.03 MB XLS) [file pbio.1000384.s015.xls]

## Sheet: Validation
				ncRNA (Rel. to reference housekeeping gene)			Primers
Chromosome	Start	End	Validated	Untreated	LPS 1h	LPS 2h	Sense	Antisense	ID
chr11	20946073	20947338	1	0.706	1.469	1.127	GGGAAACCTTCACCCTTAGC	AAAGGGTGCTCCTGAATGTG	P640
chr11	43190053	43191995	1	4.839	5.797	2.101	TGTGTGCCTTCACAAAGCTC	AGAGCTGTCGCTGGATCAAT	P655
chr11	59339029	59340239	1	4.144	6.242	4.608	CCCTCACCCACACAATTACC	TGAGAAGCGGAGGAGAGTGT	P697
chr11	76400109	76402087	1	4.754	12.198	9.159	GCAAGGTCAGAAGGCAGTTC	ACCCAAGCACTGAGGCTCTA	P729
chr11	79118806	79120420	1	2.369	6.054	2.047	CTCTTTCCCCTTGAGCTGTG	GGAGGGAGAGAAGGAGGAGA	P753
chr11	81835819	81837670	1	0.942	3.257	0.946	GCTCGGCCTACAAGAGTGTC	GGGCTTATCCCTCCATGATT	P763
chr11	83084562	83088026	1	1.28	2.627	1.682	ACTCAGGGCTGACCTCTTGA	CCACCATAATGACACCACCA	P767
chr11	102285750	102287175	1	1.161	1.359	0.741	AGCATAGGTTTGGCATCTGG	TTCCTTTGTGGCTTCTGCTT	P806
chr11	116285176	116286042	1	1.621	2.824	1.502	AAGGCAGGACTGGGATTTTT	GCCAGAGTTTAGGCGAAAGA	P841
chr11	117810175	117811477	1	1.188	3.639	1.215	GGCACTGTGCATCAAACAAT	GTCCAGAGCCTTCAGTCACC	P848
chr11	117835481	117839036	1	1.445	3.691	1.975	GTCCCTTCTTTGTCCCATGA	GATTGCTCCTCAAGCAGTCC	P850
chr11	118223504	118224996	0	0.013	0.034	0.0246	TGTAGAGAACCCACCCCTTG	GGCTGACTTTGCATCTAGCC	P856
chr11	121604288	121607904	1	1.177	3.092	1.95	GTCCCTTCTTTGTCCCATGA	GATTGCTCCTCAAGCAGTCC	P874
chr10	59735820	59736936	1	0.715	1.523	0.749	AGTCAGGAGACCTGCTTCCA	CCAACCCCTAGGCAATATGA	P393
chr10	90705016	90705536	1	0.503	1.77	0.601	CCCCAGCCTGATCTACAGAG	GCTAGTGGCCAGTCACACAA	P472
chr10	110563707	110564996	1	1.268	1.887	1.109	TAGCAGCAACAGACGCCTTA	TTTCCCCAAGTGTTGAGGTC	P515
chr10	117536724	117538339	1	0.345	1.353	0.549	CTGGCCCTCACTGGTAATGT	TGAACAAATGGTACGCCAAA	P562
chr10	127068192	127069980	1	3.611	8.698	4.165	AACAGGAGGTGTGACCTTGG	ACAAGCAAGCATGACAGTGG	P594
chr13	5801430	5804121	1	0.814	2.537	0.812	AGATGGATGTCCGTTTCCTG	TCACAGGGACGGTGAATGTA	P1072
chr13	56435718	56436689	1	4.452	6.52	3.619	ATAGAACCAGGAGGGGAGGA	GAAGTTCAGGGCCCATACAA	P1188
chr12	86785277	86786345	1	3.98	6.981	3.606	ATGGGGACAGTGGTAGTTGC	AGCTGGGTCAAGCTGACAGT	P981
chr12	103688487	103690201	1	1.483	2.938	1.125	AACACCCCGAATGCTTACAG	TCGGAAAGCTCAAGGTCATT	P1023
chr12	109999306	109999940	1	1.333	1.62	0.886	TCACCCCCAGAAGACTTACG	TATCCTGTCCACCAGGAAGC	P1042
chr12	112397858	112398452	1	5.154	6.253	3.008	CTGATGGCCTTTGGACAGTT	TGTGGCATGAGCTTTCTCAC	P1047
chr12	114102617	114105855	0	0.001	0.004	0.0029	GGTCTTTATCCTGCGACCAA	CAGGGTGGTTCTGGTCAACT	P1056
chr15	6514316	6515482	1	2.442	7.851	5.586	ACTTGGGAGGCTGAGAGACA	CGATCCAGTGAACACACACC	P1414
chr15	33976108	33977058	1	0.691	1.096	1.002	CTGATTAACTGCGCCAGACA	GAGGTGGGGATTTTGAAACA	P1439
chr15	74760581	74764369	1	4.041	6.61	5.886	TTAACCAAACTGCCCCTGAC	CTCAAAGGTGGTGGGTGAGT	P1515
chr15	81344244	81345207	1	2.162	3.764	2.803	TTCGGTCTCTGCTTTTCGAT	GGCTTGGTTCCTGGTGTCTA	P1535
chr15	96485678	96486280	1	0.793	2.097	0.756	CGTAGTACGGTGGCCTGACT	GCAAACAGGAACTGGAAGGA	P1557
chr15	100291445	100292579	1	2.392	4.688	2.571	GGAACACGAGAGACCGAGAG	GACGAGGCTTTGCTAAGTGG	P1570
chr14	103431845	103434138	1	0.604	0.957	0.56	CCTCCACCCCATCTCTCATA	CCATTGTAAGCCCCATGACT	P1383
chr17	27683677	27684794	1	1.153	2.592	2.09	ACTGAGCAGTGCAGGATGTG	TGTGTCAAAGGGACATGGAA	P1815
chr17	29567797	29574943	1	2.725	4.724	5.797	GAGAAAAGCCCACTCTGCAC	ACAGGGAGCCATCATACCTG	P1823
chr16	36669637	36669928	1	0.428	0.879	0.404	AGGGTCACTGCCTTCAAAAA	CCTTATGACAGGCCAGGAGT	P1662
chr16	52470326	52470597	1	0.231	0.628	0.346	GAAGGCCAGGCTCAAGTTC	CCACAATGTGAAGAGGATGC	P1680
chr19	6155994	6157515	1	1.227	2.989	1.062	GACTCACTCTTCCCGAGCAC	CCAGAACTGCCAATGCTACA	P2076
chr19	6950751	6951544	0	0.008	0.011	0.0114	TGGTGGTGACTGACTCCTGA	AAAACCCCAGCTTTGGAAGT	P2084
chr19	10028161	10032392	1	1.866	10.569	4.457	AACACCTCTGTTGGGAGTGG	GGGGGAGTAAAGCTTTGAGG	P2094
chr19	16158630	16159528	1	2.257	4.405	1.264	CAGGGTTTTGCCATTCTCTC	TGGGATCTGCTGACTCCTTT	P2120
chr19	21106356	21106977	1	0.834	2.761	1.331	TCCACTGCTTGATGTTCTGC	GGGAGGAGGAGCTTGTCTTT	P2124
chr19	29477619	29478056	1	0.955	1.752	1.099	AGCCTCCAGACATTTGCCTA	TGGAAACACTCTGCACAAGC	P2144
chr19	44341241	44342040	1	2.634	4.676	6.447	TTAACCAAACTGCCCCTGAC	CTCAAAGGTGGTGGGTGAGT	P2166
chr18	61260131	61261285	1	0.919	1.333	0.92	GTGGAGGTGGACAATCTGGT	TTGCTGCCGAGTCAGTTATG	P2026
chr18	61607495	61608484	1	0.574	0.84	0.666	TGCAGTAGGCACAGAGTTGG	TTGCTTCCCCATACTGGTTC	P2027
chr18	65575076	65576265	1	1.871	2.094	0.706	CACTGAGTAGCCCACAAGCA	TCAGGAAAGCGTGTCCTTCT	P2046
chrX	9047076	9048520	1	0.873	10.8	6.328	CTGGCTTCGAGAAACTGGAC	CCCTGCAGTGCTGTTGACTA	P4169
chr1	88368498	88369709	1	0.461	1.955	1.412	CATGCCTGACCACCCTAGTT	CAGAACCAAACCCCTTACCA	P63
chr1	89076627	89078441	1	1.807	5.472	1.993	CACAGCTCCCTTGCTACCTC	TGTGGCACCAGACTCTCAAG	P67
chr1	135991085	135992337	1	0.866	3.103	0.845	GCCTGTAGGGTCCTTTCCTC	AGAAGGGTCCCATGTCACAG	P130
chr1	172947764	172948518	1	2.533	4.559	2.769	CCAGGCCCAGAGAATCATTA	ACAGCAGGACACCCTGGTAG	P185
chr1	173429986	173433588	1	1.149	1.896	1.08	TGGATCAGGAGCAGACAGTG	CCAGGGACATTTCTCCTTCA	P187
chr1	173549033	173550636	1	1.604	1.408	1.59	ATAGGGTCATGGCTTGGTTG	ATGCATGTGCAATCAGTGGT	P190
chr1	183161863	183163158	1	2.511	6.368	1.872	AGGTCCAGAAGTGGGATGTG	GAGAGGGTCCAGCATGAGAG	P231
chr1	193013907	193014207	1	0.661	2.546	0.853	ACGCTCTGACCTTGAGGAGA	GAGCTGGGATGTTCCACTGT	P267
chr3	27169104	27170549	1	0.61	2.245	0.839	CTTCTTCCCTCCTTGCCTCT	GACCTGATTGTCCCCAGAGA	P2600
chr3	87315588	87317399	1	0.83	2.4	1.098	TGCTCAGGACCCTGCTTAGT	GAGGCTGGCAAATAGCTCAC	P2677
chr3	90393032	90393852	1	0.535	0.912	1.714	GCCTCCTCTGGCCTTACTCT	TCTCCAACAGGAAGGATTCG	P2686
chr3	96103905	96107011	1	1.89	5.151	4.172	CCAGCCCTTCTTTCTCCTCT	GCCCTTTTCCAACATCTTCA	P2693
chr3	129776163	129776443	1	0.998	3.723	0.99	AGTGGCCTGACGCAATAACT	GTGCTATCCTAACGCCTGCT	P2751
chr2	26362761	26363398	1	3.692	5.913	3.834	CCTGCTCCAGCTCAGAACTT	TAAAGGGGAGCGAGTGAATG	P2217
chr2	30777031	30777546	1	3.185	11.48	3.956	TGTGTGTGTGTGGTGTCAGG	CTGCTAGCCTGGAGGTTTTG	P2238
chr2	38338058	38341913	1	1.133	5.236	2.417	CTTGTCTTGTGTGGGTGGTG	GGCCTTTGACTTGCTGTCTC	P2259
chr2	72841197	72843063	1	2.826	8.778	4.89	TATTGTACGGCCGGGTTAAG	GCGCCTGACTCTATTTCCTG	P2325
chr2	75630452	75631364	1	2.745	5.145	2.562	AGCCTTTCCGAAGAGAGACC	AGCATCAGGAGGGAGAGACA	P2342
chr2	164282241	164282801	1	0.176	0.302	0.124	TACACAGTCGCAACGCTACC	TTCCCTGCTTAGTTCCCTCA	P2499
chr2	165793711	165796019	1	1.86	5.482	3.331	AAACAGGTCCACCCTCTGTG	CATGCGGGTACATTTCTCCT	P2514
chr2	166005970	166007414	1	0.483	0.944	0.491	AGTCAGGAGACCTGCTTCCA	CCAACCCCTAGGCAATATGA	P2518
chr2	167750176	167752635	1	2.354	4.271	3.171	GCCAACGCTGAGAGGTTAAG	GCGGTTTTGCTTTTTCAGAG	P2562
chr5	53930542	53931961	1	0.67	1.08	1.248	CCATGGCCAAAGGTAAGAGA	TTGCACTCCAAGTTCCCTTC	P3090
chr5	115148720	115149524	1	0.497	1.915	0.62	CGTCCCCTCCAAATAACCTT	TTCTCCTGTGCCTTGCTACA	P3192
chr4	43478241	43480307	1	2.637	5.587	4.046	GGCCCTAAATGTCATCTGGA	TGCTGTCGTCTGTTCTGGAC	P2819
chr4	61942364	61945458	1	0.964	2.48	1.259	GGTTGTGGGGAAGATGAAGA	GCTCCAAGCACTACCCTCAG	P2856
chr4	107449489	107450429	1	0.066	0.154	0.114	AGGCAGAGGACAGATGAGGA	TTTGCCAAAGGAATCTGACC	P2886
chr4	124329621	124330807	1	2.183	4.514	2.917	TACGGGCAAGAAGAGGAGAA	CCCTGAATGAACCACCAGTT	P2903
chr4	125936422	125938487	1	1.544	3.448	1.511	CCCTCCACGGAAATAGACAA	TCTGCCCCATCAAAACTAGG	P2907
chr4	134474114	134474982	1	1.446	2.32	0.998	GTTCTGAAAAGCTGGCAAGG	ACAAGCTCAGGGCTCACAGT	P2954
chr4	136921539	136922417	1	2.009	4.039	1.647	GGCTGTCCTGGAACTCACTC	GGGAAGTGAAGCATTGTGGT	P2965
chr4	144843476	144844591	1	0.768	0.843	2.476	CCAGGCTCCTCCATGTTAAA	TGAAACACCCATAAGCCACA	P2980
chr4	154608526	154610410	1	1.548	9.973	3.916	GGCCCCTCTCATTAGTTTCC	AGGGAAAGGTGACGTCATTG	P2997
chr7	20415594	20417798	1	3.149	8.082	4.536	CTCCTTCTTCCTGGGTAGGG	CTCAGCCCAACTCCTGTCTC	P3522
chr7	31178068	31179104	1	3.51	4.502	3.215	GCAGGATCTTTCCACTGAGG	GGGCTGTGGTAGTGTCAGGT	P3533
chr7	31787539	31788326	1	1.055	2.142	1.341	GCTTGAGAAGTGAGGCCAAG	ACACCACCAAAGGCGTAAAC	P3535
chr7	71144157	71145111	1	8.07	12.642	6.182	ACCCCTCACCCGTACTCTTT	CAGCCTTAGCCTTCAGTTGG	P3575
chr7	74569806	74571436	1	2.499	8.315	3.405	GTGGTGTGTCCAGCAACATC	CACAGCACAGAGATGGCCTA	P3583
chr7	117309618	117310200	1	0.874	1.151	0.496	GGCCTGGGTTTCTCTCTCTC	TGACTAACGCAGGGGAAAAC	P3669
chr7	133750501	133752185	1	3.122	8.542	6.526	CAGGACTGAGAAGGCAGAGG	GATGACTGCTGGCCATTTTT	P3701
chr7	133889447	133890825	1	1.241	3.615	0.991	ACTCGGCTGCTCTAACGTGT	GCTTCCTCTTGGTCATCTGC	P3708
chr6	38324077	38324757	1	1.218	4.781	0.997	GAAGCAACACACACCCAGAA	GGTGACTAATGCCTCCCTCA	P3330
chr6	86533968	86535792	1	3.356	4.875	2.606	CAGCGATTACAGGGTGGATT	GACACAATCCACGTCCTCCT	P3394
chr6	122602709	122605974	1	1.663	3.384	2.405	AGGATAATCGTGGCTTGTGG	GCCTCCAGGTAGAGATGCTG	P3452
chr6	122819114	122821490	0	0.004	0.023	0.0212	GTGAAAAGCAAACGCTAGGC	TTCCGTTTCCTGACGATTTC	P3460
chr6	124427391	124427824	1	1.333	1.62	0.886	TGGCCAGAGTGACAGAGAAA	ATTTGACCCCCACACTGAGA	P3463
chr9	45106619	45108104	1	0.38	0.422	0.464	ATCTGCCTCTTCCCAATGTG	AGAGCAGGGACTGCTACCAA	P4017
chr9	65047739	65049359	1	2.09	6.424	2.064	AACTCAGGCTCTGGTCAGGA	GACCACCCCTAGGAAGAAGG	P4078
chr9	110964850	110966031	1	0.325	0.907	0.588	GCACACTGGAAGAGCAAACA	GAATCCAATCCGGAGACTGA	P4131
chr8	74819436	74820409	1	2.206	5.689	3.585	TTCCAGCACTCACAGACAGG	GAAGGAGGAGGAGGAGGAGA	P3833
chr8	123208503	123210958	1	4.09	9.193	7.287	CAGAGCCTGTCCTTGTGTGA	ACATCCCAAGGTGGCAGTAG	P3912
chr8	123239785	123242189	1	0.778	2.227	2.162	AGTGCTTGGACAGGAGAGGA	CTGCGCAGCTTAGTTCACAC	P3923
chr8	131203590	131205141	1	0.804	1.802	1.052	CCTGAGCCAAGAAAAAGCAG	ATATTGGCCCATTCTTGCAG	P3975
