# Supplementary material for: A Large Fraction of Extragenic RNA Pol II Transcription Sites Overlap Enhancers
Source: PLoS Biol. 2010 May 11;8(5):e1000384. doi: 10.1371/journal.pbio.1000384 (PMC2867938; doi:10.1371/journal.pbio.1000384)
Supplement: Table S8 — Enrichment of TFBSs in the datasets of predicted enhancers and promoters. The table shows the results of the Clover analysis carried out using a library of 338 high-quality PWMs (130 from the Jaspar database and 208 from Badis et al. 2009 [68]). The Summary shows the TFBS (PWMs) that are over-represented in each of the six individual groups (constitutive, inducible, and repressed enhancers; constitutive, inducible, and repressed promoters). In the other sheets the complete data for each group are shown. Each row represents a Pol_II peak (after a filtering step to eliminate nearby opposite predictions, see Methods section), while columns represent the enriched motifs. The Clover scores for every matrix and every peak are indicated. Matrices from the Bulyk group [68] are indicated by the prefix BU, while Jaspar matrices are preceded by the prefix MA. (2.38 MB XLS) [file pbio.1000384.s016.xls]

## Sheet: summary
Dataset	Motif	Raw Score	p-value against RefSeq TSS	p-value against chr19
Constitutive Enhancers	MA0080.2 SPI1	392	0	0
	MA0079.2 SP1	348	0.004	0
	BU0058 Sfpi1_primary	291	0	0
	MA0136.1 ELF5	242	0	0
	MA0081.1 SPIB	215	0	0
	MA0156.1 FEV	180	0	0
	MA0002.2 RUNX1	160	0	0
	BU0012 Elf3_primary	154	0	0
	MA0039.2 Klf4	145	0	0
	MA0056.1 MZF1_1-4	143	0	0
	MA0442.1 SOX10	137	0	0
	MA0099.2 AP1	115	0	0
	MA0098.1 ETS1	114	0	0
	MA0055.1 Myf	109	0.001	0
	MA0160.1 NR4A2	88.1	0.002	0
	MA0154.1 EBF1	84.5	0	0.001
	BU0003 Ascl2_primary	69.4	0.003	0
	BU0039 Klf7_primary	65.4	0	0
	MA0144.1 Stat3	44	0	0
	MA0137.2 STAT1	40.5	0.003	0.003
	BU0142 Jundm2_secondary	40.3	0	0
	MA0258.1 ESR2	39.7	0.01	0.01
	BU0011 Ehf_primary	37.7	0	0
	MA0050.1 IRF1	37.5	0	0
	MA0150.1 NFE2L2	32.4	0	0
	BU0033 Irf3_primary	24.6	0	0
	MA0061.1 NF-kappaB	20	0	0
	MA0107.1 RELA	19.5	0	0.001
	MA0101.1 REL	18.2	0	0.001
	MA0048.1 NHLH1	13.4	0	0.001
	MA0117.1 Mafb	5.81	0.001	0.01
	MA0062.2 GABPA	-0.603	0.01	0.005
Constitutive Promoters	BU0182 Srf_secondary	297	0	0
	BU0093 Zfp105_primary	210	0.002	0
	MA0080.2 SPI1	205	0	0
	BU0192 Tcfap2e_secondary	192	0	0
	BU0116 Elf3_secondary	170	0	0
	BU0148 Mtf1_secondary	164	0	0
	MA0152.1 NFATC2	131	0.001	0
	MA0081.1 SPIB	125	0	0
	MA0039.2 Klf4	125	0	0
	BU0058 Sfpi1_primary	123	0	0
	MA0156.1 FEV	120	0	0
	MA0136.1 ELF5	120	0	0
	BU0123 Foxl1_secondary	117	0	0
	MA0068.1 Pax4	110	0.006	0.002
	BU0012 Elf3_primary	91.2	0	0
	BU0119 Foxa2_secondary	82.3	0.001	0
	BU0039 Klf7_primary	80.6	0	0
	MA0098.1 ETS1	75.7	0	0
	BU0141 Isgf3g_secondary	72.7	0.001	0
	BU0186 Tcf3_secondary	72	0	0
	MA0050.1 IRF1	44.7	0	0
	BU0011 Ehf_primary	36.9	0	0
	MA0062.2 GABPA	31	0	0
	BU0033 Irf3_primary	27.4	0	0
	MA0028.1 ELK1	26.5	0	0
	BU0129 Glis2_secondary	22.2	0.002	0.001
	BU0162 Sfpi1_secondary	20.8	0.004	0.002
	BU0001 Arid3a_primary	17	0.003	0.001
	MA0060.1 NFYA	13.5	0	0
	MA0051.1 IRF2	10.7	0.003	0.004
	BU0020 Gabpa_primary	6.03	0.001	0.002
	MA0107.1 RELA	5.27	0.007	0.01
	MA0076.1 ELK4	4.89	0	0
	MA0004.1 Arnt	-3.58	0.002	0.004
Induced Enhancers	MA0080.2 SPI1	386	0	0
	MA0081.1 SPIB	254	0	0
	MA0002.2 RUNX1	238	0	0
	MA0136.1 ELF5	182	0	0
	MA0056.1 MZF1_1-4	178	0.003	0
	MA0065.2 PPARG::RXRA	172	0.003	0
	MA0055.1 Myf	167	0	0
	MA0161.1 NFIC	165	0.001	0.003
	MA0154.1 EBF1	159	0	0
	BU0058 Sfpi1_primary	157	0	0
	MA0039.2 Klf4	150	0	0
	MA0050.1 IRF1	144	0	0
	MA0099.2 AP1	140	0	0
	MA0160.1 NR4A2	136	0	0
	MA0156.1 FEV	120	0	0
	MA0098.1 ETS1	105	0	0
	MA0137.2 STAT1	101	0	0
	BU0003 Ascl2_primary	98.2	0	0
	MA0144.1 Stat3	92.1	0	0
	BU0189 Tcfap2a_secondary	91.9	0.003	0.006
	BU0012 Elf3_primary	77	0	0
	BU0033 Irf3_primary	68.8	0	0
	BU0047 Myf6_primary	67.2	0.002	0.008
	BU0205 Zic1_secondary	60	0	0.001
	BU0207 Zic3_secondary	47.9	0.002	0.001
	MA0107.1 RELA	45.5	0	0
	MA0051.1 IRF2	40	0	0
	MA0101.1 REL	39.7	0	0
	MA0061.1 NF-kappaB	35.3	0	0
	BU0037 Isgf3g_primary	31.6	0	0
	MA0150.1 NFE2L2	24.4	0.002	0
	BU0142 Jundm2_secondary	18.5	0	0
	MA0048.1 NHLH1	16.1	0.002	0
	MA0105.1 NFKB1	9.14	0	0.001
Induced Promoters	BU0182 Srf_secondary	231	0.001	0
	BU0192 Tcfap2e_secondary	196	0	0
	MA0080.2 SPI1	179	0	0
	MA0050.1 IRF1	158	0	0
	BU0148 Mtf1_secondary	157	0	0
	BU0166 Sox12_secondary	143	0.002	0.002
	MA0152.1 NFATC2	116	0	0.001
	BU0116 Elf3_secondary	115	0.004	0
	MA0136.1 ELF5	114	0	0
	MA0081.1 SPIB	108	0	0
	BU0033 Irf3_primary	95.4	0	0
	MA0056.1 MZF1_1-4	94.5	0	0
	MA0002.2 RUNX1	87.7	0.001	0.002
	BU0141 Isgf3g_secondary	87.5	0	0
	BU0058 Sfpi1_primary	87.5	0	0
	BU0012 Elf3_primary	83.3	0	0
	BU0186 Tcf3_secondary	81.3	0	0
	BU0119 Foxa2_secondary	78.5	0	0
	MA0098.1 ETS1	77.8	0	0
	MA0039.2 Klf4	72.8	0	0
	MA0051.1 IRF2	72.5	0	0
	MA0137.2 STAT1	66.4	0	0
	MA0156.1 FEV	58.3	0	0
	MA0139.1 CTCF	53.7	0	0
	BU0061 Sox11_primary	51.8	0.003	0.001
	BU0037 Isgf3g_primary	50.3	0	0
	BU0071 Sox4_primary	47.7	0.007	0.001
	MA0144.1 Stat3	46.3	0	0
	BU0162 Sfpi1_secondary	39.3	0	0
	BU0145 Mafb_secondary	22.9	0.003	0
	BU0183 Sry_secondary	21.5	0.007	0.005
	BU0187 Tcf7_secondary	17.1	0.002	0.003
	BU0146 Mafk_secondary	15.3	0	0.001
	BU0011 Ehf_primary	15	0	0.001
	MA0101.1 REL	14.5	0.001	0
	MA0107.1 RELA	7.81	0.001	0.001
	MA0028.1 ELK1	7.02	0	0.001
	MA0061.1 NF-kappaB	6.26	0.007	0.006
	MA0060.1 NFYA	5.55	0.006	0.007
	BU0035 Irf5_primary	4.27	0	0.001
	BU0034 Irf4_primary	1.35	0	0.004
	BU0036 Irf6_primary	0.504	0.007	0.008
Repressed Enhancers	MA0136.1 ELF5	inf	0	0
	MA0080.2 SPI1	inf	0	0
	MA0081.1 SPIB	inf	0	0
	BU0058 Sfpi1_primary	inf	0	0
	MA0156.1 FEV	623	0	0
	MA0002.2 RUNX1	519	0	0
	BU0166 Sox12_secondary	494	0	0.001
	BU0012 Elf3_primary	484	0	0
	MA0442.1 SOX10	482	0	0
	MA0099.2 AP1	478	0	0
	MA0055.1 Myf	413	0	0
	MA0098.1 ETS1	389	0	0
	MA0056.1 MZF1_1-4	317	0	0
	BU0195 Zbtb3_secondary	304	0	0.009
	MA0065.2 PPARG::RXRA	293	0.006	0
	MA0160.1 NR4A2	257	0	0
	BU0003 Ascl2_primary	222	0	0
	MA0092.1 Hand1::Tcfe2a	218	0.01	0.01
	BU0130 Gm397_secondary	173	0.001	0
	MA0150.1 NFE2L2	166	0	0
	BU0189 Tcfap2a_secondary	162	0.008	0.003
	BU0205 Zic1_secondary	141	0	0
	BU0011 Ehf_primary	134	0	0
	BU0047 Myf6_primary	125	0.001	0.001
	BU0142 Jundm2_secondary	117	0	0
	BU0206 Zic2_secondary	111	0	0
	BU0207 Zic3_secondary	111	0	0
	MA0117.1 Mafb	65.8	0	0
	BU0091 Zbtb3_primary	65.7	0	0
	BU0060 Smad3_primary	54.1	0.006	0.01
	MA0062.2 GABPA	23.8	0	0
	MA0048.1 NHLH1	22.4	0.002	0
	MA0089.1 NFE2L1::MafG	7.27	0	0
	BU0020 Gabpa_primary	4.84	0.004	0.004
	MA0093.1 USF1	-0.273	0.001	0.001
Repressed Promoters	MA0080.2 SPI1	157	0	0
	MA0136.1 ELF5	98.2	0	0
	BU0058 Sfpi1_primary	93.1	0	0
	MA0156.1 FEV	73.2	0	0
	MA0081.1 SPIB	71.9	0	0
	BU0012 Elf3_primary	65.6	0	0
	MA0098.1 ETS1	49.8	0	0
	MA0055.1 Myf	46.9	0.005	0.001
	MA0139.1 CTCF	30.7	0.002	0
	BU0011 Ehf_primary	23.1	0	0
	MA0099.2 AP1	19.4	0	0.003
	BU0205 Zic1_secondary	19.2	0.01	0.005
	MA0117.1 Mafb	11.5	0	0
	MA0047.2 Foxa2	8.18	0.005	0.005
	MA0048.1 NHLH1	7.03	0.007	0.002
	MA0062.2 GABPA	4.85	0	0
	BU0142 Jundm2_secondary	4.18	0.008	0.008

## Sheet: constitutive_enhancers
Region	BU0003 Ascl2_primary	BU0011 Ehf_primary	BU0012 Elf3_primary	BU0033 Irf3_primary	BU0039 Klf7_primary	BU0058 Sfpi1_primary	BU0142 Jundm2_secondary	MA0002.2 RUNX1	MA0039.2 Klf4	MA0048.1 NHLH1	MA0050.1 IRF1	MA0055.1 Myf	MA0056.1 MZF1_1-4	MA0061.1 NF-kappaB	MA0062.2 GABPA	MA0079.2 SP1	MA0080.2 SPI1	MA0081.1 SPIB	MA0098.1 ETS1	MA0099.2 AP1	MA0101.1 REL	MA0107.1 RELA	MA0117.1 Mafb	MA0136.1 ELF5	MA0137.2 STAT1	MA0144.1 Stat3	MA0150.1 NFE2L2	MA0154.1 EBF1	MA0156.1 FEV	MA0160.1 NR4A2	MA0258.1 ESR2	MA0442.1 SOX10
chr9:73087981-73088242	3.74	1.66	1.6	-1.17	0.966	1.88	-2.44	-0.614	1.97	4.82	3.16	3.92	0.916	-2.4	1.54	0.93	2.84	1.13	0.879	-0.0423	-1.44	-3.22	0.0688	1.51	-3.96	-1.6	-0.974	-0.434	1.37	-0.656	-1.55	1.01
chr2:131976390-131978177	0.433	-0.744	-0.217	-0.718	-3.09	0.615	-0.557	1.37	-2.78	0.938	-1.07	-1.66	0.735	-2.4	-1.41	-0.222	0.639	0.807	0.368	0.551	-0.847	-2.09	-0.115	0.307	-1.26	-0.236	-0.252	-0.399	0.094	0.646	-1.28	0.584
chr19:12098549-12099071	-1.57	0.623	1.68	0.623	3.71	1.68	0.427	-0.0142	3.23	-3.48	-0.744	-2.51	1.05	-0.84	-0.898	6.01	1.41	0.986	0.474	-0.176	-1.11	-1.84	-0.574	0.938	1.68	-0.702	-1.13	-1.96	0.584	-0.275	-1.33	0.35
chr13:48633420-48633877	-0.524	0.0198	-0.138	0.382	0.762	0.273	-3.63	-0.373	1.74	2.67	-2.09	-0.532	-0.558	-3.04	0.926	-0.413	0.888	1.46	0.573	-1.01	-0.145	-1.9	-0.232	0.32	-1.6	-0.804	-1.71	0.863	0.497	0.725	1.45	0.783
chr14:103431845-103434138	0.247	-1.25	-0.551	3.02	1.62	-0.767	1.25	0.147	1.33	0.735	1.23	3.17	0.8	-2.3	-0.792	3.33	-0.267	0.29	0.00214	0.862	-0.923	-2.17	0.0251	-0.121	-0.456	0.604	-1.64	0.211	-0.576	0.466	-0.585	0.703
chr5:65092897-65093410	0.445	1.43	0.984	0.996	-0.155	0.522	-4.89	1.37	-0.438	-1.2	-1.02	1.11	0.437	0.266	1.13	0.758	1.95	1.61	0.857	-1.21	1.02	0.957	-0.067	1.07	-2.11	-1.14	-3.24	0.207	2.01	-0.673	-4.67	1.65
chr4:125936422-125938487	0.884	-0.248	1.73	0.284	2.97	1.3	-1.08	-0.185	2.47	1.9	-0.993	1.6	0.396	3.19	-2.41	2.93	1.51	0.738	0.612	0.677	1.49	3.35	-0.00204	1.34	-0.509	-0.727	-1.57	0.823	0.825	-0.128	-1.36	0.517
chr19:41477079-41477526	2.82	1.86	1.76	-0.952	-3.47	4.38	-1.66	0.814	-3.65	1.68	-2.11	0.752	0.69	-1.37	2.06	1.48	2.37	1.42	0.61	0.0187	0.644	0.503	0.155	1.26	-0.349	-0.696	0.869	0.591	1.1	-0.376	-2.17	1.25
chr9:66833140-66833569	-1.56	-0.866	-0.254	-2.12	-1.49	0.671	-0.771	-0.135	0.742	-2.23	-2.18	-0.909	0.675	1.27	1.72	0.245	0.91	1.13	0.595	0.592	0.867	0.0732	-0.237	0.554	-3.18	-2.74	-0.475	1.56	-0.138	0.0407	1.67	0.506
chr19:9988197-9989802	1.99	0.908	1.98	0.471	-1.06	2.27	-2.83	-0.086	-1.3	1.23	-0.154	2.96	0.697	-0.784	-0.801	1.37	1.43	0.726	0.258	0.19	-0.593	-1.53	0.0505	0.884	-2.16	-1.99	0.178	-0.153	0.564	0.266	4.3	0.398
chr7:133883814-133884285	-2.46	-2.15	-1.1	1.41	1.11	-1.41	-3.03	0.918	0.679	-2.34	-0.323	-3.58	0.422	2.01	-3.45	0.122	0.0142	-0.215	-0.288	0.298	1.24	1.73	-0.114	-0.373	-3.19	-0.851	1.61	-1.44	-0.111	-0.579	-2.7	0.126
chr2:132049615-132050142	-0.902	-1.4	-0.668	-1.52	2.28	-1.04	-2.01	-2.33	0.76	-2.33	-2.35	-1.1	-0.227	-1.39	-4.26	1.72	0.198	-1.48	0.306	0.418	-0.864	-1.3	-0.509	-0.176	-1.53	-2.74	-0.975	-1.49	-1.28	-0.243	1.49	-0.393
chr8:122940695-122941175	1.45	1.57	1.47	-1.08	2.02	2.93	-3.04	0.19	1.47	0.493	-2.77	2.47	-0.588	-1.6	1.07	2.24	2.05	0.967	0.973	-0.273	-0.0128	-1.23	-0.421	0.969	-1.23	-0.422	-2.74	0.192	0.538	-1.22	-4.9	0.636
chr16:22358813-22359288	-0.778	-1.09	0.0494	-0.277	-2.39	2.29	0.149	-0.33	-2.84	0.885	0.275	2.59	0.0275	-3.68	-2.23	-0.33	1.34	2.79	1.07	2.11	-0.268	-1.87	0.44	0.758	2.82	2.09	0.128	1.1	0.00913	-0.825	-2.42	-0.367
chr11:8600821-8601197	0.312	-0.769	-0.208	-1.95	-1.7	1.42	-4.86	0.809	-1.35	-1.42	-1.01	1.17	0.0377	-4.26	0.105	2.08	0.647	0.894	-0.0448	-0.681	-1.9	-3.93	-0.311	0.487	-4.16	-1.96	-1.56	-0.175	-0.314	-0.883	0.0553	0.304
chr9:21519213-21520201	-0.366	-0.0979	0.572	1.47	0.787	2.09	0.747	0.0706	2.25	-0.741	-0.863	0.542	0.744	0.897	-3.16	1.07	0.531	0.285	0.263	1.13	0.99	2.91	0.0902	0.335	0.309	0.313	-1.12	-0.0243	-0.831	0.71	-1.14	0.471
chr1:193778897-193779510	0.95	0.581	1.6	-0.61	-1.81	0.245	0.82	0.758	-0.77	-0.712	0.292	3.53	1.13	-0.47	-0.182	0.373	2.16	1.61	0.848	-0.085	-0.793	-1.39	0.391	1.48	-3.63	-2.96	-0.796	0.731	3.05	0.728	2.62	0.107
chr13:37770582-37771080	-0.783	-0.234	0.592	0.323	-1.69	1.12	-4.12	0.897	-0.415	-2.6	-0.434	-1.38	-0.0156	3.98	-0.559	-0.474	1.37	1.21	0.494	0.906	0.159	1.91	-0.0292	0.517	-2.11	0.991	0.545	1.61	0.146	-0.445	-1.2	-0.523
chr5:118854080-118855676	2.31	-0.914	-0.18	-1.17	2.91	1.78	2.17	0.556	3.08	0.861	-0.398	3.62	-0.447	-1.77	-2.28	1.84	1.09	0.892	0.37	0.925	-0.916	-1.73	0.517	0.124	-0.247	0.613	2.7	0.195	0.134	0.554	1.57	0.167
chr3:69009130-69010153	-1.51	-0.323	0.0953	3.17	-1.57	0.121	0.642	-0.974	-0.0677	-3.24	2.12	-1.15	0.0267	2.17	0.413	1.87	1.32	0.115	0.376	0.484	-0.0725	0.73	0.481	0.457	1.99	1.63	0.937	0.283	1.14	0.362	-1.66	0.188
chr3:130602945-130603285	-2.22	0.96	1.33	-0.0777	0.884	2.19	-3.74	0.978	0.814	-1.25	-0.304	-0.841	0.142	-1.94	0.213	-0.764	2.04	2.52	1.21	-0.181	-1.44	-2.81	0.666	2.19	3.76	0.881	-0.906	-0.175	2.83	-0.826	-4.83	0.546
chr1:173546904-173548461	-0.819	0.867	0.652	-0.705	-0.738	0.0684	-2.29	3.21	-1.38	-0.962	-1.93	-0.476	0.915	1.18	-0.933	1.82	1.61	0.989	0.28	-0.422	0.907	0.975	0.0884	0.947	0.486	0.922	-0.33	0.779	1.3	0.209	-0.494	0.55
chr2:164691910-164693383	-1.39	0.792	1.02	-0.12	-0.924	2.05	-0.679	0.429	0.759	-1.69	-1.76	-1.82	0.58	-1.31	-0.295	0.286	1.64	-0.127	0.0965	0.947	-0.377	-0.223	-0.441	1.2	-2.06	-2.31	-0.716	1.52	0.558	0.69	-1.18	0.816
chr2:170027228-170027989	-1.11	-0.436	-0.497	1.04	2.49	0.324	-1.52	0.15	4.11	-1.09	-0.0912	-2.45	0.412	-1.79	-1.37	3.1	0.00427	0.274	0.0219	1.03	-1.38	-0.511	-0.0582	-0.261	1.16	1.65	0.729	-0.708	-0.151	1.63	-2.53	0.158
chr11:20377210-20378107	-0.0322	-0.518	-0.12	-0.247	0.269	-0.77	3.67	0.502	0.514	0.676	-1.19	0.643	0.444	-0.805	-1.26	2.05	0.614	-0.113	0.727	1.58	1.34	1.31	0.331	0.736	-1.24	-0.565	-0.185	-0.605	0.369	0.639	-0.446	-0.265
chr3:87325591-87326104	-1.79	0.271	0.721	-0.394	1.11	0.896	-2.14	-0.464	2.18	-3.47	2.44	-3.15	1.39	0.132	-1.61	3.73	1.05	1.4	0.0784	0.446	-1.49	-1.61	-0.237	0.287	1.79	5.2	-2.24	-0.32	-0.31	-0.705	-2.5	0.276
chr4:43473564-43474136	-0.255	1.04	0.344	3.51	1.26	0.869	-2.14	0.22	1.17	-3.6	0.653	0.757	1.67	-2.54	0.0123	2.29	1.29	1.09	0.91	0.226	-0.664	-0.108	-0.175	1.05	0.355	-0.846	-1.11	-0.123	0.729	-0.471	-1	0.00365
chr19:16121252-16121894	-0.142	1	1.33	-0.404	-1.38	1.89	-5.35	2.14	-2.74	-2.58	0.115	0.688	0.996	1.26	0.563	-1.14	1.09	1.24	0.54	-0.631	0.817	-0.791	-0.163	1.31	-1.32	-1.15	-1.43	2.73	0.701	0.17	-1.03	0.409
chr9:59384524-59385304	1.55	1.41	0.306	-0.843	0.525	0.791	-1.68	0.695	0.282	-0.887	-1.05	4.3	0.707	-2.43	-1.28	2.39	1.57	0.317	-0.0254	0.117	-1.13	-3.02	0.251	0.855	-4.76	-3.23	2.38	-1.22	0.626	0.544	-0.535	0.573
chr12:86809742-86810255	-0.529	-1.08	-0.222	0.55	-0.671	0.0516	-4.39	0.551	-1.17	-0.797	0.514	0.862	1.26	-3.64	-4.1	0.514	0.576	-0.326	0.445	-0.904	-1.57	-3.7	0.289	0.463	1.45	1.22	-0.555	-0.77	-0.681	0.463	-0.388	0.458
chr12:88228806-88230711	-1.63	0.755	0.95	0.0533	2.38	1.66	-3.73	0.598	0.482	-2.36	-1.84	-0.32	0.478	1.23	-0.896	1.13	1.28	0.542	0.436	0.155	1.43	1.93	-0.231	1.06	0.544	0.915	-0.552	0.745	0.588	0.893	0.7	-0.173
chr11:53706481-53706988	1.39	0.545	-0.128	-1.15	0.578	0.41	-1.27	-0.453	0.347	-1.74	-1.89	-0.0858	-0.657	-4.44	0.403	0.63	0.826	1.47	0.602	0.34	-2.26	-4.46	0.117	-0.274	-1.53	-0.206	0.441	-0.354	-0.368	0.72	-0.0549	0.732
chr13:64503308-64503652	-2.44	-1.2	-0.684	1.12	0.421	0.732	-2.62	2.34	0.295	-4.82	-2.42	-1.23	-0.882	-1.31	-1.9	0.719	-0.0412	-0.257	0.0554	0.531	-0.866	-1.45	1.05	-0.0318	1.09	-2.31	1.5	-2.25	-1.04	0.73	-0.693	0.599
chr10:92838610-92838941	-1.6	-3.58	-1.68	-0.554	-2.31	-1.69	-1.27	0.763	-1.39	-3.19	-1.71	-2.36	0.724	-1.86	-4.8	-0.36	0.0499	-0.794	-0.942	-0.129	-1.49	-2.76	-0.443	-1.09	-1.7	-2.31	-1.12	-0.514	-1.29	1.18	-2.98	0.138
chr3:51013635-51014358	-0.164	-0.0351	0.608	0.555	0.278	1.24	-0.361	1.26	1.15	-2.69	0.931	0.524	0.233	-1.73	-2	-0.175	1.38	0.919	-0.0564	1.45	-0.818	-2.17	0.554	0.272	-0.34	-0.171	-1.59	1.23	0.366	0.731	-0.611	1.05
chr2:77142465-77142932	-1.87	-1.02	0.645	1.52	-2.03	2	-0.692	-0.258	-1.11	-4.72	3.39	-1.21	0.41	0.561	-3.12	1.95	0.804	0.0744	0.346	0.642	0.271	-0.344	0.141	0.847	-3.41	-2.85	0.388	0.563	0.14	1.4	-0.0636	0.928
chr15:67612617-67613404	0.585	-0.128	0.807	-1.68	-0.792	-0.0563	0.344	-0.339	0.00879	-2.76	-2.02	0.268	-0.0189	-3.76	-4.01	0.25	0.899	-1.17	-0.44	0.395	-2.56	-3.78	0.284	0.527	-3.72	-3.02	-0.62	4	-0.209	-0.273	-2.2	-0.0306
chr19:53498933-53499396	0.443	1.23	1.4	0.338	-0.969	2.48	-2.72	0.662	-0.506	0.595	-0.403	1.14	0.916	-2.27	0.699	0.17	1.94	1.98	1.13	1.43	0.296	-0.787	0.338	1.59	-1.23	-1.46	-2.34	-1.06	1.57	-0.515	-0.0882	0.443
chr7:20415594-20417798	1.44	-0.327	-0.283	-1	1.02	-0.0552	-1.65	-0.183	2.02	-0.583	0.399	2.13	0.468	1.51	-1.82	2.6	0.483	0.62	0.289	0.693	1.07	1.84	-0.255	0.0215	0.223	1.89	1.81	1.75	-0.791	0.519	0.412	0.15
chr5:34280827-34281561	-0.654	0.0726	0.493	-0.442	-2.07	1.51	-2.71	1.11	-0.259	-1.96	-1.54	0.686	-0.926	-3.28	-1.98	-0.174	1.02	0.278	0.613	0.383	-0.164	0.473	0.692	0.607	-3.01	-2.04	0.918	2.98	-0.00672	1.11	-3.72	-0.146
chr10:44350309-44351108	-0.253	-1.74	-0.531	-1.02	-1.51	-1.35	-5.96	0.168	-2.52	-2.42	-2.68	-0.262	0.586	-2.48	-3.25	2.75	0.417	-0.108	0.465	-0.497	-0.0773	0.277	-0.224	0.304	-1.34	-0.329	-2.34	-0.43	0.393	-1.04	-0.945	0.396
chr13:21944231-21944661	-1.11	2.56	2.05	-1.34	-0.682	-0.107	-0.424	3.1	-1.5	-4.12	-1.74	0.0216	0.318	1.39	-1.72	-1.53	1.09	0.827	1.06	-0.00909	-0.207	0.804	0.00369	1.2	-1.6	0.145	-0.603	-0.664	0.559	0.678	1.56	0.408
chr3:30982634-30983273	-0.238	-0.522	0.559	-0.245	-0.53	2.31	-2.43	2.12	-1.3	-3.79	-1.2	1.31	0.452	3.61	-2.73	1.09	1.15	-0.297	0.0528	0.738	0.996	1.66	0.433	0.169	-2.37	-2.53	-1.05	-0.475	-0.0706	0.674	-2.29	-0.493
chr12:88144086-88144805	-1.42	-0.503	-0.403	-0.675	-3.03	0.281	-4.05	-0.474	-2.71	-2.39	-1.54	-1.81	0.289	-2.06	-2.32	-0.654	1.62	0.632	0.542	-0.737	-0.0896	-1.03	-0.374	0.514	-1.36	-0.711	0.681	-0.27	0.294	0.555	-2.37	0.963
chr10:98922340-98923111	-1.48	-0.0496	1.37	2.26	-1.56	0.295	-1.74	0.415	-0.756	-1.46	0.219	0.194	-0.0476	0.636	-3.55	0.465	0.581	0.693	0.0976	0.535	0.123	-0.0663	0.709	0.504	-2.85	-2.87	-0.91	-0.984	0.382	-0.498	-2.13	0.584
chr2:167599618-167601467	-0.098	1.06	1.25	-0.883	1.55	1.31	-2.03	1.11	1.74	-1.01	-0.308	0.12	0.708	-1.92	0.604	0.718	1.5	0.958	0.322	0.223	-0.273	-0.933	-0.349	0.732	-1.05	-0.864	2.18	1.54	1.56	0.275	-1.24	0.127
chr8:123220399-123221626	2.7	-1.11	-0.197	-0.0634	-0.332	-0.931	-4.03	-0.307	0.364	3.17	0.165	0.382	-0.328	-1.93	-3.17	-0.362	-0.459	0.503	0.00786	-0.135	-1.22	-1.62	-0.0755	0.263	-0.529	0.011	-0.814	-1.72	-0.62	-0.152	-2.1	0.408
chr7:16880043-16882704	0.405	-0.25	-0.174	-1.16	3.26	-0.0918	-0.429	0.404	1.73	1.88	0.121	0.745	0.519	-1.08	0.898	2.92	1.11	0.833	0.177	0.325	-0.593	-1.39	-0.00127	0.404	-0.983	-1.82	-0.0578	2.13	1.06	-0.472	-1.75	0.621
chr9:13269589-13269998	-0.189	0.251	0.148	-0.887	-1.32	0.323	-5.12	0.775	-0.3	-3.65	1.13	-1.76	-1.05	-2.92	-2.83	-1.67	0.0729	-0.73	-0.213	-0.866	-2.01	-1.61	-0.543	0.717	-0.931	-0.408	-3.03	0.512	0.62	0.761	0.906	0.515
chr9:44359052-44359679	-1.28	-1.5	-1.21	-1.64	2	-0.382	-2	0.196	2.5	-3.98	-0.636	-1.69	-0.0151	-2.98	-4.25	0.171	-0.223	1.34	-0.0521	-0.426	-1.79	-3.25	-0.322	-0.0348	-0.933	-1.67	-0.686	0.57	-0.793	1.69	-1.15	0.936
chr6:50634528-50634972	-1.12	-1.17	-0.046	-0.131	-2.73	1.71	0.424	2.45	-1.94	-3.01	0.135	0.0817	0.509	0.637	-2.78	0.256	0.666	0.225	0.48	0.425	-0.57	-0.804	-1.16	0.169	0.833	1.6	-1.84	1.02	-0.859	-0.195	-1.06	0.558
chr10:44996674-44997129	-3.88	-0.226	0.454	2.27	-0.0829	1.04	0.588	-1.44	0.63	-4.4	0.367	-3.94	-0.276	-3.07	1.63	0.443	1.31	0.97	0.736	0.935	-0.316	-1.22	-0.286	1.11	4.01	-0.158	-1.7	-1.44	1.84	-1.1	-0.0796	0.0828
chr9:96292276-96292991	-0.218	-0.477	0.466	0.673	0.303	1.01	-3.01	3.42	-0.0149	0.0195	0.735	-0.695	-0.824	1.19	-1.53	-0.336	0.644	0.803	0.131	-0.572	-0.827	0.334	-0.476	0.474	-2.42	-0.0735	-0.665	-1.58	0.148	1.27	0.46	0.303
chr4:133360350-133360922	0.485	-1.47	-0.0935	-0.835	0.11	1.23	-2.86	-0.162	0.351	-0.459	-0.649	1.79	0.246	-0.741	-3.16	0.938	-0.275	0.386	-0.255	-0.326	0.136	-0.393	-0.174	0.203	-2.78	-3.07	0.058	-1.06	-1.23	1.22	0.354	-0.15
chr1:182759789-182760373	0.588	-1.05	-0.228	-0.241	1.96	0.203	0.186	-0.777	3.7	-1.67	-1.13	-1.48	0.312	-0.419	-1.91	0.0862	1.89	-0.0756	0.483	-0.401	0.833	0.452	-0.442	0.931	-3.15	-2.39	-1.15	0.587	0.624	1.71	-1.78	0.89
chr15:101076433-101077338	-2.28	-0.125	0.252	0.15	1.18	-0.918	-5.19	-1.39	2.48	-2.95	0.765	0.535	0.0873	-1.69	-0.835	2.24	0.307	0.645	0.341	-0.701	-1.32	-1.46	-0.11	0.186	-2.43	-2.62	-0.531	-0.731	-0.537	-0.601	-1.41	0.253
chr4:118778033-118778927	2.48	-0.82	-0.365	0.0744	2.05	-0.165	-2.1	0.691	0.44	0.539	-0.327	-0.0723	0.145	-1.09	-0.21	1.47	0.336	0.049	0.375	0.683	-1.67	-2.95	0.324	0.0932	-0.213	-1.13	0.779	1.44	-0.606	-0.0175	1.66	0.78
chr8:108033809-108034290	-1.27	-0.206	-0.264	-0.0485	-0.993	1.96	-4.87	1.78	-0.937	-1.93	0.126	-0.338	-0.195	-0.909	-1.23	1.35	1.95	-0.126	0.336	-0.103	-0.145	-0.983	-0.263	0.728	0.74	-1.04	0.818	-0.844	0.646	0.358	3.18	-0.452
chr19:6182556-6182892	-2.14	1.59	1.03	-1.43	-1.37	2.49	-2.36	-1.51	0.257	-0.909	-0.899	-2.15	0.626	-2.23	0.696	1.07	2.79	0.571	0.704	0.369	0.567	0.18	-0.291	0.771	-1.67	0.586	-0.185	0.999	1.46	-0.537	-1.67	-0.127
chr5:105928463-105928856	-0.94	0.913	1.51	2.93	1.09	-0.168	4.98	0.523	3.99	-1.59	2.75	-0.339	0.195	-3.96	-1.96	-0.0469	1.21	0.00649	0.538	1.88	-1.82	-1.96	0.095	0.949	1.47	-1.94	-0.274	-1.77	1.13	1.14	0.292	1.3
chr8:123224584-123225053	-0.0387	-0.718	-0.444	-0.793	-2.61	-0.515	1.78	0.156	-1.61	0.583	-2.9	-0.403	1.17	-1.39	-3.93	-1.36	0.117	1.73	0.55	2.27	-0.779	-2.65	1.04	0.968	-1.82	-2.23	0.687	2.23	-1.45	1.23	-2	0.199
chr6:116668884-116669416	-1.7	-0.856	-0.421	1.99	-2.22	-0.355	-3.74	2.42	-2.77	-2.93	6.88	-2.8	0.851	0.548	-1.98	-0.485	1.14	0.0356	-0.0909	-0.787	0.451	0.523	-0.603	0.086	2.66	2.25	-0.972	2.09	0.15	-1.1	-2.31	0.237
chr10:98923260-98924704	0.00762	0.788	1.04	0.797	3.48	2.35	-2.02	0.412	1.77	-0.677	2.13	-0.684	0.725	-1.27	-0.555	4.42	1.85	1.04	0.781	-0.0875	-0.341	-1.18	-0.211	1.05	-0.156	-0.57	-1.01	-0.101	0.49	1.08	-1.57	0.925
chr1:58830141-58830475	-2.28	-0.134	0.122	-2.28	0.0379	1.49	-1.58	0.922	2.77	-0.903	-2.05	0.916	0.562	-1.25	-1.29	0.252	2.2	-0.61	-0.182	0.342	-0.961	-2.98	-0.0449	0.45	-3.68	-3.1	-0.0494	0.548	0.759	0.589	-0.0196	-0.0385
chr19:56466267-56466695	-2.04	-1.36	-0.781	-0.854	2.62	0.902	-0.184	-0.893	3.43	-2.72	1.68	-0.761	1.47	-0.0373	-1.83	1.41	0.767	-0.456	-0.21	-0.498	-0.18	-1.08	0.4	-0.138	-0.458	-2.26	-0.884	-1.46	-0.366	-1.08	-0.399	-0.0704
chr4:132502547-132503416	-1.83	-0.249	0.514	-1.29	-2.18	-0.312	-1.59	1.11	-2.23	-1.35	-2.67	-1.38	-0.0114	-2.58	-0.852	0.385	1.65	-0.119	0.166	0.689	-1.23	-2.88	0.0504	1.12	2.76	4.54	1.93	-0.769	0.904	0.95	-1.33	0.703
chr11:75271458-75272031	-1.56	-1.12	-0.843	0.105	0.538	-0.276	-4.63	1.01	1.1	-2.42	-3.78	-1.04	1.04	-3.25	-1.95	1.78	0.433	0.0327	0.443	-0.219	-0.945	-2.24	0.525	-0.209	-2.24	-2.32	-2.28	0.217	-0.41	0.976	-1.95	-0.0672
chr12:103693931-103694162	1.37	-0.562	0.509	-1.51	-0.482	0.3	0.0596	-2.48	0.253	-1.15	-1.76	0.572	1.84	1.95	-5.51	0.365	0.0338	-1.42	-0.0893	2.49	-0.72	-1.07	-0.0955	1.06	-3.86	-2.82	1.45	2.68	-1.63	0.793	1.17	-1.01
chr3:21851986-21852427	-0.0329	-0.543	0.114	-1.48	-2.93	-0.362	3.49	-0.411	-2.34	-1.1	-1.27	1.89	-0.722	-2.41	1.11	1.45	1.06	0.57	0.834	1.53	-0.988	-2.97	0.545	0.849	-2.38	-1.7	-0.682	-0.974	-0.116	-0.998	-2.47	-0.285
chr7:142965260-142965745	1.88	-1.75	0.0804	-0.154	-3.59	-0.958	0.846	-1.35	-3.29	-0.781	-2	2.3	1.39	0.666	-5.01	1.34	1.17	0.204	0.589	1.88	1.27	2.35	0.302	0.618	-0.6	-1.43	0.492	0.966	1.29	-0.931	3.11	0.662
chr2:28289202-28289443	3.38	-2.25	-0.663	0.847	0.191	-1.34	-1.92	-2.12	1.22	5.43	0.0636	3.34	2.3	3.38	-3.67	1.41	-0.347	-0.317	-0.326	0.557	2.72	3.6	0.544	-0.662	-3.57	-4.56	2.87	0.665	-1.36	1.13	1.58	2.08
chr2:167589347-167591144	-0.0471	-0.649	-0.415	0.697	-0.945	-0.775	2.51	0.15	-0.654	-1.6	2.04	1.68	0.425	-2.68	-0.0906	1.35	0.119	-0.379	0.136	0.819	-1.27	-2.81	-0.201	0.181	1.27	2.12	3.69	0.202	-0.57	0.426	0.222	0.36
chr3:122111415-122112219	0.894	1.11	1.38	1.04	-0.686	-0.221	1.91	0.332	2.94	-1.41	0.791	0.952	0.553	2.2	1.38	-0.839	2.15	-0.411	0.475	1.21	1.2	1.33	0.335	0.791	4.06	4	-0.987	1.27	1.53	1.8	-1.56	0.459
chr12:85288069-85288945	-0.0574	1.14	0.838	-0.517	0.928	-0.12	-3.56	0.818	1.73	-2.38	-2.42	-1.32	1.01	-0.802	0.291	0.766	1.15	0.188	0.191	-0.0155	0.538	0.281	-0.432	1.05	-0.349	-2.38	-2.06	-0.543	0.859	1.25	-0.246	0.658
chr12:70523754-70524212	2.09	2.51	2.08	0.543	-0.815	2.82	0.0505	-0.559	-0.0729	-0.123	-0.317	0.998	0.348	1.41	2.96	-0.213	2.61	1.79	1.3	1.6	0.847	0.525	-0.0387	1.95	-2.44	-2.18	-2.51	0.395	2.36	-0.68	-0.296	-0.144
chrX:32095524-32095822	-4.11	-3.4	-0.67	-0.34	-0.595	-0.965	-1.82	-1.63	-0.792	-5.4	-1.07	-3.9	-1.72	-5.55	-6.57	-1.9	-1.09	-1.44	-1.27	-1.21	-3.51	-5.02	-0.988	-1.43	-3.16	-4.85	-2.59	-3.34	-2.33	-2.2	-3.67	0.186
chr3:36432015-36432431	3.17	2	2.5	-1.38	-0.728	1.04	-4.38	2.08	-1.19	2.83	-0.649	-0.601	0.909	-0.202	0.0443	-0.109	1.36	1.62	0.785	-0.814	0.0766	-0.667	-0.51	1.29	0.292	1.49	-0.403	1.44	1.08	0.941	0.102	0.103
chr2:144039497-144040270	-2.17	-0.452	-0.165	1.94	-1.68	1.31	0.2	0.339	-2.14	-4.59	3.83	-0.937	0.606	-0.934	-2.02	-0.571	-0.0444	0.997	0.504	0.196	0.798	-1.09	-0.731	0.82	-0.606	-0.574	-2.13	-1.63	0.336	0.234	0.224	0.404
chr11:120379344-120380125	1.05	-1.11	-0.862	-1.17	2.59	0.983	-1.98	0.876	3.62	-1.39	-2.23	0.778	-0.00965	1.62	-2.99	-0.256	0.44	0.69	-0.0846	1.22	0.328	1.43	0.289	0.329	-1.82	-2.2	-0.487	1.25	-0.472	0.73	1.29	0.524
chr3:97798162-97798938	1.18	1.12	1.07	0.748	-0.503	2.74	-3.29	-0.509	1.46	0.492	-0.937	-0.0977	-0.592	-2.01	-0.753	-0.836	1.43	0.573	0.192	-0.087	-0.823	-1.85	0.00924	0.607	-2.68	-2.02	-0.823	1.28	0.528	-0.327	0.383	0.377
chr5:53767050-53767650	-1.8	0.471	0.442	2.78	-0.826	0.575	-3.03	-0.756	0.253	-3.35	2.97	-1.31	-0.327	-1.9	-0.896	0.718	2.73	0.808	0.797	0.357	-0.153	-1.13	0.169	1.17	-4.14	-2.54	-1.65	-0.287	1.91	0.438	-2.33	0.0948
chr8:123225972-123226489	-1.77	-0.831	0.65	0.628	-0.454	0.331	-1.73	0.704	0.552	-4.86	-0.441	0.786	-0.928	-1.14	-2.65	0.528	0.825	0.0554	0.378	0.523	0.132	-0.704	-0.188	-0.043	-4.13	-2.25	1.51	0.985	-0.554	0.266	-0.198	-0.694
chr5:3195039-3195337	-1.35	-2.01	-0.97	-2.74	-3.73	-1.86	-4.83	-0.631	-1.97	-2.13	-1.38	-1.51	-0.699	-3.04	-4.13	-2.34	-0.272	-0.953	0.185	-0.31	-2.01	-3.53	0.618	0.553	-2.78	-0.858	0.88	1.92	0.577	0.542	-1.67	1.25
chr3:19529819-19530540	-0.0947	0.521	1.45	1.43	-1.87	3.21	0.854	0.128	-2.18	-1.01	0.202	-0.963	0.048	-1.48	1.76	0.557	2.74	1.7	0.854	-0.252	-0.176	-1.56	-0.568	1.71	3.39	1.82	1.36	-1.36	2.64	-0.0576	-0.942	0.583
chr6:115956300-115957577	2.47	-1.94	-0.955	0.459	-0.547	-0.517	-4.15	0.451	2.12	0.854	-2.37	2.35	0.438	-1.32	-1.79	2.23	0.297	-0.6	0.164	-0.316	0.568	-0.837	0.124	0.439	-1.78	-0.711	1.34	2.48	-0.538	1.49	5.06	0.65
chr17:47011036-47011350	-2.86	0.14	1.58	-2.5	-0.391	1.22	5.47	0.733	-0.459	-3.63	-2.52	-1.27	0.285	-3.43	-1.22	1.41	2.75	0.504	1.75	1.76	-0.931	-2.04	-0.755	1.76	5.25	4.93	-1.08	0.0108	1.17	0.983	-2.37	0.67
chr5:106125014-106125783	0.0658	-1.41	-0.481	0.714	-1.95	0.544	-2.98	0.597	-1.64	1.2	3.76	-2.95	-1.02	-1.5	-1.13	-0.469	1.57	-0.166	0.551	-0.951	1.04	0.762	0.0819	0.604	-3.13	-3.21	-1.24	-0.177	0.181	1.11	1.09	0.077
chr14:118497569-118497903	-1.53	-0.468	1.62	-0.373	0.909	1.71	3.57	1.33	1.66	-3.57	-1.98	-0.889	0.77	-2.76	-3.29	2.09	2.41	-0.471	0.163	1.88	-0.782	-2.04	0.236	1.51	-2.88	-3.46	-0.864	0.143	1.15	1.89	-1.44	-0.273
chr11:4132884-4133170	-0.324	-2.61	-0.673	-0.479	1.27	-1	-0.851	-2.62	1.4	-2.36	-0.461	-0.743	0.659	-3.34	-6.61	-1.03	0.059	0.14	0.566	1.7	-2	-3.45	1.09	-0.0542	-2.57	-0.897	0.00579	-1.67	-0.65	-0.43	-0.539	-0.488
chr1:174385631-174386682	0.17	1.2	0.121	0.504	0.43	0.169	-0.224	0.845	1.63	0.221	-0.335	0.608	0.809	-0.0391	1.81	2.58	0.932	1.29	0.546	0.382	-0.0566	-1.3	-0.69	0.306	0.666	3.32	-2.09	1.42	0.927	-0.44	-0.377	0.556
chr13:43620261-43620608	0.729	-3.38	-0.678	-0.0147	-2.79	-0.794	-3	1	-1.95	0.417	-2.35	1.61	-0.195	-0.254	-7.36	-1.25	-1.02	0.124	-0.647	-0.434	-0.332	-0.887	0.535	-0.694	-1.99	-2.67	0.195	-1.29	-1.23	0.975	-1.51	0.727
chr12:73944918-73945751	0.276	0.836	0.847	-0.889	1.23	0.867	-1.83	1.9	3.35	-0.859	-1.28	3.65	0.542	1.08	1.08	-0.0218	2.45	0.647	0.381	0.186	-0.779	-0.426	-0.17	1.85	-0.222	2.16	0.935	1.99	2.05	-0.386	-1.32	0.847
chr2:165807629-165809081	2.26	-1.8	-0.55	-0.125	2.6	0.52	-0.329	0.0262	3.61	0.702	0.116	0.194	0.238	3.24	-1.97	3.21	1.13	0.449	0.259	0.575	2.13	3.19	0.0371	-0.0131	-0.168	-1.19	-0.311	2.08	0.299	1.6	0.114	0.176
chr7:95400136-95400654	-0.882	-0.862	0.597	-0.671	-2.13	2.5	-3.09	1.19	-2.17	-1.03	-0.348	0.979	-0.28	-0.265	-2.45	-0.992	1.13	0.926	0.426	-0.0511	-0.11	-1.11	-0.328	0.809	0.604	-0.518	-0.582	1.35	-0.242	-0.143	-2.31	0.459
chr8:125063213-125063774	-0.211	-2.56	-1.29	-1.13	1.93	-1.8	-1.33	0.11	1.52	-2.6	-2.61	-2.12	-0.439	-2.4	-4.29	-0.0859	-0.634	-0.628	0.115	0.0688	-1.01	-2.31	-0.469	-0.457	-2.73	-2.56	-0.381	-0.0191	0.749	-0.253	-0.251	0.134
chr17:88908237-88909041	-0.527	-3.07	-2.28	-1.48	2.83	-1.41	4.19	0.642	1.4	-0.756	-1.4	-0.804	0.989	-1.15	-4.75	1.27	0.0596	-0.901	-0.981	1.54	-0.838	-2.24	0.718	-1.59	-1.11	-1.99	-0.852	-0.886	-0.195	1.11	-3.18	0.62
chr15:98514262-98514661	0.438	-0.998	1.63	0.715	-1.54	1.25	-1.61	-0.595	-0.928	-2.62	-2.81	1.44	0.176	-1.66	-2.44	0.631	0.788	0.625	0.641	1.71	-1.1	-2.69	-0.341	1.96	-1.06	-2.89	0.203	-1.17	0.941	0.322	-3.93	0.164
chr13:114426149-114426647	1.91	1.36	1.72	0.613	-2.73	1.59	-4.76	0.312	-2.15	3.55	-0.518	0.509	0.941	-2.09	2.11	0.792	2.01	0.439	0.578	-0.554	0.00181	-0.552	-0.0521	0.833	1.1	1.11	-1.64	0.0599	1.93	-0.452	-3.37	-0.00825
chr5:23771900-23772787	-0.0526	1.12	1.4	-1.1	0.555	0.436	3.47	0.183	0.283	-1.75	0.202	0.147	0.104	-2.15	0.314	-0.182	2.34	0.64	0.48	1.2	-0.858	-1.77	0.585	1.63	4.57	2.63	-0.5	2.57	2.65	0.638	0.639	-0.302
chrX:12525177-12525478	-3.03	0.562	2.45	-0.53	2.5	1.84	-2.48	-1.66	3.58	-2.39	-2.53	-1.94	0.389	-2.85	-0.234	1.23	2	1.09	0.952	0.41	-0.746	-1.21	-1.39	1.56	-0.668	-1.72	-0.764	-1.37	2.6	0.0281	-2.66	-0.126
chr2:165809094-165809468	2.01	-2.45	-2.12	-2.22	-1.04	-0.76	1.68	-0.961	0.837	-0.765	-2.54	0.398	0.15	-2.78	-4.17	1.21	-0.993	-1.4	-1.08	1.47	-1.83	-2.42	0.259	-0.76	-2.62	-3.01	-0.102	0.457	-1.68	0.664	-0.171	0.527
chr11:79027614-79028027	0.686	0.0697	1.5	-0.139	-0.308	2.1	4.53	-1.85	-0.793	2.96	-3.22	-2.51	0.29	-2.48	-0.17	-0.683	3.6	1.59	1.19	1.73	-0.42	-1	-0.532	2.02	1.8	0.945	-0.626	-0.92	3.31	0.116	-2.62	0.463
chrX:57070534-57070874	-0.385	-0.039	1.78	0.366	-1.22	0.839	-1.33	-0.347	-2.4	-2.59	-0.69	2.09	-0.656	-4	-2.09	-0.268	1.99	-0.658	-0.0965	0.666	-1.34	-4.13	-0.411	1.89	-1.71	-1.22	-0.685	-2.37	0.96	0.631	0.591	0.0233
chr4:8844204-8844729	-0.51	-0.123	0.692	-0.813	-4.89	1.46	4.26	0.809	-5.12	-1.63	0.867	0.809	-0.0809	1.46	-2.38	-1.25	1.14	0.581	0.563	1.5	1.83	1.69	0.086	1.3	-1.16	-0.59	-0.457	-0.585	0.466	0.071	-1.84	0.0426
chr12:88161037-88161663	0.518	-2.81	-1.61	1.26	-2.67	-2.04	-0.616	3.5	-2.91	0.659	2.25	-0.22	-0.453	-1.7	-4.36	0.211	-1.02	-0.954	-0.767	-0.0482	-0.307	-1.47	-0.61	-1.03	0.941	-0.897	-1.46	-1.18	-0.562	0.211	0.544	0.264
chr6:31069471-31070432	2.23	0.798	0.898	-0.669	-1.24	2.32	-3.24	-1.36	0.905	-0.248	-0.37	1.31	0.089	-2.17	-0.784	-0.561	0.725	1.32	0.606	-0.213	-0.873	-1.95	0.143	0.317	0.114	0.73	-0.897	1.26	-0.647	0.424	-1.29	0.881
chr9:72644923-72645384	1.87	2.19	1.55	-1.38	0.959	2.56	0.409	3.11	1.2	0.144	0.0188	-1.98	0.558	-0.478	0.404	1.93	2.49	1.83	0.842	0.54	-0.86	-2.18	-0.0658	1.7	-2.7	-3.57	-1.32	-1.8	0.928	0.375	-0.126	0.614
chr13:44599580-44600156	1.69	-0.125	0.356	-1.38	-2.14	0.924	-2.44	-1.58	-2.8	-0.721	-2.41	-2.05	-0.114	1.55	1.02	0.0656	2.5	1.33	0.81	0.665	1.2	0.253	0.215	1.06	1.73	4.59	-1.45	-0.671	2.57	0.462	-1.28	-0.0399
chr2:131978371-131978891	1.64	-0.936	-0.469	0.587	1.94	0.355	1.98	-0.0669	3.56	-0.354	-2.9	2.43	-0.181	-0.0734	-3.13	0.65	-0.0622	0.818	0.468	1.36	-0.715	-1.23	0.0642	0.434	-2.8	-0.982	3.21	-1.06	0.77	0.432	-1.48	-0.392
chr11:23535248-23535564	-1.76	-3.07	-1.86	-0.351	-2.74	-1.56	-4.86	0.144	-3.41	-1.07	1.57	-1.28	0.266	-4.79	-6.1	0.0805	-0.28	-0.768	-0.78	-0.758	-2.19	-3.41	-0.0169	-0.883	-4.03	-5.83	0.383	-0.406	-1.73	0.468	-1.61	0.6
chr13:44631577-44632378	-0.806	-0.675	-0.207	0.9	-0.436	1.38	-3.75	-0.087	1.01	-1.99	-1.93	-0.529	0.765	-2.02	-2.39	0.513	0.317	1.06	-0.0827	-0.81	-1.88	-3.15	-0.267	0.0616	1.35	0.142	-1.53	0.919	-0.161	-0.26	-1.8	0.208
chr19:16121929-16122385	-0.652	-1.7	-0.577	-0.417	-4.11	0.0451	2.38	1.02	-4.12	-3.44	-0.441	-0.0177	-0.572	-2.86	-2.52	-1.04	1.51	-0.582	0.0605	1.64	-1.18	-2.06	-0.489	1.06	1.27	-1.28	-1.84	-1.58	0.57	-1.23	-2.5	0.451
chr13:102428888-102429332	-0.821	2.94	3.05	1.31	4.21	1.9	0.484	-0.42	2.54	-2.53	1.11	-0.928	-0.15	-4.67	0.837	1.24	1.04	1.42	0.454	0.993	-0.834	-2.79	0.626	1.2	-2.94	-1.09	2.61	-0.262	-0.0197	-0.399	-3.15	0.186
chr1:173549033-173550636	0.253	-1.04	0.497	2.46	0.396	0.722	-3.58	0.633	-1.06	-3	1.63	1.58	0.738	-2.91	-1.86	0.574	0.143	0.794	-0.0605	-0.181	-0.987	-2.1	-0.178	0.365	-1.01	-1.83	-0.836	-0.563	-0.125	-0.328	-0.746	0.22
chr10:114765542-114766056	2.12	-1.33	-0.55	-0.292	-0.526	0.00237	1.14	1.73	-0.189	2.85	0.0988	4.81	0.617	-1.76	-2.29	-0.738	0.925	1.48	0.416	1.31	-1.17	-2.01	0.0232	0.397	-1.35	-1.75	2.07	-0.283	0.287	-0.274	-1.53	0.43
chr13:113541958-113542319	4.07	-1.53	0.813	0.304	2.42	0.924	-4.95	-2.19	1.08	0.462	-1.03	0.512	1.44	-3.04	-3.89	1.5	1.49	0.613	1.86	-1.35	-0.359	-3.07	0.445	1.25	-0.0351	-1.5	-2.17	-0.495	0.0966	1.14	-1.55	-0.138
chr6:30286769-30287369	1.54	-0.0937	-0.868	-0.937	-0.0569	-1.15	-4.83	0.119	0.215	-2.72	0.164	-1.52	0.148	1.16	-2.12	0.282	1.06	0.00147	0.943	-0.142	0.528	0.109	0.0983	1.33	0.228	0.891	-2.66	-0.635	-0.11	0.725	1.84	0.122
chr18:38331881-38332318	-1.7	0.404	1.88	0.441	1.1	0.845	0.291	-0.549	1.84	-2.13	-1.83	-3.08	2.23	1.08	0.507	5.69	2.3	1.71	1.19	0.0535	-1.12	-1.64	-0.349	0.679	-2.86	1.08	-0.342	2.78	0.582	0.0361	-2.97	0.717
chr13:102433994-102434420	0.511	0.224	1.71	2.66	-0.292	3.72	-6.41	1.18	1.58	0.799	3.1	1.83	0.916	0.756	0.924	3.19	2.86	1.22	0.88	-0.925	0.699	-0.393	-0.706	2.59	-2.39	-1.53	-3.07	-2.13	1.77	-0.385	-1.22	0.563
chr17:84507392-84507837	-3.07	2.43	2.9	0.14	-2.7	4.44	-3.08	0.152	-3.03	-2.34	0.273	-1.74	0.0577	-3.51	0.371	0.00477	2.78	2.12	1.28	0.286	-1.39	-2.64	-0.433	2.08	1.16	0.446	-3.32	0.0413	1.35	-0.559	-1.33	0.529
chr8:123225082-123225902	1.36	0.154	0.65	-1.55	1.67	0.0342	1.77	-0.475	1.2	-0.0134	-0.203	-1.15	0.55	1.4	-2.58	0.914	1.26	-0.32	-0.0279	1.38	-1.01	-1.32	-0.102	0.146	-2.15	-2.27	-0.767	0.393	0.0433	0.162	-0.744	0.516
chr3:144290817-144292132	-1.69	1.92	1.64	-0.0197	-0.743	1.53	-2.99	2	0.962	-3.32	1.28	-0.431	0.59	0.632	-0.389	0.721	2.11	1.01	0.709	-0.282	1.43	1.78	0.0394	1.57	2.28	2.01	0.0687	-0.586	2.34	0.639	0.984	0.539
chr12:70617456-70617950	-2.63	2.37	2.47	0.434	-0.572	2.51	3.7	2.76	-1.21	-2.39	0.611	-1.28	1.1	-2.93	2.51	2.36	1.83	0.937	0.134	1.63	-1.21	-2.07	-0.179	0.591	-2.55	-2.64	-1.61	0.552	2.14	-0.348	-2.38	-0.132
chr7:87990758-87991185	-2.21	-0.339	0.615	-0.834	1.97	1.42	-2.37	-0.586	0.00163	-1.99	-2.48	-1.54	1.42	5.15	-1.13	2.9	1.33	0.663	0.238	-0.737	2.24	3.78	-0.468	0.209	-3.8	-0.89	-2.11	-0.674	0.591	0.267	-3.45	0.828
chr6:31067241-31068160	-0.113	-0.716	0.131	-1.21	0.21	0.726	-1.56	0.973	0.733	-3.66	-2.13	0.634	0.844	1.27	-1.29	0.497	-0.226	0.489	0.0605	1.14	-0.841	0.0771	0.0514	0.526	-2.74	-2.31	-0.336	0.239	-0.325	0.172	-0.419	0.169
chr2:71776864-71777358	-1.45	-1.65	-0.0573	-0.794	0.0131	1.39	-0.206	1.4	-0.258	-4.25	-0.907	-2.11	0.336	-2.43	-2.43	0.178	1.88	1.21	0.419	0.613	-0.248	-0.762	0.279	1.15	-0.583	0.0925	1.4	-1.42	1.01	0.246	-2.07	-0.273
chr17:84499746-84500414	0.568	-0.927	-0.407	-0.183	-0.71	1.94	0.0309	-0.855	-0.537	0.721	-2.48	-0.941	0.134	-2.8	-3.13	0.143	0.421	2.18	0.938	0.232	-1.03	-3.14	0.294	0.662	-2.42	-1.85	-2.48	-0.742	-0.586	0.648	0.21	0.518
chr16:25046957-25048572	-2.57	-2.2	-0.623	-1.41	-1.06	-0.724	-2.17	-0.513	0.289	-4.09	-1.18	-2.47	0.766	-1.29	-2.98	0.104	1.07	-0.298	0.0868	-0.152	-0.708	-1.63	0.214	0.167	2.74	1.68	-1.09	-1.37	1.02	1	3.41	0.433
chr7:132646955-132647454	-3.11	0.0611	0.981	-1.31	-1.77	2.84	0.418	1.4	-1.49	-4.4	-1.92	-1.45	0.332	-2.44	0.859	2.81	2.35	1.65	0.916	1.36	-0.164	-1.2	-0.0262	1.49	2.9	3.54	-0.269	-1.91	1	0.274	-3	0.694
chr19:5813460-5813950	1	-1.32	-1.05	-1.97	-3.06	0.282	-3.52	0.103	-3.96	-1.61	-0.755	-1.33	0.203	-1.03	-4.41	0.451	-0.401	-0.0867	-0.154	-0.492	-1.88	-1.46	-0.185	-1.05	-3.01	-3.1	-2.33	-1.9	-1.46	2.06	1.25	0.671
chr5:113609088-113609854	-0.871	1.19	1.56	-0.488	-0.927	1.25	-2.42	1.24	0.0247	1.83	-2.4	-0.476	0.898	0.462	-0.459	1.14	1.97	1.46	0.816	-0.319	-0.211	-1.13	0.43	1.46	-2.31	-0.963	4.25	0.405	2.47	0.675	-0.319	0.526
chr12:4552224-4552442	-1.13	-1.01	0.391	-0.866	5.58	1.31	-5.3	1.76	7.14	-1	3.08	1.68	0.313	-1.98	-1.23	4.55	1.97	-0.122	-0.0993	-0.539	-1.8	-3.19	0.00736	0.953	-1.55	-1.16	-0.686	-3.54	1.32	-0.582	0.0251	0.716
chr17:26649385-26650440	1.28	0.429	1.38	-1.96	0.162	1.44	-3.39	-1.2	-0.73	2.59	-1.21	-0.217	0.0954	-1.73	-0.175	0.439	1.77	0.0367	0.298	0.13	-0.302	-1.28	-0.343	1.65	-3.07	-2.76	1.69	-0.799	0.848	0.0895	0.0889	0.902
chr13:55202763-55203332	0.0498	-2.8	-1.72	-0.852	-0.866	-0.768	-3.9	-0.465	-0.0878	-1.23	-1.78	-1.11	-0.363	-2.99	-4.81	0.99	-0.45	1.21	-0.74	-0.419	-1.36	-2.91	-0.0223	-1.18	-0.703	-2.6	1.09	-2.97	-1.66	-0.657	-3.66	-0.282
chr11:4133319-4133780	-1.54	-2.91	-0.784	-1.25	0.018	-2	1.61	0.725	-0.268	-2	-0.756	-1.74	-0.958	-2.01	-5.91	0.66	-2.54	-2.12	0.794	0.405	-0.711	-3.16	1.71	0.543	-3.94	-6.64	3.22	3.09	-2.85	1.5	1.82	0.167
chr16:25011278-25013522	1.8	-0.849	-0.0944	-0.43	-1.54	-0.249	1.21	2.8	-2.41	0.769	1.3	2.95	0.152	-2.55	-1.83	-0.0874	0.284	0.917	0.127	0.465	-0.623	-1.27	0.144	0.199	-0.477	-0.247	0.551	1.17	0.834	0.103	-2.46	0.366
chr6:31027046-31029431	-0.942	0.968	0.628	-0.475	1.77	1.75	-2.17	1.47	3.06	-1.27	-0.638	-0.296	0.497	-0.945	1.1	3.05	0.985	1.07	0.0446	-0.526	-0.385	-0.739	-0.562	0.0914	-2.87	-1.67	-1.56	1.37	1.41	0.307	0.003	0.533
chr13:48635614-48635944	-0.746	-0.253	-0.205	-1.12	-3.94	0.357	-4.71	-1.67	-0.782	-4.49	2.11	2.81	-0.214	-1.59	3.5	-1.28	-0.382	0.348	0.365	-1.43	0.686	-1.7	-0.99	0.0258	-1.82	-3.07	-3.31	0.122	0.0511	-0.263	-3.82	-0.0269
chr2:22601027-22602044	-0.192	-2.04	-0.425	-1.26	0.165	-1.1	-0.316	0.774	-1.17	-2.93	0.809	0.286	0.45	-0.739	-5.34	0.937	0.297	-1.36	-0.321	0.842	1.85	2.48	0.0698	-0.263	-0.448	-0.00694	2.82	-2.15	-0.832	1.1	3.23	0.514
chr11:20068787-20069349	0.431	0.683	0.534	-0.816	-2.58	-0.0927	-2.09	1.78	-3.19	0.214	-1.58	0.928	-0.537	-1.5	2.16	-0.0865	1.12	0.358	0.496	-0.957	-0.942	-1.16	-0.44	1.01	-0.272	-1.51	-2.52	0.703	1.56	0.0322	0.636	0.135
chr13:43959690-43960180	-0.436	-3.23	-2.39	-2.41	-1.46	-2.05	-2.08	1.46	-0.166	-2.26	-1.93	2.32	-0.035	-1.73	-3.62	0.164	-1.35	-1.62	-0.252	0.398	-0.837	-1.04	0.534	-1.43	-1.26	0.212	-1.65	-1.1	-1.11	-0.969	-2.81	0.139
chr13:51938042-51938506	0.275	1.41	1.74	1.41	-1.09	-0.0305	-5.82	-1.84	-1.45	-1.32	1.86	1.05	0.612	-0.771	-0.189	1.74	0.748	1.37	1.03	-1.25	1.26	0.0598	0.157	1.1	0.262	1.94	-2.24	-0.323	0.144	-0.523	-1.68	-0.0759
chr9:63953132-63953562	-2.84	2.48	3.18	1.26	-1.59	3.29	1.48	0.723	-1.99	-0.941	-1.7	-0.72	-0.186	-2.21	1.05	0.328	2.65	0.702	0.682	1.99	0.0358	-0.715	-0.454	1.37	-1.53	0.711	-0.296	-0.601	2.72	1.24	0.806	0.406
chr8:123216453-123216901	0.185	-1.56	-1.23	-0.55	-1.91	-1.33	-3.8	0.884	0.909	1.16	-0.0636	-0.129	0.63	-2.04	-5.96	-0.427	-1.06	-0.676	-0.319	0.119	-1.53	-2.91	-0.561	-0.474	2.19	-0.75	-2	-1.78	-1.15	1.29	5.23	0.419
chr1:59515744-59516055	-0.793	-0.818	-0.391	-2.3	-2.41	0.487	-2.54	0.492	-3.43	-1.66	-3.47	-0.722	0.98	-2.64	0.651	-0.214	2.27	1.92	-0.0311	0.744	-1.9	-2.99	-0.254	0.00966	-1.51	-0.984	2.21	0.639	2.49	-0.382	-0.406	0.943
chr14:48064644-48065027	1.92	0.935	0.749	-0.453	-1.71	1.28	-1.85	0.866	-2.04	2.28	-1.19	0.0923	0.36	-1.86	0.0842	0.0253	1.85	-0.52	-0.194	0.449	-1.3	-1.34	0.247	0.0565	-1.62	-2.12	0.808	-0.77	2.03	-0.612	-2.06	0.789
chr11:81823804-81824333	0.561	-0.851	-0.368	-0.557	-0.883	1.59	-3.56	1.63	0.055	1.16	-0.0761	0.306	0.0906	-1.55	-0.681	-1.26	1.87	0.956	-0.0366	-0.197	-0.221	-1.41	-0.573	1.09	-2.46	-2.77	-1.78	-0.458	2.07	0.767	-1.73	0.0167
chr6:53709754-53710237	-0.134	0.208	1.18	0.0818	-3.27	1.39	2.02	-0.931	-3.19	-2.85	-1.01	-2.57	0.198	-1.59	-0.865	-0.289	1.24	1.3	1.15	1.26	-0.372	-0.964	-0.0674	1.81	-2.61	-2.56	-0.761	0.445	1.17	-0.0519	-2.01	0.381
chr14:71198320-71198797	-1.24	-1.29	-1.03	-2.25	-1.81	0.387	2.48	0.812	-0.15	-2.31	-3.48	-0.25	-0.723	1.7	-3.18	-0.257	-0.35	0.604	-0.309	1.5	0.917	0.584	1.45	-0.665	-1.83	-3.77	6.02	4.84	-0.545	2.27	-1.19	0.265
chr16:93028717-93029240	0.964	-1.32	-0.653	0.943	-3.3	1.1	-1.25	0.896	-3.48	-0.0684	0.908	2.02	-0.206	0.713	-4.11	-0.652	0.0729	0.0288	-0.285	0.248	-0.41	-0.537	-0.0455	-0.36	-0.911	-1.71	-1.03	2.44	-1.16	-0.412	0.282	-0.113
chr11:94022463-94023495	-0.659	-0.237	0.122	2.54	0.353	-0.673	-1.6	-0.731	1.47	1.26	2.16	-1.94	0.416	-0.129	-0.572	1.95	0.488	-1.07	0.334	-0.505	-0.102	-0.697	-0.517	0.92	-0.371	-0.061	-0.00216	1.38	1.91	1.62	5.28	0.0429
chr7:16890407-16891868	-1.27	-1.26	-0.215	-0.975	0.316	0.0438	-3.58	0.25	1.49	0.0497	-1.61	-1.45	0.785	-0.886	-3.6	1.62	1	0.699	0.902	-0.635	-0.217	-1.33	-0.652	1.51	-1.22	-0.844	-1.19	-0.64	-0.0509	0.66	0.461	0.00185
chr18:53308294-53308739	-1.99	-0.933	0.911	1.14	1.79	0.841	-1.68	0.53	2.9	-4.5	0.895	-2.79	1.13	-3.81	-2.91	4.69	1.99	-0.42	-0.254	0.0579	-0.468	-0.555	0.416	1.45	-3.17	-2.74	-2.85	-2.06	1.14	0.615	-3.85	-0.106
chr9:63936673-63937416	-1.77	0.518	0.543	-1.92	-0.228	3.25	2.72	-1.53	0.137	-1.99	-1.33	-2.25	0.262	-3.68	0.455	0.517	1.62	1.46	0.396	1.83	-0.319	-0.0793	-0.0516	0.455	-1.51	0.466	-0.0662	0.602	0.558	0.175	-1.28	0.184
chr10:127072733-127073356	-0.961	-1.25	-1.31	2.11	-2.38	-0.754	-2.07	0.646	-2.1	-2.93	-1.41	-1.2	0.722	-1.5	-1.96	1.19	-0.658	0.409	-0.108	0.198	0.315	-0.399	-0.372	-0.644	1.69	-1.4	-0.103	-0.49	-0.82	-0.164	2.36	0.961
chr2:130922141-130922526	1.87	1.13	0.856	0.0987	-0.562	-0.203	-1.14	-0.582	0.131	3.22	-0.707	1.48	-0.0832	-3.21	3.3	1.28	2.91	1.84	2.15	1.81	-1.04	-2.6	0.387	3.2	-1.29	-0.867	3.25	-1.78	4.85	-1.44	-0.0748	0.236
chr17:83711903-83712265	-1.21	-0.385	0.932	-0.122	-1.58	1.52	2.91	-1.48	-0.439	-0.391	-0.516	0.277	-0.159	-2.85	0.836	-0.839	2.73	-0.051	0.399	1.69	-2.02	-3.13	0.478	1.92	-2.36	-0.147	-2.46	-1.58	2.62	0.405	-2.19	-0.738
chr4:132316426-132316837	-0.443	-2.46	-0.709	-0.346	-2.34	0.125	2.76	-0.604	-2.94	-3.95	-2.4	-1.89	1.25	-2.63	-1.85	1.1	0.218	0.376	-0.216	2.15	-0.931	-1.39	0.969	0.0316	-3.35	-3.31	0.703	-0.214	-0.156	-0.274	-0.401	0.128
chr10:43731182-43731437	2.8	-1.21	-0.992	-0.85	0.118	-0.0508	-4.57	-1.64	4.68	-3.29	-2.09	0.733	-0.848	-0.318	-2.48	-0.295	-0.364	0.173	0.0731	-0.726	-0.384	-1.83	-0.359	-0.873	-0.549	-1.18	-2.75	-0.562	-1.57	-0.463	-3.26	-0.55
chr10:51141840-51142209	-3.91	-0.454	0.301	0.759	-3.58	1.12	-2.44	-2.01	-3.18	-5.24	0.456	-1.69	-0.00777	-2.54	-4.39	1.65	0.0823	2.31	0.00668	0.755	-0.936	-2.16	0.354	0.213	-2.42	-1.78	-1.05	-0.654	-1.29	-1.02	1.01	0.0475
chr8:123221745-123222813	0.582	-0.247	0.361	-1.09	0.19	-1.37	0.0109	0.659	-2.14	1.74	-1.98	-0.683	0.09	-2.05	-2.69	-0.303	0.21	0.421	0.312	0.812	-0.717	-0.829	0.0911	0.589	0.0894	1.05	-1	-0.138	1.43	0.0723	1.69	0.158
chr14:103205279-103206154	-1.74	-1.02	0.543	1.04	-1.56	0.186	-2.59	2.24	-2.68	-2.2	0.14	-0.895	0.377	-1.09	-0.408	-0.434	0.668	1.36	0.394	-0.166	-0.505	-1.83	-0.272	1.03	-3.33	-2.85	-0.449	-0.607	0.73	0.336	-0.043	0.135
chr14:15472599-15473042	-0.285	1.09	2.78	0.152	1.92	0.273	-4.16	-0.988	2.18	-1.67	-1.76	-0.673	1.1	-1.41	-1.48	2.14	1.99	0.454	0.322	-0.151	-0.656	-1.52	0.161	2.22	0.947	0.912	-1.87	1.71	1.04	0.823	-1.02	-0.117
chr4:135678977-135679316	0.619	1.11	1.11	1.63	-1.79	0.921	-1.53	-0.547	-1.08	0.463	0.528	1.78	0.334	-2.79	-2.97	1.82	-0.275	0.545	0.37	0.00179	-1.1	-2.82	-0.22	1.62	-2.73	-3.78	-2.72	-0.315	1.4	-0.582	-1.57	0.806
chr17:35020090-35020693	-2.19	1.08	0.232	-0.989	-2.28	1.06	-0.279	-0.37	-2.36	-1.21	-1.82	-1.48	0.693	-1.07	-0.289	2.18	1.44	1.6	0.296	0.684	-0.219	-0.583	-0.334	0.584	-1.86	-2.09	-1.16	0.906	1.47	0.667	-0.172	0.754
chr11:103143215-103143699	0.942	1.2	1.29	0.594	-3.55	-0.112	-2.7	-0.6	-2.77	2.95	-2.35	-1.27	-0.505	-0.756	-0.0758	0.193	2.24	0.338	0.42	0.305	0.662	-0.558	-0.117	0.654	4.18	5.35	1.28	1.17	2.39	0.189	-2.13	0.151
chr8:125062319-125063015	-0.199	-0.796	-0.0935	1.09	-2.25	0.154	-5.03	2.16	-1.81	2.23	1.84	-0.808	0.916	-1.24	-3.36	0.892	0.642	0.257	0.433	-0.935	-0.804	-0.842	-0.153	0.453	0.364	-1.3	-1.04	1.55	-0.214	1.08	0.588	-0.00558
chr1:184450224-184450689	-3.02	1.59	0.422	-0.4	-0.268	0.736	3.65	0.129	0.65	-4.35	-3.2	-3.54	0.58	-1.6	1.8	-0.397	0.323	2.03	0.0826	2.37	-0.451	-0.887	-0.0718	-0.437	-2.65	-3.07	-1.71	1.09	-1.27	-0.0113	-1.87	0.447
chr19:5805879-5807343	0.0627	-0.0476	-0.141	-0.162	1.32	0.197	-2.45	0.568	2.13	-0.483	0.413	1.55	0.443	-0.37	-0.857	2.39	0.908	-0.0661	0.439	0.0318	-0.0315	0.406	0.0391	0.505	0.936	1.38	1.92	-0.328	0.465	1.54	0.387	1
chr11:20933847-20934482	4.84	1.89	2.4	0.595	0.505	2.69	-2.57	1.94	1.48	3.09	1.03	2.52	0.551	4.44	1.84	1.99	2.29	1.35	0.402	-0.679	2.83	4.58	-0.38	0.96	-1.15	-0.803	-1.54	0.386	2.59	1.35	3.01	0.131
chr2:91036805-91037587	1.13	0.0434	0.391	0.417	0.596	0.789	0.809	0.629	0.375	-1.31	-0.326	1.23	0.834	-0.0955	-1.61	0.898	0.567	1.31	0.453	0.589	-0.756	-0.511	-0.101	0.851	0.626	-1.84	-0.847	0.649	-0.982	-0.134	-0.439	0.405
chr13:95065760-95066739	-0.611	0.116	-0.435	0.298	-0.93	-0.244	-3.8	2.36	-1.73	-3.19	2.44	-0.0164	0.152	-1.56	-0.154	0.154	-0.0386	0.171	-0.293	-0.0866	0.55	1.55	-0.176	-0.515	0.741	0.287	0.403	1.07	-1.1	0.362	0.667	0.556
chr7:148207842-148208353	-0.204	-0.0268	0.119	-0.785	-2.13	1.6	1.37	2.79	-0.627	-2.84	-0.869	-2.47	0.171	-4.01	-1.56	2.17	1.45	0.917	0.0973	1.62	-1.48	-3.34	-0.00873	0.123	-3.42	-2.94	1.51	-2.37	0.184	0.183	-1.67	0.569
chr7:35941340-35942007	1.69	0.916	1.12	-0.333	2.04	1.88	-3.51	1.34	2.79	0.323	-3.1	1.13	0.381	-1.85	1.18	0.513	2.09	1.18	0.384	-0.686	-0.606	-1.83	-0.324	0.813	-1.06	-2.61	-2.11	-0.427	2.23	1.77	0.000562	0.892
chr2:30407207-30407545	-0.799	0.0524	0.351	-0.457	-1.93	0.197	-0.956	-0.495	-2.19	-2.62	-2.99	0.146	-0.0383	-3.23	0.925	-0.56	1.64	0.946	0.283	-0.303	-0.809	-2.09	-0.615	0.764	-2.43	-2.72	-1.12	0.497	2.07	1.4	3.18	1.05
chr4:130854147-130854651	-1.91	-2.6	-0.774	1.99	-2.39	-1.39	-4.19	-0.453	-2.17	-2.17	0.816	-3.16	0.383	-1.54	-2.7	0.0644	-0.15	0.283	0.165	-0.436	0.493	0.226	-0.0378	-0.35	-3.24	0.128	-0.361	0.571	-0.129	-0.0375	-0.372	-0.107
chr5:143682327-143683904	-1.43	-0.4	0.448	1.48	0.0446	0.639	3.58	0.343	0.139	-2.17	1.17	-0.497	0.555	-2.34	-0.749	0.847	1.97	0.328	0.0961	1.41	-1.17	-2.01	-0.346	2.11	-2.37	-1.78	0.448	2.23	1.48	0.127	0.00425	0.457
chr18:77293583-77294218	2.9	-0.823	-0.159	-1.01	-2.07	0.825	2.06	-0.962	-1.75	-1.51	-0.999	-0.0169	-0.0613	-1.38	-2.78	1	0.579	-0.151	0.587	1.26	0.865	0.566	0.362	0.594	0.759	1.06	-2.56	-0.607	-0.475	0.777	-2.43	0.431
chr13:48647356-48648410	0.157	1.31	2.43	1.56	0.132	1.81	-3.44	-0.165	0.608	-1.99	-0.828	0.668	0.248	-1.71	3.28	1.03	1.95	1.37	0.812	-0.99	-1.2	-2.22	0.256	1.55	-1.04	0.3	-1.31	-1.29	2.22	0.472	0.506	0.243
chr8:125048826-125049370	1.47	0.298	-0.637	-2.45	-0.196	-0.914	-1.52	0.729	0.991	-0.407	-0.915	2.28	0.935	-2.59	-0.791	0.86	0.99	-0.684	-0.0201	0.198	-2.13	-2.75	0.568	-0.187	0.124	0.465	-2.08	2.07	-0.263	-0.298	-2.01	0.484
chr2:50542720-50543278	-0.68	-0.924	0.44	-2.05	-2.59	-1.81	-4.24	0.535	0.551	-3.65	0.563	-1.54	-1.11	-1.78	-0.933	-1.33	-0.0664	-1.02	0.165	0.225	-0.738	-1.69	0.71	0.202	-1.62	1.1	0.498	-0.401	0.31	2.32	-0.18	0.89
chr2:181410168-181410637	-1.06	-0.652	1.11	-0.987	3.48	-1.03	-3.52	-0.886	2.25	-1.42	-2.46	-0.722	0.529	-2.75	-0.454	2.71	0.746	0.772	1.06	-1.1	-0.983	-1.84	-0.326	1.34	-1.57	1.11	-2.92	0.905	0.56	0.483	-2.18	0.551
chr17:35949945-35951275	-0.561	-0.394	0.452	0.0679	1.46	0.982	0.479	0.0524	1.3	-2.18	-0.634	1.07	0.539	1.95	-0.971	0.903	0.895	0.521	-0.333	1.1	0.824	0.977	-0.201	-0.351	2.41	1.57	0.468	1.23	1.15	0.0696	-0.885	0.486
chr1:39550003-39550435	1.27	0.786	1.81	0.272	-3.63	1.59	-2.64	1.06	-3.67	0.681	-0.37	0.572	1.14	5.15	-2.7	0.69	1.09	2.75	1.04	-0.553	4.55	4.86	-0.0408	1.55	-2.23	-3.16	-1.93	0.0694	0.127	-0.0838	-3.15	0.994
chr1:172927993-172929304	0.135	1.18	1.4	0.634	-1.94	1.99	-2.35	0.901	-0.39	0.766	-0.0188	0.528	0.295	-0.609	-1.76	-0.72	1.57	0.011	0.169	0.63	-0.183	-0.438	0.692	0.925	-0.00199	2.09	2.6	0.478	1.7	-0.37	-2.94	0.173
chr15:79854989-79855204	-1.19	-4.57	-3.04	-1.84	-2.12	-3.25	-1.07	0.259	-2.64	-3.6	2.41	-0.382	0.645	-3.55	-5.6	-0.296	-1.63	-2.1	-1.81	-0.257	-1.61	-3.74	0.306	-1.62	-1.33	1.2	-0.764	-1.61	-2.33	-0.119	-0.487	1.57
chr7:133888323-133888927	3.4	-1.46	-0.465	0.369	0.978	-0.34	-2.44	2.03	2.29	2.43	-0.285	1.69	1.07	1.93	-1.92	0.541	0.313	0.468	0.114	0.677	1.02	1.54	0.612	-0.06	-2.85	-1.89	1.27	-1.46	-1.2	-0.468	-3.78	0.349
chr1:82794657-82795756	3.88	-0.973	0.416	-0.178	0.26	0.248	-0.873	0.534	0.945	1.62	0.556	2.99	0.855	-2.08	-0.875	2.4	0.72	1.03	0.394	-0.337	0.23	-0.579	0.229	1.39	0.421	0.0152	1.66	-0.032	1.06	0.691	-0.0236	-0.173
chr19:61320541-61321265	-2.18	0.75	1.27	-0.267	0.875	2.73	-2.73	-1.44	1.47	-4.59	-1.37	-0.919	1.36	-1.44	-1.98	2.16	1.57	0.868	0.663	0.0814	-1.69	-2.86	0.358	0.984	-1.05	1.06	0.465	2.73	0.361	0.55	0.573	0.614
chr5:114122292-114123189	-0.343	0.356	0.696	-1.38	0.0793	1.86	2.21	0.828	1.44	1.08	0.154	0.837	0.249	0.873	-0.23	0.245	1.8	1.76	0.448	1.43	0.792	0.754	-0.217	0.632	2.03	2.95	-0.815	0.0403	0.382	0.801	0.827	0.101
chr6:53662660-53663711	0.352	0.441	0.455	-0.917	-0.497	1.13	-2.14	2.47	1.16	-1.29	0.715	0.744	0.788	-2.32	-0.501	2.53	0.801	0.952	0.628	0.0863	-0.153	-0.179	0.025	0.699	0.126	1.22	-1.9	0.754	-0.284	-0.536	-2.88	0.5
chr6:117850562-117851234	1.24	-0.15	0.509	2.09	-0.815	-0.569	0.123	2.3	0.564	-0.51	-3.17	1.58	0.847	-2.83	-0.45	2.93	1.27	1.56	0.655	1.33	-0.635	-1.17	-0.46	1.5	-2.16	-1.78	1.86	-1.28	3.21	0.846	-1.51	0.762
chr11:102883420-102883848	2.7	-2.7	-1.41	-1.66	-1.97	-2.26	-0.66	0.611	-1.07	-1.08	-1.3	0.327	-0.432	-5.25	-6.01	0.88	0.521	-2.65	-0.96	1.42	-2.37	-4.79	-1.15	-1.26	-2.77	-2.74	-2.21	-0.41	-1.21	0.519	-0.745	1.45
chr2:46298287-46299677	-1.09	-0.418	0.43	0.882	0.289	0.729	-1.23	1.01	1.09	-3.05	0.472	-1.56	0.629	-2.43	-2.73	1.39	0.612	0.524	-0.00625	0.952	-0.724	-2.55	0.51	0.474	-1.54	-0.805	0.255	-0.081	0.321	0.467	2.26	0.98
chr1:64342108-64342561	0.142	1.48	0.277	-2.16	-1.39	1.92	-4.28	0.819	-1.45	-2.23	-3.3	-0.314	0.807	-0.684	-2.6	-0.28	1.12	2.47	0.00863	0.685	0.771	-1.27	0.883	0.835	-2.88	-4.32	-1.2	1.81	0.49	-0.412	4.37	0.664
chr7:16603375-16604291	0.869	0.343	1.64	1.39	0.154	1.39	-3.76	0.345	1.59	-0.343	1.5	2.72	0.615	-2.41	-0.426	1.79	1.63	1.39	0.612	0.268	-0.311	-1.16	0.316	1.43	0.6	0.423	-0.928	1.42	1.87	-0.0535	-1.24	0.757
chr5:115942698-115943819	-0.459	-1.15	-0.101	-0.826	3.19	-0.489	0.182	1	2.67	-1.87	-1.26	-1.06	0.549	1.14	-4.15	3.66	0.395	0.382	0.174	1.44	1.18	0.932	-0.336	0.431	-0.951	-1.41	-1.31	0.13	-0.789	0.691	-0.649	0.498
chr15:79704467-79704835	-1.31	0.133	0.408	0.889	-1.93	1.61	-4.88	0.228	-2.24	-3.35	6.31	-2.95	0.488	-1.55	-0.0763	0.562	1.81	1.14	0.667	-0.86	0.475	-1.02	-0.124	0.811	4.63	3.96	-2.08	-1.28	1.83	0.816	-2.59	0.782
chr8:23924408-23925257	-1.62	-0.172	-0.345	-0.75	0.443	0.567	-1.59	0.89	1.17	-1.81	-1.11	-0.686	0.907	-1.64	-0.0983	1.99	1.5	0.85	-0.263	0.917	-1.68	-2.22	-0.487	0.569	-1.62	-3.31	0.625	-0.898	1.74	0.779	-1.01	0.713
chr9:44387246-44387931	1.91	2.14	1.89	-0.922	2.52	3.31	-4.97	-0.00448	1.83	1.92	-0.348	-0.289	1.27	-0.367	0.237	4.87	1.61	2.62	0.815	-0.781	0.163	0.199	0.0428	1.31	-1.87	-1.03	-3.04	1.15	-0.14	-0.428	-2.27	0.0281
chr4:135672784-135673429	2.22	-0.724	0.166	0.0967	-1.32	-0.319	2.26	1.61	-0.007	2.81	-1.75	0.783	-0.61	0.106	-0.684	-0.642	0.654	1.39	0.398	1.5	1.88	3.48	0.539	0.91	-2.19	-0.636	2.43	-0.837	0.811	1.21	-2.25	0.125
chr2:11254117-11255314	-1.1	0.796	0.614	-1.41	1.86	2.71	-2.44	0.416	1.49	-2.92	-0.768	0.328	0.521	-1.1	-0.0336	1.54	1.37	1.27	0.35	-0.0505	0.157	-0.984	-0.221	0.364	3.54	4.58	0.476	2.58	-0.0204	0.0941	-1.23	0.201
chr1:182696653-182697200	-2	1.49	1.61	-0.658	-0.843	2.24	-2.92	-0.66	-0.203	-3.52	-0.208	-0.854	0.671	-1.49	-0.0293	0.203	2.23	1.58	0.594	-0.38	1.59	0.541	-0.746	1.62	-0.236	-0.187	-3.48	1.16	1.37	-0.291	0.259	-0.136
chr15:94421803-94422432	-1.44	-1.57	-0.643	-0.978	-3.14	-0.618	-3.23	-0.337	-2.46	-0.763	-1.19	-2.17	0.889	1.49	-2.92	-0.963	1.36	0.581	-0.105	0.284	1.27	0.697	0.497	0.179	-1.76	-1.98	-1.1	-0.188	0.359	0.212	0.314	0.771
chr19:10451012-10451353	-1.76	-0.72	-0.512	-0.604	-2.36	0.636	-5.38	-0.156	-2.87	-2.5	-3.57	0.798	-0.375	-0.0886	0.145	-1.24	1.35	0.846	0.33	-0.999	-0.975	-2.43	-0.954	0.324	-0.329	-0.221	-2.76	-0.982	0.512	-0.887	-4.41	0.045
chr5:28363470-28364495	1.88	0.219	0.661	0.739	-0.672	0.844	1.35	0.192	-0.628	-0.983	-0.53	0.433	0.567	-0.832	-2.56	1.42	1.14	0.121	0.428	1.05	1.58	1.28	0.264	0.568	-0.0604	0.0288	2.56	-0.682	0.427	0.299	-1.21	0.594
chr11:117740208-117740619	-1.02	0.0415	0.252	1.35	1.17	1.69	-2.43	0.606	2.12	-0.825	2.7	0.104	0.137	-3.74	-0.98	-0.91	0.18	0.936	-0.845	0.00566	-0.965	-2.21	0.0451	-0.353	-2.49	-3.08	-1.15	-1.09	0.166	-0.36	-2.23	0.0421
chr10:110596488-110596782	0.441	-3.14	-2.51	-0.878	2.45	-1.44	-2.96	0.866	3.22	-0.77	-0.928	0.524	1.38	-4.51	-5.8	-0.66	-1.83	-0.289	-1.19	0.0861	-1.99	-4.13	-0.625	-1.19	-0.573	0.927	-1.13	0.308	-2.37	0.0929	-0.466	-0.73
chr8:28128868-28129120	-3.12	2.74	2.69	-0.402	3.91	4.29	-4.47	1.52	3.86	-2.11	-1.41	-4.49	0.279	1.16	-0.216	2.58	2.76	0.293	0.707	0.0362	0.936	0.745	-0.493	1.57	-0.618	1.26	-0.936	0.488	1.47	-0.693	-0.827	-0.68
chr7:19912450-19912815	-2.19	0.725	-0.607	-1.27	0.366	-2.03	6.21	-3.3	1.68	-3.82	-2.75	-2.54	0.831	0.306	0.477	0.548	-0.335	-0.948	0.606	2.36	-0.36	-0.938	0.328	0.274	0.997	1.53	0.341	0.34	0.0554	-0.522	-2.11	0.861
chr19:16103369-16103913	2.45	-1.18	-0.997	2.81	-1.28	-0.187	-3.41	3.39	-1.69	0.0815	4.72	-0.744	-1.18	-4.75	-4.33	-1.31	-0.0606	-0.325	-0.293	-0.0707	-0.318	-1.67	0.0846	0.342	2.6	-0.0863	-1.3	3.36	-0.745	1.93	-2.12	-0.044
chr8:125083056-125083456	0.743	-1.72	-0.488	-1.12	-2.47	0.159	-1.7	0.954	-1.93	-0.793	-0.551	2.2	0.771	-2.51	-3.15	0.356	1.43	1.63	1.13	-0.111	0.901	1.39	-0.527	0.524	-2.03	0.853	-1.06	0.28	0.77	2.42	4.41	0.693
chr2:84107028-84107290	-1.7	0.504	1.04	-0.0276	-1.18	1.75	-5.81	-0.346	-0.367	-3	0.0161	-1.09	0.792	-2.16	-0.23	0.989	2.32	0.981	0.639	-1.18	-1.3	-2.83	0.631	0.865	-4.98	-3.33	-1.78	-0.653	1.21	-0.265	-2.56	0.299
chr2:50543323-50543717	-1.68	-1.84	-1.24	0.259	0.551	-0.78	1.06	-1.48	2.32	0.289	1.5	-1.15	0.106	5.19	-2.93	3.76	0.325	0.318	0.746	1.26	3.45	4.73	-0.0828	-0.239	0.735	-0.0203	-0.295	-3.54	-0.294	-1.19	-1.81	-0.15
chr1:183175982-183178137	-0.69	-1.87	-0.759	0.311	-1.13	-0.13	2.13	0.664	0.381	-1.41	0.244	-0.343	0.272	-1.4	-1.9	1.77	-0.101	0.213	-0.0845	1.12	-0.322	-0.85	-0.00951	-0.48	-1.03	-2.31	-0.352	0.541	-0.714	0.367	-0.438	0.627
chr5:122589140-122589443	-2.54	-1.44	-1.32	-1.79	-1.91	-1.54	-3.32	2.59	-1.04	-2.38	0.723	-0.135	0.985	-2.29	-6.06	-0.13	-1.55	0.0219	-0.143	-0.229	-2.09	-3.76	-0.288	-0.38	-0.537	-1.84	-1.14	1.41	-0.6	2.4	4.76	0.463
chr3:89599969-89600678	2.96	-0.0622	0.882	0.191	-2.83	1.07	-2.37	2.11	-2.09	2.9	2.4	-0.0938	0.401	-1.03	-1.62	1.31	0.816	1.48	0.33	0.134	-1.51	-2.03	0.422	0.773	0.924	0.988	-1.85	0.319	1.61	0.454	-1.54	0.143
chr15:6513213-6514087	-0.0724	-1.39	-0.141	0.674	-4.84	-0.941	-1.46	0.468	-4.01	-0.589	1.76	0.587	0.733	-2.17	-3.47	-1.42	0.206	0.481	-0.0176	-0.0923	-0.0358	-1.41	-0.081	-0.027	-0.53	0.909	-1.22	0.136	-0.0195	1.07	-2.71	0.249
chr15:6490067-6490513	0.416	-0.411	0.347	-0.742	-2.11	0.825	1.25	0.15	-1.04	-0.871	-3.69	0.435	0.703	2.82	-3.28	1.34	0.871	-0.165	0.452	1.51	2.4	4.21	0.0488	1.25	-2.33	-4.02	0.126	-1.49	-0.386	-0.47	0.245	0.155
chr17:84044688-84045085	-0.972	2.15	1.61	0.225	-3.99	2.36	-1.76	2.37	-3.25	-0.251	0.789	0.262	0.0295	-2.01	0.0856	-2.39	2.11	0.329	-0.116	-0.166	-1.21	-2.66	-0.282	0.729	-3.21	-2.73	-2.36	1.53	2.26	2.18	3.2	0.0226
chr18:34537437-34537834	0.221	0.445	1.67	-0.407	-2.51	0.417	-1.13	-0.791	-1.75	-3.16	-2.34	0.825	-0.788	-0.718	-1.79	-1.62	1.87	-0.0974	0.124	0.671	-1.03	-2.21	0.0626	1.59	-1.05	-1.8	-0.108	-0.32	0.99	-1.08	-2.08	0.737
chr8:123223525-123224524	-0.377	1.37	0.253	-0.0718	-2.27	0.389	-0.718	2.34	-1.26	-2.87	-2.52	-1.95	1.11	-0.551	1.23	-0.834	1.84	1.32	0.747	0.227	0.0212	0.509	-0.371	0.624	0.328	0.0727	0.1	1.51	2.03	1.01	0.742	0.927
chr4:46498315-46499157	-0.712	0.421	0.884	-1.21	1.26	1.9	-1.41	1.79	1.08	-1.17	-3.09	1.07	0.277	-0.702	0.102	2.9	1.5	1.18	0.477	-0.407	-0.981	-1.35	-0.121	0.596	-1.96	-0.724	1.33	0.611	0.234	0.511	-1.05	0.546
chr6:122819114-122821490	0.188	0.0055	0.284	1.23	0.0713	-0.529	0.394	0.84	0.242	-1.58	2.09	2.06	0.388	-0.916	-0.908	-0.448	-0.18	-0.188	-0.0922	1.06	-0.994	-2	-0.177	-0.0381	1.05	-0.976	-0.43	0.401	-0.453	0.625	0.429	0.144
chr11:20368442-20369074	0.444	1.65	2.1	-0.644	-0.458	2.21	-3.77	0.574	0.292	0.413	0.405	1.49	0.528	-2.18	0.598	2.9	1.56	1.39	0.342	-0.21	-0.231	-1.18	-0.148	1.16	4.64	1.23	-2.6	-1.57	1.73	0.4	-2.06	0.818
chr2:90933748-90934645	-1.48	-1.35	-0.603	-0.0316	-1.26	-1.52	-0.976	1.78	-1.19	-2.03	-0.747	-2.32	0.996	-1.56	-3.96	0.429	-0.769	-1.04	-0.0596	0.373	-1.02	-0.909	0.153	-0.337	0.721	0.725	0.0936	-0.0668	-0.0756	-0.254	-1.53	0.543
chr2:90930708-90932272	4.01	-1.71	0.427	-1.24	0.246	0.284	0.494	-0.634	-0.325	3.3	0.462	3.31	0.299	-2.22	-3.36	2.77	0.208	0.513	-0.278	0.977	-0.406	-1.79	-0.212	0.459	-2.01	-1.9	-2.05	0.53	0.195	0.793	-0.263	0.585
chr17:57486368-57487552	-0.809	-0.465	-0.319	-0.732	-0.65	2.38	0.372	0.405	-0.428	-0.908	-0.849	-2.05	1.17	2.86	-1.96	0.945	0.681	0.695	-0.0133	0.845	0.193	0.89	0.251	0.0551	-2.46	-2.4	-0.249	2.83	-0.472	-0.0713	-1.28	0.274
chr2:166596806-166597344	-1.81	0.242	1.12	0.582	-0.859	1.5	-1.32	-1.22	-1.65	-2.74	2.15	-0.797	0.471	-1.38	-0.0613	2.46	1.17	1.19	0.642	0.0401	-0.509	-1.55	0.619	1.64	-2.03	-2.2	-0.295	-0.827	0.604	-0.9	-2.08	-0.0262
chr15:79855878-79856383	0.0787	-2.06	-1.61	-1.81	4.38	-1.19	-3.39	-1.35	4.15	2.96	-4.36	-0.4	1.52	1.19	0.757	1.33	-0.262	-0.712	-0.0259	1.17	2.4	3.4	-0.581	0.208	-1.3	-1.13	-0.879	1.19	-0.572	2.25	0.0185	1.29
chr17:27664109-27664515	0.032	1.41	1.68	0.227	-2.37	4.06	-1.7	-0.0628	-0.614	1.94	-2.93	1.15	0.199	-0.566	0.596	-1.02	1.4	0.758	0.198	0.134	-1.21	-2.3	0.18	0.517	4.54	5.71	-2.07	1.55	-0.242	-0.44	-0.541	0.678
chr1:193780005-193780985	-0.135	0.000809	0.308	2.05	0.971	-0.38	-0.713	0.031	0.696	-0.471	-2.22	0.00891	0.56	-0.348	-0.23	1.17	1.14	1.49	0.943	-0.564	0.35	-0.513	-0.151	1.09	3.97	4.83	0.852	0.937	-0.0297	0.548	2.66	0.089
chr13:103479187-103479849	-0.407	0.696	2.25	-0.0333	-2.95	2.13	-1.61	0.162	-3.6	-4.88	-0.625	-1.95	-0.264	3.63	-1.4	-0.378	2.58	0.459	0.364	-0.788	2.22	3.05	-0.5	1.92	-4.63	-4.66	1.2	0.0917	1.61	1.5	-1.77	0.224
chr17:46477974-46478632	-0.395	0.0258	0.0494	3.49	-0.757	2.39	0.152	-0.359	-1.77	-3.82	-0.954	-1.02	0.713	-1.1	-1.66	1.02	1.34	1.13	0.0998	0.174	-0.282	-1.28	0.255	-0.121	-1.29	0.885	-0.906	0.665	-0.0262	-0.0416	1.45	-0.0882
chr6:31025776-31026489	0.259	-0.907	0.0439	-1.76	1.06	-0.508	-0.9	-0.43	-0.305	-2.1	-2.46	3.71	0.571	2.9	-3.65	3.55	0.467	0.751	0.353	0.318	2.21	3.37	0.199	0.502	-3.16	-3.34	3.05	-0.293	0.415	1.19	-1.88	-0.0294
chr17:43694395-43695042	0.041	0.673	0.499	-1.03	-2.89	2.08	-3.72	-1.05	-3.16	-2.76	-1.99	0.553	0.316	-1.91	0.407	0.675	1.36	1.09	0.117	-0.423	-1.23	-1.88	0.709	0.245	-2.74	-1.09	-0.841	2.1	0.456	1.88	-2.93	0.0173
chr2:46226415-46226888	1.13	-1.82	-1.42	0.887	0.358	-0.143	-0.848	-0.446	1.15	-2.31	-2.07	0.317	-0.344	-2.06	-4.2	-0.597	-0.612	-0.333	-0.396	1.49	-0.367	-1.62	-0.207	-0.107	1.99	1.45	1.64	0.207	-1.01	-0.701	-2.21	0.786
chr9:48340899-48341237	-1.55	-0.342	0.734	0.358	-2.52	1.74	0.459	-0.745	-2.04	-1.26	-0.13	-0.203	0.331	-3.09	-1.19	-0.917	2.45	1.47	0.95	0.00914	-1.6	-2.44	0.218	1.48	-2.93	1.09	-0.477	0.47	0.923	0.433	-2.71	0.616
chr17:74319911-74321176	0.789	-1.46	-1.13	-0.959	-0.17	0.975	2.62	1.27	-0.438	0.422	-1.94	1.17	0.926	-0.716	-3.54	2.82	0.429	0.719	0.0149	0.708	-0.686	-0.811	-0.367	-0.29	0.417	0.192	-0.425	-0.235	-0.906	-0.0523	-2.61	0.0694
chr12:114071810-114072173	-0.94	-3.23	-1.43	0.233	0.14	-0.351	-3.38	1.39	-0.171	-1.02	-1.83	-0.0866	0.188	-1.68	-6.18	0.619	0.51	-0.415	-0.666	-0.809	-0.596	-0.314	-0.424	-1.1	-2.89	-3.13	-1.5	2.84	-0.991	-0.288	0.803	0.741
chr11:59351757-59353021	-1.28	-1.78	-0.49	-0.826	4.04	-0.591	-3.47	-0.495	3.01	-3.58	-0.772	0.694	0.0293	-1.43	-3.03	3.66	1.27	-0.0356	0.268	-0.177	-1.24	-2.34	0.054	0.594	-2.2	-1.2	-1.41	-1.42	0.536	0.0279	-0.197	0.33
chr1:90471997-90473349	-0.82	1.04	0.596	0.418	-0.151	0.575	-2.06	1.44	-0.253	-1.54	4.49	-0.383	0.213	-1.96	0.0168	1.09	1.26	0.568	0.2	0.0289	-0.78	-1.86	0.413	0.813	-0.359	-0.352	-0.402	-0.641	1.61	0.504	-1.45	0.525
chr5:53929689-53930454	-1.15	0.658	-0.102	0.385	1.86	3.2	-4.12	-0.232	1.85	-0.625	-1.95	-1.92	1.58	1.99	-1.46	3.62	0.674	-0.0435	0.0893	-0.379	2.32	1.63	-0.581	-0.222	-2.28	-1.67	0.894	1.59	-0.281	-1.46	-1.48	0.0494
chr6:59135181-59135627	0.919	1.67	2.56	1.28	-5.59	2.57	5.23	-1.57	-5.92	1.13	0.827	2.79	-0.34	-4.24	2.08	-2	1.72	1.67	0.522	2.14	-1.39	-3.11	0.185	1.07	-0.262	1.45	0.807	-0.97	2.31	0.865	-1.51	0.42
chr9:124060148-124060683	-0.935	0.22	-0.00936	0.157	-2.05	-0.464	-0.793	0.709	-3.65	-4.16	-2.84	-1.11	1.15	-0.161	-1.99	0.959	0.453	0.12	0.0876	1.02	0.427	-1.25	-0.466	-0.403	-0.67	-1.92	-0.717	1.01	-0.85	1.08	0.377	1.04
chr17:84456129-84457137	1.25	0.00679	0.481	0.323	-0.733	2.56	-2.74	0.571	0.107	1.47	1.9	0.014	0.75	0.82	0.0121	1.29	2.06	1.18	0.631	0.128	1.63	0.999	0.72	0.911	0.924	-2.27	0.125	0.971	1.87	-0.517	1.98	0.507
chr1:193245429-193246266	0.446	0.586	1.3	-1.97	-0.307	-0.975	-1.57	1.86	-0.964	-2.46	-0.319	-1.18	-0.153	-0.987	-0.83	1.79	1	0.353	0.546	0.0312	-0.768	-2.22	0.488	1.18	-0.703	-1.16	0.0248	-0.758	-0.605	0.327	-0.902	0.11
chr18:67439803-67440203	-0.906	-1.26	0.759	-2.3	-2.86	1.38	-2.37	-0.996	-2.66	-1.02	-2.33	-0.739	0.28	-0.549	-6.44	-2.37	-0.525	0.842	-0.682	-0.64	-0.937	-2.4	0.326	-0.0971	-0.954	-3.31	-1.34	-0.565	-0.166	1.31	-2.18	0.59
chr2:130917585-130918090	0.593	-2.86	-0.202	-1.77	-0.922	-0.565	-0.106	1.28	-1.26	-1.45	-3.34	1.92	-1.11	0.0029	-6.01	-0.581	0.0438	-1.1	-0.688	0.0476	-1.28	-1.27	0.0302	0.0359	-0.698	-1.14	-1.53	-1.32	-0.822	-0.321	1.24	0.599
chr18:61258547-61259122	3.32	-1.88	-1.31	-0.258	-5.95	-0.89	-3.58	1.22	-5.86	-1.12	1.16	1.66	-0.845	-3.67	-3.13	-2.48	-1.13	-0.0995	-0.436	-0.128	-2.04	-3.83	0.428	-0.971	-4.16	-5.1	-0.762	-1.19	-1.71	1.74	1.01	0.529
chr1:182232416-182233914	-1.27	-0.233	0.724	0.675	0.13	1.06	-1.46	2.77	0.414	-1.59	-0.631	0.282	0.447	-1.53	-1.08	2.02	1.34	0.949	0.548	0.49	0.031	-0.267	0.0174	0.915	-2.3	-0.693	1.97	0.809	0.616	0.707	0.901	0.954
chr19:21110979-21111530	-0.713	1.6	2.51	-1.22	-0.374	3.28	-1.51	-1.6	-0.0929	-3.24	-1.82	3.57	-0.212	-3.58	1.07	2.4	2.23	1.03	0.655	0.0679	-1.5	-3.48	0.734	1.38	-2.16	-1.88	-2.21	-2.42	1.21	-0.0497	-1.11	0.834
chr2:69557269-69557839	-1.79	-1.29	-0.291	-1.61	-2.38	-0.0996	-0.148	-0.018	-1.14	-4.59	-0.353	-0.495	-0.514	-0.678	-3.3	1.38	0.903	0.772	-0.126	1.77	-0.14	-0.232	-0.825	0.327	-1.94	-2.62	-0.765	0.174	0.372	1.03	-0.738	-0.0193
chr6:122813842-122814419	-1.05	0.744	0.306	-2.25	-1.74	-0.659	-0.882	-0.842	-1.43	-2.82	0.682	-2.47	-0.155	-2.65	0.0942	-1.74	0.0597	0.0885	0.246	0.866	-0.837	-3.05	0.617	0.533	-2.72	-1.56	0.18	0.167	1.72	0.444	-2.49	-0.182
chr11:69998537-69998907	-1.57	-3.17	-1.61	1.07	-3.74	-1.71	-4.97	-0.581	-3.32	-3.5	2.16	0.59	-1.49	-2.93	-4.18	-1.83	-1.86	-1.41	-0.615	-1.55	-1.62	-1.85	-0.406	-0.146	-0.986	-2.38	1.72	-1.77	-1.4	2.89	-1.41	0.424
chr13:42463181-42463468	0.438	-0.161	0.262	-1.23	-4.07	0.668	-3.54	0.265	-5.06	-1.82	-1.09	3.18	-1.46	-0.661	-3.31	-0.432	0.648	-0.944	-0.44	-0.262	-0.477	-1.83	-0.328	0.16	1.32	0.786	-0.134	0.0209	-0.504	0.00197	-4.84	0.532
chr4:3575513-3577004	1.82	0.445	0.655	-1.11	0.325	1.59	-3.59	0.966	0.564	2.35	-0.774	0.898	0.315	-0.0858	-1.31	1.56	1.1	0.71	0.215	-0.213	0.695	-0.249	0.104	0.582	-2.04	0.0641	-0.542	0.00714	0.299	0.955	4.11	0.415
chr16:49839581-49840879	0.585	0.524	0.89	-0.273	-1.31	1.43	-1.41	0.95	-0.919	1.99	-1.8	0.115	0.326	-0.596	-1.27	2.47	0.683	1.08	0.716	0.752	0.171	-0.791	0.482	1.09	0.274	-1.83	-0.425	-1.44	0.75	1.08	-0.259	0.214
chr1:74273790-74274323	0.69	0.119	0.522	0.608	-1.76	1.58	-1.13	-0.223	-0.68	-1.08	-2.67	-0.833	1.03	-2.26	-0.761	-0.673	0.266	1.79	0.419	1.62	-2.04	-3.13	0.37	0.0509	3	1.66	-1.05	-1.43	-0.563	-0.903	-1.29	-0.0286
chr2:167640599-167641234	-0.835	1.21	0.204	0.299	1.46	0.857	-2.18	-1.59	3.2	-0.474	-1.98	0.177	0.697	1.18	-0.917	1.72	1.07	0.323	0.67	-0.584	-0.536	-0.259	-0.382	1.12	-1.69	-0.823	-0.593	0.94	0.356	-0.0721	-2.67	-0.0363
chr10:98544184-98544843	-1.07	-0.609	0.394	-0.93	-1.32	1.36	1.43	1.56	-1.54	-2.25	-2.56	-0.683	0.593	4.22	-1.24	0.717	0.985	0.949	0.343	1.21	2.58	4.38	-0.266	0.811	-2.44	-1.77	0.373	-0.488	0.0307	-0.77	-1.3	-0.365
chr16:25040640-25041787	-0.857	1.11	0.587	-0.147	-2.3	1.07	-1.71	1.47	-1.76	-0.279	0.548	-0.0997	1.14	0.496	1.73	0.712	0.796	0.695	0.357	-0.544	0.458	0.477	0.416	0.27	-1.19	-0.289	-1.73	0.0321	0.129	-0.488	-3.05	0.313
chr16:55754368-55754857	-1.71	0.0133	2.79	0.816	-4.27	1.21	5.84	2.71	-2.77	-3.87	-0.536	-2.56	-0.569	-2.53	-2.23	-1.31	1.12	0.188	0.774	1.62	0.662	-1.21	-0.256	1.55	-2.29	-1.6	3.94	0.495	1.35	-0.942	-3.01	0.474
chr1:140141081-140141395	-2.59	1.54	1.3	0.511	-1.47	2.26	-4.45	0.567	-1.55	-2.19	0.405	-0.832	-0.137	2.61	-1.02	0.119	1.61	1.45	1.28	0.0602	2.15	0.693	0.172	1.77	-0.493	-1.84	-2.43	-2.14	1.07	-1.03	-4.46	-0.515
chr2:164764248-164764775	-1.73	0.0909	0.345	-1.34	-1.05	-0.223	-3.23	0.418	-0.41	-1.83	-1.71	-2.13	0.816	-1.72	0.034	1.39	2.12	1.67	0.863	0.0471	-0.121	-0.498	0.18	1.58	-3.01	-0.0392	-1.97	-0.512	2.23	-0.684	-1.29	0.18
chr13:112906157-112906472	-3.65	0.211	1.53	-1.41	-1.65	2.98	-3.59	-0.2	0.187	-4.19	-2.63	0.665	1.13	-2.92	1.67	-0.211	3	1.24	1.07	-1.66	-0.843	-3.38	-0.771	2.22	-2.32	-1.94	-2.83	-1.47	2.96	-0.92	-2.4	0.721
chr18:53307785-53308267	-1.32	-3.1	-2.28	-1.93	-3.68	-2.18	2.92	0.126	-2.67	0.656	0.175	-1.44	-0.52	-1.77	-6.3	0.194	-1.36	-1.06	-1.25	1.54	-2.09	-2.78	-0.225	-1.62	-2.15	-1.87	-2.5	0.0727	-1.79	-0.856	0.55	-0.376
chr16:32176890-32177943	1.32	0.175	0.587	0.0683	1.73	0.344	-1.11	1.06	0.65	2.1	1.28	1.74	1.13	0.471	1.72	3.13	1.24	1.7	0.987	-0.351	1.07	0.193	-0.0664	0.974	0.771	-0.343	-2.83	-0.843	0.537	0.279	-0.335	-0.0559
chr9:96293449-96294175	-1.5	0.527	0.899	-1.13	0.102	-0.843	-0.0862	-0.548	1.16	-1.82	-2.1	-0.283	-0.825	-0.838	-0.354	-0.0403	0.777	0.876	0.209	0.844	-0.697	-0.846	0.136	0.397	-0.0276	-0.451	0.781	-1.71	0.261	-0.083	-2.6	0.93
chr3:65622497-65622946	-1.78	-1.87	-0.685	-0.137	-2.43	-1.09	1.24	0.822	-1.52	-2.92	-2.06	2.36	0.892	2.08	-2.83	-1.14	0.466	0.0381	-0.383	0.457	0.604	0.516	0.283	-0.557	1.22	-1.12	-1.05	1.36	-0.0524	-0.304	2.27	0.46
chr15:101092712-101093387	-1.52	2.32	2.29	1.5	1.94	3.25	-4.23	0.823	1.67	-3.06	0.414	-0.651	0.889	2.26	2.49	1.62	1.53	1.34	0.481	-0.459	0.219	0.799	-0.464	1.14	-2.34	-1.76	-0.352	1.3	2.16	0.587	-3.31	-0.255
chr5:143688551-143689233	-0.348	-2.69	-1.44	-1.51	-0.519	-1.27	-1.73	-0.672	0.716	-0.913	-0.828	-1.96	0.0369	-2.06	-5.12	1.87	-1.19	-1.46	-0.732	-0.519	-2.02	-2.47	0.486	0.0504	-3.8	-2.39	-2.02	2.14	-0.241	0.116	0.5	0.285
chr2:165752987-165753661	-0.618	-0.439	0.133	1.52	-0.601	0.848	-2.7	0.366	-0.00722	1.21	1.69	-0.592	0.374	-1.24	-2.14	-0.424	0.849	1.3	0.443	0.26	0.221	-0.91	0.0172	0.779	-1.24	0.463	3.8	0.814	0.176	-0.864	1.02	0.612
chr17:31175311-31176164	-0.358	-0.181	1.44	1.17	-1.13	-0.238	0.344	-0.493	0.247	-1.71	1.3	-1.19	0.303	-2.68	-1.62	1.55	1.33	0.492	-0.0974	1.53	-0.887	-2.24	0.15	0.652	1.51	0.711	0.682	0.341	0.232	-0.115	-0.494	0.607
chr19:25069430-25069801	-2.39	-0.0678	0.674	-1.36	-0.584	1.01	-0.157	0.917	-1.2	-2.15	-2.24	-1.31	0.183	-2.93	-0.357	1.88	2.78	1.02	1.15	0.144	-0.279	-1.7	-0.738	1.59	-0.0319	-0.077	-2.15	-1.54	2.32	-0.344	-3.6	0.642
chr11:88048892-88049614	-1.25	-0.787	-0.326	-0.911	0.371	-0.13	0.239	-0.765	1.04	-1.74	-0.0149	-1.23	0.399	-0.782	-2.81	2.24	0.82	0.365	0.0119	1.13	-0.274	0.676	-0.546	-0.0762	-1.03	-2.01	-1.74	1.69	-0.575	-0.0033	2.06	0.452
chr15:78694269-78694785	-0.0848	0.676	0.505	-0.87	1.8	2.23	-2.01	0.86	2.06	-2.05	-0.447	-0.423	-0.355	-3.56	0.026	2.33	1.55	0.373	0.51	-0.697	-1.61	-2.1	0.225	0.798	-0.955	-1.78	0.279	1.15	0.421	-0.466	-1.97	0.81
chr1:183790555-183791090	0.736	2.03	1.09	0.00496	1.97	1.14	0.0892	1.64	4.13	-1.5	-1.39	-0.0535	-0.911	-3.19	1.77	0.639	1.67	0.798	0.214	-0.384	-1.98	-2.94	-0.358	0.912	-0.555	-2.02	1.07	-2.74	1.98	1.31	0.969	0.494
chr6:124736924-124737533	-1.92	-1.58	-0.659	-1.67	-0.46	1.59	-2.11	0.65	-0.421	-3.42	2.44	-1.99	1.12	-1.66	-3.6	-0.452	0.883	0.161	0.185	-0.13	-1.3	-1.56	-0.866	0.0551	-1.42	0.834	-2.71	-0.742	-0.466	0.606	-0.706	0.633
chr5:139170858-139171622	0.416	0.615	0.562	-0.915	1.31	0.667	-0.268	-0.0095	0.851	1.27	-1.79	-0.608	0.172	-3.51	1.45	0.672	0.968	0.365	0.13	0.115	-0.966	-1.5	-0.14	0.355	-1.3	-1.39	-2.02	-0.545	1.52	-0.28	-0.368	0.34
chr16:32202673-32203010	-0.0091	-0.75	0.21	-0.574	0.537	1.18	-4.66	1.4	2.21	-3.18	-0.337	-0.0975	0.348	0.623	-2.14	1.55	2.54	0.957	0.896	-0.662	2.6	3.02	-0.242	1.2	-3.57	-1.95	-3.22	-0.424	1.5	-1.52	-3.24	0.0429
chr2:167750176-167752635	-1.5	-0.0836	-0.0263	-0.498	1.07	1.55	-2.99	-0.294	0.986	-1.02	1.11	0.264	0.464	-0.252	-0.293	1.84	1.3	0.145	0.328	-0.327	-0.388	-1.1	0.0959	0.757	-0.678	-0.982	-0.104	0.173	0.673	0.415	2.74	-0.315
chr5:118909147-118909450	-1.3	3.55	4.71	0.12	2.54	3.22	3.15	4.3	4.3	-2.59	-1.3	1.24	1.33	0.318	-0.0304	2.87	2.09	2.28	1.36	2.9	0.193	-0.871	0.155	3.24	-5.11	-4.24	0.232	-0.5	0.111	-0.0596	-0.737	0.599
chr16:64883793-64884060	2.79	-1.45	-0.846	-2.02	-3	0.112	-1.05	-2.96	-2.84	0.319	-2.24	-0.387	-0.477	-3.54	-2.52	0.0584	0.593	-0.538	-0.0905	-1.12	-2.29	-4.52	0.442	-0.267	2.15	0.877	-0.115	-2.33	-0.209	-0.749	-0.916	1.31
chr2:167584591-167587867	0.963	-0.721	-0.343	-0.52	1.05	1.1	2.18	2.44	2.11	-2.01	-0.475	1.55	0.753	-0.841	-1.74	0.927	0.548	1.44	-0.0679	0.797	0.178	-1.05	-0.0793	-0.0372	1.72	1.77	0.745	0.532	0.362	0.675	2.85	0.489
chr1:88388561-88389616	-1.37	0.397	0.949	-0.0646	1.35	1.6	-2.74	0.541	3.26	-1.89	-2.95	-0.787	0.261	-0.647	-0.296	1.46	1.58	0.657	0.203	0.0455	-0.662	-1.78	0.213	1.01	-3.04	-3.1	-0.808	-0.3	0.864	1.54	0.841	0.088
chr7:117309618-117310200	-2.14	-1.49	1.11	1.02	-2.61	0.0359	0.208	-0.82	-1.1	-3.01	-0.608	-1.99	1.09	2.82	-3.31	0.62	0.534	1.27	0.407	0.079	2.24	2.49	-0.356	1.65	-2.79	-2	2.22	2.58	0.823	0.0636	1.1	-0.337
chr7:123600372-123601533	-0.987	1.03	1.44	1.9	-0.688	0.492	3.44	1.58	-1.03	-1.99	-0.712	-1.32	0.254	0.0864	-1.21	2.13	1.9	0.594	0.498	1.34	0.504	-1.32	-0.436	0.717	-0.621	1.64	-1.75	1.19	0.587	0.459	0.552	1
chr19:5807687-5808252	-0.789	-0.533	-0.0187	0.305	1.91	1.84	-3.09	1.05	1.48	-4.18	1.1	-1.8	1.05	0.754	-1.25	4.55	1.18	1.52	0.557	-0.911	2.03	2.37	-0.56	0.414	-2.47	-1.05	-2.17	1.24	0.184	0.365	0.613	0.399
chr1:135957244-135957750	3.41	-1.05	-0.256	-0.908	-0.573	-1.29	-3.04	0.0241	0.879	0.165	-2.19	2.93	1.12	0.198	-1.46	0.0289	0.163	0.375	0.447	-1.25	0.553	-0.21	0.0616	-0.0672	0.822	2.1	-1.37	-0.389	-0.825	1.04	-1.27	0.549
chr1:55863853-55864337	1.31	0.354	0.63	-0.62	-0.254	0.376	0.444	0.621	-0.835	0.788	-0.978	1.32	-0.475	-3.64	-0.653	0.418	1.37	0.278	0.416	0.318	-0.518	-2.25	0.703	0.83	-3.88	-3.13	0.739	-1.02	-0.0469	-0.886	-1.83	0.214
chr4:40724474-40724917	0.344	-1.71	-1.17	-0.22	0.228	0.835	-3.53	-0.464	-1.58	-0.518	-1.74	-0.217	1.24	0.959	-3.97	-0.0541	0.51	0.173	0.342	-0.427	0.177	-0.272	0.0788	-0.133	-0.7	-1.6	-1.3	-0.894	-0.359	-0.921	0.022	0.343
chr2:144119932-144120153	-3.08	-2.36	-0.554	-0.759	-1.12	-0.00802	-1.06	1.02	-0.193	-3.13	-4.08	-3.06	-1.09	-0.972	-1.41	0.258	2.32	0.706	0.0976	-0.962	0.468	-1.63	0.118	0.749	-3.79	-1.62	-1.09	-1.8	1.25	-1.05	-2.28	0.835
chr1:182701692-182702251	-1.5	-0.164	0.593	-0.535	-0.692	1.97	-2.43	-0.552	0.783	-4.11	-2.7	-0.629	1.42	-0.401	-3.27	3.56	0.805	1.22	0.763	0.345	-0.536	-0.621	-0.636	0.944	0.762	0.881	-1.03	1.55	0.087	0.198	4.01	1.17
chr5:118803646-118804507	-1.14	-0.585	0.165	-0.64	1.8	1.76	-0.819	2.32	4.09	-1.05	0.13	-1.45	1.34	-0.43	-1.24	1.67	0.854	1.06	0.512	0.949	0.785	0.00922	-0.41	0.586	0.805	0.813	0.938	0.92	0.243	0.431	1.85	0.106
chr5:143687874-143688511	0.802	0.0123	0.371	-1.43	1.62	1.6	-2.13	-0.629	1.46	3.94	-1.88	-0.508	0.728	-1.67	-2.28	2.2	1.35	0.821	-0.148	0.215	0.00452	-0.304	-0.0554	0.449	-0.908	-2.11	-2.78	0.79	0.27	-0.528	-1.67	-0.528
chr14:56265392-56266332	-0.83	-1.31	-0.261	0.234	0.872	1.15	-4.09	0.17	0.926	-1.12	0.378	0.645	0.743	-1.36	-3.04	2.4	0.449	0.274	0.0906	0.248	-0.483	-0.788	-0.662	0.394	-0.89	0.154	-1.48	0.563	-0.859	1.63	-0.0275	0.373
chr2:103785057-103785518	-1.79	-0.448	0.38	-0.537	-1.73	0.65	-3.37	-0.62	-1.78	-0.539	-1.11	-2.64	0.391	-1.61	-2.49	-1.34	0.721	0.745	0.432	-0.0268	-0.586	-0.763	0.463	1.38	1.11	0.68	-1.19	0.279	1.19	0.588	-2.52	0.752
chr6:88024816-88025658	-1.17	2.4	1.26	-0.382	0.501	2.65	-4.67	0.644	0.975	-1.49	0.021	1.05	-0.232	-1.88	2.52	-0.331	1.66	0.775	0.73	-0.151	-0.281	-0.974	0.0294	1.01	-0.255	-0.696	-2.04	-0.758	1.27	0.671	-1.74	0.47
chr8:28071999-28072554	-1.72	1.9	2.83	-0.26	2.28	3.81	-1.05	-0.553	0.135	-2.15	-0.614	-1.76	0.679	-1.42	1.28	0.678	2.35	1.36	0.716	0.311	-0.0153	-1.17	-0.319	1.84	0.14	1.91	-0.299	-0.64	1.06	0.204	-1.67	1.11
chr2:90932351-90933614	-1.62	-0.53	0.893	0.22	-2.27	0.0884	-3.1	1.06	-1.4	-2.33	1.39	-1.14	-0.0407	-1.08	-1.41	1.34	0.039	0.414	0.0238	0.571	-0.616	-1.47	-0.0586	0.397	-1.53	-2.05	-1.15	0.742	-0.256	1.28	1.01	0.253
chr1:97277001-97277782	-0.95	-1.87	-1.25	-0.255	-2.32	-1.12	-1.47	-0.135	-2.81	-2.64	1.11	2.68	0.941	-0.924	-4.94	1.97	-0.0367	0.235	0.18	-0.0824	0.498	-0.936	-0.113	-0.518	-1.83	-1.93	-0.344	0.907	-0.693	0.19	-3.12	0.797
chr3:37102912-37103574	4.45	1.53	1.88	-0.839	1.11	2.85	-1.94	0.701	3.9	1.38	-2.18	5.45	0.748	-1.62	-0.614	0.755	1.86	1.37	0.648	-0.216	-1.29	-2.24	0.0286	1.02	2.65	5.02	-1.84	0.972	0.689	0.424	-1.15	0.763
chr10:79312675-79313106	-0.916	-0.713	0.285	-0.719	-1.53	2.24	-3.64	-0.637	-1.98	-2.84	0.516	-1.08	0.799	-1.75	-0.136	1.46	1.94	1.71	0.486	0.0995	-0.446	-1.39	0.347	1.07	-3.24	-2.45	-0.359	-1.65	0.441	0.229	-0.964	0.195
chr7:25149884-25150637	-0.142	0.509	0.108	-0.506	0.726	-0.439	-1.96	2.17	0.369	-2.16	-2.73	-0.957	0.655	-2.62	0.336	1.52	0.00333	-0.513	0.442	0.842	-0.902	-1.3	-0.356	0.167	-0.664	1.63	-0.731	-0.0014	0.61	0.681	-2.21	1.2
chr1:186675585-186676356	0.553	0.0509	1.23	-0.536	-2.08	0.765	-3.19	-0.33	-1.59	1.45	-1.46	2.91	0.389	-2.31	-2.19	0.794	1.84	0.904	0.661	0.154	-0.607	-0.748	0.0787	1.33	-1.68	-1.56	-1.03	-0.556	1.38	-0.332	-1.01	0.419
chr8:35733084-35733579	0.535	-1.3	0.514	-1.93	-2.94	-1.19	-1.59	-0.726	-2.04	-0.856	-1.4	-0.424	-0.337	-2.88	-3.63	-0.307	-0.111	0.0919	-0.0736	-0.623	-0.95	-2.51	-0.311	0.102	-2.11	0.578	-2.07	1.81	-0.18	1.05	-1.34	-0.706
chr5:92527355-92527693	-2.44	-1.37	-0.807	-1.18	-1.71	-1.11	-2.84	0.0801	-0.812	-3.84	-3.35	-2.4	2.03	-2.75	-4.53	1.97	1.08	-0.538	-0.124	1.39	-1.03	-2.99	-0.747	0.125	-2.92	-3.03	-0.893	-0.1	0.0513	1.28	0.923	0.144
chr11:8601515-8602109	-1.87	1.56	1.87	-1.91	1.24	1.58	1.78	2.52	0.669	-1.86	-3.06	0.303	0.202	0.38	-0.234	2.48	1.07	1.53	0.561	1.24	1.32	1.09	-0.507	1.16	-2.26	-3.22	-0.902	0.194	2.1	0.146	1.36	0.0021
chr17:27689440-27690174	-1.11	-1.31	-0.32	-1.78	-3.18	1.26	-2.56	2	-1.63	-2.33	-2.4	0.509	-0.0951	-1.81	-1.43	0.329	1.73	1.12	0.195	0.105	0.0515	-0.753	-0.131	0.962	0.454	3.39	-0.958	-1.09	0.742	-0.103	0.394	0.132
chr12:25893531-25894205	1.36	2.12	1.33	-1.44	-2.63	2.61	-1.78	2.2	-3.03	3.07	-1.45	0.85	1.09	-0.991	2.67	-0.299	1.71	-1.01	-0.1	-0.27	-0.416	-1.24	-0.617	0.634	-3.36	-3.34	-1.96	2.07	2.17	0.553	0.833	0.794
chr7:74610133-74610604	-1.86	0.251	-0.253	-1.27	-1.5	-1.34	-1.58	0.431	-2.14	-2.29	2.14	-1.26	0.446	0.82	-0.105	0.634	0.101	-0.603	-0.0271	0.3	-0.384	0.193	-0.453	0.00184	-2.95	-3.91	-1.29	0.995	-1.1	0.424	-1.48	1.08
chr11:5411959-5412861	-0.665	-1.3	-0.419	0.344	-2.64	0.881	-3.53	-0.368	-1.15	-1.92	-0.212	0.23	-0.398	-0.363	-0.84	-1.02	-0.0993	0.717	0.211	-0.715	3.21	3.01	-0.736	0.618	-0.925	-0.884	-0.784	-0.443	-0.0389	-0.918	-1.21	0.526
chr13:5886246-5886533	-2.59	-0.29	1.82	-0.126	1.55	1.25	1.04	0.232	4.89	-3.12	-2.94	-3.64	-0.621	-1.34	-3.07	-1.81	0.823	1.06	0.828	1.84	0.528	0.0501	0.0504	1.27	1.85	2.09	-0.598	0.0473	-0.259	1.07	0.0472	0.779
chr6:71987315-71988071	-0.00595	0.659	0.7	0.695	-2.95	1.77	-2.59	-0.821	-3.03	-3.82	-0.606	2.23	-0.14	-1.37	-0.843	1.21	0.14	0.466	0.0811	-0.183	-0.771	-1.89	0.425	0.859	-2.24	-1.54	-1.92	0.565	0.593	0.51	0.472	-0.109
chr7:80693515-80693982	-3.03	-3.56	-1.98	1	-1.92	-3.2	-2.84	0.875	-0.21	-1.37	-0.133	-0.077	-1.29	-3.09	-5.69	-0.822	-1.25	-1.89	-1.18	-0.102	-1.27	-2.86	-0.569	-1.31	-3.21	-2.75	0.78	-0.74	-1.09	0.0843	1.16	0.423
chr1:88367052-88368008	1.22	-0.748	0.831	2.13	3.39	-0.658	-0.638	1.14	3.79	-0.468	-0.00239	0.966	-0.0772	-1.2	-2.89	0.716	-0.367	-0.259	0.418	0.315	-0.219	-0.589	0.0445	0.496	-0.857	-0.296	-0.748	1.53	-0.199	0.721	-3.35	0.733
chr13:44630687-44631454	0.564	0.726	1.67	0.73	-1.82	1.72	-2.39	1.86	0.0266	0.721	-0.82	-1.54	-0.0334	-2.16	-1.41	-0.373	1.7	-0.191	0.607	-0.394	0.89	2.12	0.783	1.32	-2	-1.26	0.96	-0.869	1.35	-0.264	-3.6	0.313
chrX:163099168-163099682	0.475	-1.11	-0.0519	0.0976	2.87	-0.653	-2.82	0.107	1.83	-1.11	-1.57	0.122	0.0981	-1.02	-4.22	1.66	-0.407	0.819	0.329	-0.515	-0.217	-1.08	0.378	1.04	-1.53	0.454	0.936	-0.373	0.0488	0.118	-1.9	0.858
chr14:120662254-120662797	-0.308	2.23	1.11	0.354	-2.08	0.81	-0.67	-0.748	-2.02	-2.31	0.123	-0.775	0.868	-2.91	1.22	-1.34	1.12	0.406	0.768	0.645	-1.37	-2.65	-0.516	1.22	-3.36	-3.03	-0.763	-0.871	1.14	-1.29	-3.69	-0.467
chrX:11837812-11838131	-0.62	-0.851	-1.11	-1.52	-3.74	1.36	-1.58	0.91	-3.59	-2.65	-2.49	-0.373	0.825	-0.0568	-3.85	0.228	0.451	-0.814	-0.592	-0.498	0.447	0.0867	0.861	-0.256	-2.25	-0.205	1.07	0.107	-0.399	0.238	-0.678	-0.019
chr13:44630041-44630653	0.231	-0.0798	0.658	-0.0275	-2.24	-1.15	-0.727	0.223	-2.53	-0.267	-1.4	0.543	0.268	0.746	-3.45	-1.19	-0.579	-0.451	0.0474	1.56	0.397	0.789	0.204	-0.109	-0.294	-0.676	-0.371	2.67	-0.467	-0.666	0.244	-0.0802
chr11:83084562-83088026	-0.292	-1.63	-1.08	-0.897	2.54	-0.37	0.0609	0.286	3.71	-2.03	-1.23	0.35	0.885	-2.12	-4.14	3.15	-0.483	-0.0789	-0.319	-0.308	-0.624	-1.09	0.241	-0.342	1.65	-0.0796	-1.58	0.356	-0.842	-0.118	-1.36	-0.102
chr2:24166927-24167382	-0.113	1.67	0.905	-0.889	-1.76	1.41	-2.48	1.87	-2.13	-3.35	1.85	-2.61	-0.146	-4.19	2.52	1.01	1.64	-0.168	0.485	-0.376	-1.51	-2.26	-0.442	1.09	-0.418	-1.75	3.6	1.09	2.15	0.963	0.487	0.778
chr3:87325292-87325490	-3.64	-0.989	-0.334	-2.42	-4.17	1.15	-2.66	-1.99	-4.63	-4.16	-2.59	0.603	2.01	2.65	-4.97	-2.1	-0.422	1.24	-0.534	-0.95	-0.245	0.803	-0.945	0.62	-3.49	-3.25	-2.14	-0.363	-1.06	0.0125	-3.49	-1.17
chr10:110565332-110565982	-0.993	0.503	0.157	1.1	-0.753	0.735	3.47	0.0341	0.165	-1.03	0.83	-1.16	-0.585	-0.588	-0.311	-2.09	0.896	1.33	0.445	0.971	0.616	-1.27	-0.0813	0.917	-2.8	-1.82	-0.841	2.58	-0.00953	0.98	-1.66	0.709
chr13:117822289-117823327	1.46	1.33	1.72	-0.464	-2.73	1.92	-2.57	1.96	-2.22	-1.62	2.18	-0.0608	-0.0569	-2.27	-1.24	-0.365	2.13	0.818	0.505	-0.401	0.116	-1.45	-0.022	1.55	-1.97	-1.19	-0.753	-0.575	1.77	-0.0861	3.5	0.471
chr3:87134513-87134882	-1.43	0.242	0.705	-1.21	-1.18	1.12	-1.39	1.25	-0.974	-3.18	-1.14	-1.79	1.21	-2.49	-0.809	2.85	1.01	-0.492	0.574	0.425	-0.603	-1.76	-0.298	0.817	-3.76	-1.72	2.25	-1.04	0.972	0.962	-2.49	-0.59
chr12:32976797-32978183	3.09	1.39	0.922	-0.858	-1.09	1.77	-1.35	1.45	-0.347	0.991	-0.276	2.88	-0.21	-2.5	-0.587	1.34	1.53	0.996	0.28	-0.0945	-0.442	-1.83	0.00543	0.716	-0.0401	0.144	3.23	0.142	1.32	0.308	-1.47	0.294
chr12:87010942-87011349	-2.57	1.3	2.02	1.14	-1.17	1.71	-2.15	0.462	-2.43	-3.03	1.7	0.237	0.531	0.807	-2.37	0.703	2.52	-0.803	0.359	0.566	0.163	-0.397	-0.521	2.06	1.36	1.42	-0.064	1.31	1.66	-0.294	-0.395	0.191
chr6:51586201-51586706	1.05	-0.37	0.191	1.35	-2.76	0.718	-0.41	2.65	-3.1	-1.79	-0.689	-0.834	-0.0232	-2.93	-2.16	-0.876	1.08	1.34	0.688	-0.0801	-0.287	-1.19	0.505	1.1	-1.23	-3.63	1.53	0.0564	-0.543	-0.402	-3.23	0.242
chr14:121161210-121162395	-0.42	0.661	0.399	0.036	-1.15	2.09	0.247	1.19	-0.882	-1.72	-0.0259	0.435	0.878	-2.47	-0.275	-0.493	0.848	-0.241	-0.184	0.868	-0.188	-2.45	0.684	-0.0386	0.000565	1.53	0.553	-1.38	-0.262	0.992	-1.16	0.503
chr7:95401245-95401645	-0.0511	0.00722	0.145	0.15	-1.65	2.06	0.133	-1.33	0.342	-2.49	-0.84	0.715	0.747	-1.38	-3.72	0.795	0.253	1.61	1.12	1.25	0.481	-1.16	-0.397	1.1	2.1	2.6	-0.875	2.09	-0.0224	-0.649	-3.42	-0.138
chr2:116768054-116768652	-1.12	1.32	1.78	-0.00356	-2.03	1.51	0.796	0.313	-1.8	-3.27	0.976	1.06	0.378	-1.6	0.402	-0.815	1.14	0.782	0.783	1.86	-0.168	-0.246	0.611	1.61	3.75	4.12	4.05	0.622	2.34	0.495	-0.116	0.331
chr5:139170353-139170797	-0.939	-0.207	0.473	-0.871	-0.234	0.939	0.992	2.72	1.95	-1.78	-2.25	-0.436	0.159	-1.23	0.255	0.91	2.4	0.766	0.506	0.248	1.66	0.984	-1.06	1.25	0.379	1.2	2.97	0.45	2.65	1.02	2.21	0.209
chr14:22640301-22640677	-0.0162	-3.15	-3.15	-2.89	-0.426	-3.54	-0.826	-1.19	-0.109	-1.86	-4.99	0.8	-0.637	-5.15	-7.06	1.78	-1.93	-1.82	-0.351	0.965	-3.46	-5.4	-0.088	-1.82	-5.61	-5.41	-0.413	-2.09	-2.78	0.384	-1.11	0.0519
chr7:118323043-118323459	-1.92	-0.368	-0.656	-1.43	3.08	-1.44	-2.76	0.331	1.59	-3.35	-3.63	-2.48	1.45	-2.47	-2.71	1.47	0.55	1.34	0.891	-0.352	0.578	-2.14	0.729	0.197	-0.361	-1.16	-1.95	3.05	-0.0708	1.39	-0.866	0.2
chr19:37444735-37445387	-0.191	-1.74	-1.09	0.612	-3.42	-1.01	-1.48	-0.26	-3.73	-3.02	0.922	-0.283	-0.864	-3.86	-3.18	-1.33	-0.509	0.0631	-0.422	0.0306	-1.59	-3.28	-0.602	-0.588	0.374	-1.28	-1.21	-0.843	-0.865	-0.0623	1.12	0.582
chr5:92536287-92536706	-1.78	0.661	1.28	-1.18	-3.11	1.95	0.73	0.636	-1.4	-3.07	-2.49	-0.192	0.519	-2.78	0.416	-0.701	1.78	1.69	0.535	0.0425	-1.47	-3.01	-0.404	1.15	3.55	-1.33	1.31	-1.01	0.608	-0.689	-0.659	-0.216
chr19:25041354-25041677	-1.26	-0.879	-1.73	-0.968	-0.0399	-1.08	-2.77	0.859	-0.273	-1.88	-0.112	-1.04	-1.17	-4.4	-5.9	-1.01	-1.09	-1.46	-0.549	-0.859	-0.546	-0.969	-0.0977	-1.42	-2.77	-3.1	-3.14	-1.61	-1.89	0.475	-4.34	-0.84
chr1:152012156-152012420	0.508	-1.23	-0.473	-2.05	-2.42	1.41	-1.94	-1.35	-0.897	-1.02	-1.79	-1.49	-0.493	-1.66	-3.94	-1.6	0.543	-1.08	-0.968	0.765	-0.0498	-0.876	0.254	-0.55	-2.8	-2.18	0.776	-1.59	0.0901	0.198	1.54	0.458
chr10:92837758-92838595	1.54	1.23	1.94	0.655	1.44	0.853	-3.92	1.28	0.228	-0.48	1.4	-0.1	0.627	-0.422	-0.577	2.82	2.46	1.86	0.794	-0.502	-0.401	-0.013	0.171	1.52	-3.29	-2.33	-1.19	-0.382	2.5	2.03	3.85	0.867
chr5:53752331-53753128	-2.14	-0.185	1.32	-0.991	0.33	0.528	-3.05	0.871	0.802	-2.81	-1.79	-1.6	0.204	0.845	-1.07	0.28	1.3	1.19	0.0308	-0.346	0.0321	-0.563	0.567	1.47	-2.96	-2.37	-0.945	-1.02	2.17	-0.286	0.525	0.0238
chr16:91964590-91965162	0.325	0.796	1.75	0.917	-1.06	2.2	-1.99	3.24	-1.65	1.56	-0.695	-0.952	-0.118	-1.98	0.652	2.41	2.51	1.3	0.751	-0.724	0.0366	-1.07	0.144	1.25	-1.81	-1.54	0.457	-0.325	2.08	-0.266	-1.04	1
chr4:154317069-154317727	0.207	-0.569	-0.941	-2.44	-1.21	0.561	-2.98	-0.102	-1.65	-1.94	-2.06	-0.519	0.892	-0.933	-4.17	0.803	-0.00682	0.599	-0.238	-0.389	-0.784	-2.16	-0.0885	-0.572	-3.49	-2.63	-2.74	1.56	-0.277	-0.106	1.6	0.476
chr10:13906217-13906756	-1.26	-0.327	-0.013	-1.29	-1.29	0.413	-0.036	-1.28	-0.104	-3.24	-1.88	0.434	0.501	-0.534	-2.05	0.54	0.54	0.443	0.461	0.428	0.151	0.281	-0.384	0.099	-2.09	-3.58	-2.3	0.0291	-0.926	-0.0094	-2.82	-0.556
chr17:24143851-24144980	1.57	-1.53	-0.17	0.0566	0.394	1.37	4.71	1.34	0.636	-1.63	-1.24	0.393	0.734	-0.52	-1.31	2.81	0.653	0.696	-0.0244	1.34	0.273	-0.92	-0.403	0.0344	-3.06	-0.868	-0.345	-0.108	-0.0642	0.459	-1.62	0.501
chr10:36951764-36952415	0.264	0.553	0.753	-0.392	1.18	3.77	-3.89	-0.0918	2.23	0.511	-1.02	1.43	0.999	2.25	-0.727	4.63	2.23	1.47	0.245	-0.695	2.12	1.92	0.991	0.82	-0.198	-0.356	-2.97	-0.248	0.897	-0.982	0.534	0.409
chr17:35346430-35347081	-1.18	1.37	0.997	0.13	-3.72	1.09	-3.61	0.424	-2.23	-3.61	-1.25	-0.0249	0.392	-2.5	-2.1	-0.368	0.904	1.54	0.421	0.131	-2.03	-3.22	-0.429	0.817	-2.65	-0.995	-2.5	0.313	-0.115	0.253	-0.564	1.22
chr13:46138409-46139194	-2.45	2.14	1.45	2.89	1.15	1.37	1.98	0.202	3.27	-3.75	3.42	-0.44	-0.153	-2.4	2.19	1.07	1.65	0.485	0.14	1.63	-1.53	-2.16	-0.263	0.48	-0.671	-0.322	2.64	0.626	1.73	-0.356	-1.26	0.374
chr19:53377922-53378345	-1.24	-1.14	0.142	0.491	-1.2	-0.0293	-3.32	-0.893	0.724	-1.06	-0.217	2.17	0.127	-0.0829	-2.81	-0.981	0.881	0.74	0.385	0.461	-0.15	0.109	-0.533	1.96	0.23	-2.09	-2.5	0.0481	1.87	-0.0618	-0.424	-0.07
chr10:38986732-38987126	1.85	0.439	1.09	0.455	-3.55	4.09	-0.295	-1.26	-3.8	0.682	-0.357	0.844	0.705	-2.27	-2.48	1.39	0.386	1.49	0.518	1.79	-0.595	-1.03	-0.501	0.141	-1.43	-1.64	-2.45	-0.795	-0.421	-1.03	-3.79	0.903
chr3:93309898-93310252	-1.62	2.39	4.36	-0.211	2.86	4.56	1.45	1.16	1.68	-2.05	0.359	-2.16	0.201	-3.79	-0.875	2.87	3.24	2.59	1.04	-0.533	-1.29	-3.57	0.523	2.85	-2.44	-2.85	-2.24	-0.584	2.21	-1.26	-1.79	-0.272
chr4:129722716-129723303	-1.89	-0.754	-0.275	-1.19	1.94	0.0485	-2.61	0.253	2.24	-0.783	-2.56	-0.669	-0.121	3.58	1.87	0.778	1.67	1.12	0.856	1.44	2.8	3.45	0.0763	0.791	-1.86	-1.3	-0.495	-0.483	1.8	-0.869	-1.81	-0.642
chr15:58977154-58977610	-1.1	-0.243	1.78	-0.147	4.73	2.06	-1.47	1.46	4.79	-0.935	4.07	-1.2	1.72	-1.27	-2.98	5.8	2.02	-0.0477	-0.034	-0.171	-0.915	-2.2	0.0554	1.38	4.02	1.62	1.34	0.0989	1.11	0.171	-1.91	1.04
chr13:19946346-19946910	-1.41	-0.106	-0.254	-1.35	-2.12	0.654	-4.05	0.289	-3.04	-1.99	2.48	0.908	0.419	-3.74	-1.57	-0.467	-0.0755	0.315	-0.0464	-1.16	-1.82	-3.69	-0.586	0.54	-2.6	-1.41	-0.979	-1.89	-1.68	-1.05	-3.12	0.523
chr2:167576952-167581594	0.278	-0.178	0.815	0.252	1.23	0.954	-0.672	1.16	0.557	1.02	1.36	0.0569	0.721	1.6	-0.983	1.13	0.561	0.912	0.245	-0.0809	0.308	0.733	0.0346	0.789	-0.676	0.0881	-0.697	1.53	0.182	0.346	-0.406	0.418
chr8:120005509-120006302	-0.137	0.403	0.245	0.346	-0.544	2.7	-4.01	0.459	1.01	1.28	-1.76	-2.23	0.707	-1.69	0.19	0.248	1.14	0.885	0.325	-0.862	-0.553	0.453	-0.111	0.204	-2.21	-2.89	-2.27	1.65	-0.151	-0.281	-1.95	-0.544
chr9:21523279-21523683	3.07	-0.171	0.484	0.956	1.67	1.31	-4.38	0.353	3.73	1.52	-0.814	-0.353	1.04	0.522	1.48	4.27	1.94	0.211	0.287	-0.205	-0.33	0.0446	0.00532	0.826	-4.89	-2.84	-1.74	0.984	2.17	-1.33	-3.72	-0.128
chr7:118299534-118300755	1.65	-2.04	-0.85	-1.26	-2.12	0.072	0.546	1.62	-1.38	1.2	-0.719	0.942	0.655	0.907	-2.51	0.849	0.338	1.24	-0.287	0.634	0.394	0.179	0.546	-0.119	-0.39	-1.21	-0.74	1.99	-0.389	-0.651	-0.823	0.458
chr5:53772727-53773967	-0.345	-0.251	0.81	-0.134	-0.333	0.162	0.101	0.363	0.0611	0.354	1.3	-0.861	0.383	-0.346	-0.59	1.38	0.234	0.307	0.511	1.11	0.0835	0.47	0.0675	0.699	-0.421	-0.408	-0.219	1.91	1.51	0.734	-1.82	-0.0379
chr2:118798433-118798898	-1.97	-1.78	-1.52	-1.43	-0.723	-0.695	-5.65	-1.15	-0.165	-3.2	-3.04	-1.6	-0.121	-1.23	2.65	0.591	0.367	-2.28	0.218	-1.37	-0.487	-1.62	0.341	-0.503	-2.67	-1.34	-2.36	-1.11	-0.7	0.705	-2.43	0.445
chr4:135696099-135696540	5.16	-2.1	-0.904	-0.8	4.97	-1.54	-2.43	0.437	3.76	2.57	-1.44	-0.033	0.145	-1.6	-3.98	2.93	-0.454	2.06	0.407	0.0169	-1.55	-2.92	0.169	0.0149	-2.92	-1.49	0.0622	-0.237	-0.43	-0.481	-2.12	0.602
chr5:72575758-72576135	-2.19	0.533	0.593	0.379	-1.85	-0.0801	-3.56	-1.84	-1.53	-3.36	1.52	1.41	0.371	-2.4	1.49	-0.919	1.74	1.27	0.44	-0.475	-1.49	-2.88	-0.711	0.339	-0.0391	0.726	0.715	1.86	0.522	-0.1	-1.95	0.216
chr12:74889987-74890316	5.28	-0.945	-1.07	-2.18	-4.16	-2.17	-3.46	-1.39	-2.64	1.63	-4.53	5.09	-0.0595	0.833	-3.63	-1.37	-1.02	-1.74	-0.268	-0.366	2.17	2.41	-0.093	0.285	-1.65	-2.5	3.49	-0.203	0.603	-0.328	-0.727	-0.115
chr2:170149415-170150176	-2.28	1.24	0.242	-1.13	3.64	2.34	-3.41	-0.731	2.53	-2.84	-1.76	-0.154	0.694	2.79	-0.353	3.32	1.72	0.819	0.632	-0.0291	2.29	2.55	0.351	0.681	-2.04	-1.68	-1.48	0.0861	0.504	-0.617	-0.75	0.63
chr8:125050618-125051153	0.203	-1.38	-0.524	-1.57	-1.55	1.45	-1.07	1.56	-0.0869	-1.01	-1.99	0.371	-0.479	-2.02	-1.93	0.314	0.948	1.95	0.806	0.317	-0.229	-0.987	-0.671	0.786	-3.2	-0.378	-0.581	0.0517	-0.196	0.327	1.03	0.514
chr10:59737144-59737991	4.81	-0.62	-0.762	-0.607	1.45	-0.784	-2.47	-1.32	-0.994	1.62	-2.68	4	0.63	-2.73	-2.12	2.46	-0.197	-0.769	-0.614	0.348	-1.95	-2.63	0.0767	-0.852	-2.44	-2.58	-2.11	0.699	-0.538	0.649	1.67	0.527
chr2:166555061-166556133	1.11	-1.14	-0.0258	-0.391	-1.44	-0.561	3.53	0.592	-1.61	-0.77	-0.317	2.3	0.63	-1.82	-3.68	1.52	1.11	-0.476	0.158	1.58	-0.79	-1.64	0.949	1.13	-2.45	-2.57	-0.22	-0.788	0.759	0.11	-0.768	0.517
chr17:45944531-45944825	-0.465	-1.82	0.512	-3.31	1.54	-1.76	-6.14	1.54	3.55	-1.92	-2.05	4.51	-0.252	-1.48	-3.56	2.03	1.1	-1.95	0.641	-1.83	-2.28	-2.7	-0.0265	0.0342	-2.16	1.74	-1.14	-1.53	-1.3	-0.0805	-0.884	0.791
chr1:127338134-127338752	0.434	1.65	2.67	-0.876	-1.64	2.57	-4.61	-1.14	-2.9	1.42	-1.42	-0.995	-0.123	-0.11	0.133	1.77	2.32	1.56	0.562	-0.719	0.145	0.236	0.0578	1.75	-0.191	1.14	-2.41	-1.6	2.62	-1.16	-2.08	0.332
chr18:8377032-8377339	-0.272	-1.79	-0.497	0.459	-2.24	-0.885	-5.56	0.477	-1.54	-0.605	-0.627	2.62	-0.605	-2.49	-4.56	0.845	0.11	-0.101	0.116	-2.12	-0.968	-0.0674	0.0675	-0.0401	0.2	-1.02	-2.43	0.365	-0.913	0.409	-1.59	0.342
chr2:166005970-166007414	1.59	0.798	0.948	2.69	2.24	2.21	-1.99	-0.271	3.31	0.584	0.337	2.34	0.673	-1.73	0.974	1.64	1.57	1.02	0.519	-0.298	-0.378	-1.69	0.176	0.982	0.185	-1.5	-0.859	0.25	1.19	0.0992	-0.968	0.741
chr1:82828345-82829288	0.895	1.4	1.42	-0.398	-1.92	-0.438	0.235	1.77	-1.7	0.309	-1.4	2.21	0.0331	-0.962	1.15	1.16	1.42	0.346	0.0697	0.952	-0.23	-1.08	0.326	0.474	5.06	4.72	1.22	0.823	1.63	-0.651	-0.285	1.06
chr16:18687119-18687486	-2.78	-1.48	-1.7	-1.09	-1.61	-1.99	-1.77	0.188	0.435	-2.21	-2.25	-2.08	-0.121	-2.58	-4.49	0.573	-0.227	-1.05	-0.199	0.614	-2.37	-3.62	0.666	-1.26	1.14	1.14	-0.847	-0.717	-2.24	-0.00193	-0.981	-0.282
chr10:44411341-44411853	0.0956	0.113	1.06	-0.764	-2.54	0.175	5.01	-0.707	-3.03	-1.22	-3.5	0.501	1.95	-0.551	-2.88	1.4	0.0926	-1.06	0.0123	1.52	1.05	0.777	0.486	0.489	-1.51	-0.952	-1.92	-1.97	1.57	-0.426	1.84	0.558
chr12:103959095-103959489	-2.34	-0.489	0.299	-1.69	-2.44	0.559	-3.53	-0.598	-3.2	-2.72	-3.42	-1.62	1.31	-0.7	-2.76	-0.361	0.483	0.689	0.0167	-1.03	0.392	-0.441	0.159	0.399	-0.413	0.159	-2.52	1.45	-0.549	-0.534	-2.62	0.0234
chr3:83648724-83649123	2.27	-1.26	0.17	0.255	-1.25	-1.06	0.0211	-1.01	-1.93	-1.68	-3.25	-0.287	0.591	0.309	-1.55	2.27	-0.0533	-0.771	0.0869	1.61	1.31	1.29	0.157	0.79	-3.19	-3.29	2.46	-1.2	-0.369	-0.399	-1.61	0.3
chr5:123152118-123152650	0.665	-1.8	0.168	2.94	-3.15	-1.23	-2.69	1.06	-1.05	-1.38	1.7	2.62	0.0757	-3.05	-4.51	0.422	-0.185	0.49	0.0423	-0.744	-1.7	-2.75	-0.0751	-0.0619	-1.63	-3.06	-2.99	0.353	-1.32	0.277	-2.78	0.175
chr5:97338149-97338676	-0.0596	-2.01	-0.497	-0.569	-1.9	1.5	-0.598	-0.937	-1.75	-1.1	-2.55	2.24	0.213	-0.593	-3.59	0.0294	0.913	0.518	-0.0223	1.14	-0.317	-0.666	0.0507	0.0585	-2.13	-1.2	-0.674	0.965	0.338	-0.424	1.64	-0.575
chr7:148565551-148565970	0.743	-0.433	0.388	-0.13	1.94	2.22	-0.668	0.135	4.47	0.0529	-1.55	0.996	-0.296	-2.92	-4.73	-0.535	1.61	0.862	-0.0723	1.54	-1	-2.91	0.52	0.0861	-4.48	-4.55	1.46	0.316	-0.21	-0.935	-2.1	-0.136
chr16:25048989-25051831	2.43	-0.188	0.275	-0.734	0.235	2.52	-0.109	1.11	0.51	2.34	-1.24	3.46	0.555	-1.67	-1.71	1.12	1.15	0.109	0.471	0.0438	-0.682	-0.893	0.356	0.704	1.37	0.857	2.54	1.27	-0.00819	0.646	0.445	0.588
chr11:121558735-121560150	-0.181	1.12	0.633	-1.94	1.02	-0.0572	-0.281	0.662	2.82	-1.82	-2.22	0.0399	0.306	-0.41	-1.23	0.379	0.933	1.06	0.061	1.12	-0.0424	-1.49	0.443	0.6	-1.48	-0.873	-0.122	0.654	0.992	1.19	-0.179	0.507
chr16:32129544-32130761	1.52	1.42	1.25	0.631	2.17	2.08	-2.81	-0.532	2.67	0.643	0.842	0.406	0.454	-3.46	1.38	3.44	1.72	1.44	0.56	-0.558	-0.823	-3.04	-0.304	0.903	0.207	-0.157	-0.896	-0.623	1.42	0.257	-0.621	0.131
chr1:122429268-122429612	2.9	1.51	0.164	-1.26	-3.62	1.03	-4.24	0.491	-4.06	3.9	-0.19	3.99	0.719	-2.63	-0.0752	-0.632	1.98	1.66	0.696	0.0243	-0.848	-1.62	0.495	0.852	-5.84	-4.2	0.189	0.188	0.704	0.942	1.19	0.127
chr8:125068313-125069000	0.785	-2.74	-1.92	-0.719	0.495	-0.192	-3.65	-0.889	2.05	-1.67	-2.57	-0.107	0.898	-2.14	-4	1.45	-0.374	-0.175	-0.0926	-0.868	0.132	-0.831	0.388	-0.31	-2.15	-1.42	-2.81	2.61	-1.09	1.2	-0.848	-0.361
chr1:173587966-173588822	-0.38	-1.81	-1.19	0.381	-0.277	-1.07	1.48	-0.462	-0.053	-2.79	-0.294	-1.33	1.33	-1.81	-3.59	3.63	-0.79	0.089	-0.568	1.02	-1.11	-2.63	0.077	-0.534	-2.5	-2.95	-0.327	2.54	-0.668	0.605	-0.836	0.0682
chr18:61607495-61608484	-0.907	0.253	-0.342	0.557	-0.231	1.18	-1.29	-0.357	0.154	-2.12	0.989	0.646	1.12	-2.11	-1.18	1.89	0.493	0.304	0.139	0.808	-0.618	-2.46	-0.248	-0.174	-0.16	-0.43	-0.991	0.92	-0.25	0.526	-1.55	0.71
chr13:44514700-44515023	1.75	-1.48	-0.759	-2.72	-1.69	-0.83	-3.1	-0.566	-1.57	-0.719	-2.31	-1.97	0.0879	2.06	-4.74	-0.136	0.0107	-1.44	-1.41	-0.405	-0.405	0.22	0.102	-0.947	-2.34	-2.9	-2.22	1.8	-1.06	-0.455	2.35	-0.577
chr12:88159626-88160938	-1.07	-1.04	-0.86	-0.688	1.89	0.178	-0.846	2.37	2.11	-1.22	-1.41	-0.703	0.877	3.03	-1.24	3.12	1.29	0.411	-0.0624	0.161	1.62	2.56	-0.596	0.217	-0.579	-1.06	-1.89	-0.157	0.169	-0.384	-1.29	0.431
chr2:72879386-72879988	-1.67	0.772	0.751	0.0601	-2.49	-0.757	-0.389	-0.949	-2.49	-2.65	-0.636	-0.98	0.631	-0.561	-1.84	0.717	0.395	0.59	0.536	1.35	0.137	-0.236	0.436	0.795	-1.24	1.84	-1.95	0.628	-0.455	-0.106	3.12	0.279
chr13:44515174-44515508	-1.07	3.43	4.33	2.04	-0.793	1.77	0.327	-1.57	-3.75	0.695	1.77	-0.922	-0.174	-0.888	0.305	-0.45	2.32	0.624	1.45	0.779	0.19	0.153	0.564	3.22	-0.499	0.21	-0.455	-1.22	2.97	1.12	-0.505	-0.118
chr4:132648497-132648924	1.58	-2.16	-0.779	0.112	-3.38	0.427	-1.24	-0.25	-2.47	1.23	-1.16	5.02	0.693	-5.13	-2.15	-0.342	0.411	-0.326	-0.11	0.12	-2.38	-4.32	0.811	0.551	-4.82	-3.79	-0.508	-1.56	-0.78	2.21	2.36	1.66
chr5:53767790-53771414	0.308	-0.109	0.115	0.818	1.02	0.561	-2.09	0.132	2.69	-2.23	-0.479	0.19	0.715	0.0338	-1.93	2.47	0.573	1.14	0.424	-0.132	-0.285	-0.738	0.000459	0.477	1.19	1.23	-0.162	0.245	0.119	0.00304	-1.24	0.374
chr16:49504167-49504595	-0.545	-1.06	-0.541	-0.721	-0.359	0.532	4.51	-0.86	0.977	-2.05	0.665	-2.42	-0.512	-3.23	-3.05	0.571	1.4	0.365	0.632	2.04	-0.951	-1.99	0.556	0.609	-3.75	-2.86	-0.491	0.41	0.267	-0.585	-2.04	0.239
chr2:165793711-165796019	-1.73	0.342	1.06	0.316	0.7	-0.109	0.33	1.2	2.68	-1.44	0.757	-1.31	0.36	-0.439	0.0596	0.844	0.802	0.107	0.326	0.273	-0.489	-0.739	-0.0403	0.791	-0.171	0.72	0.23	1.31	0.00697	0.664	1.45	0.629
chr17:87131341-87131870	-2.55	1.61	1.57	-0.693	1.73	2.06	-1.41	0.684	3.36	-1.27	0.444	-0.481	0.308	1.68	2.07	1.03	2.16	0.546	1.12	1.05	1.62	0.799	-0.69	0.859	3.79	3.77	-0.535	-1.22	1.7	-0.444	0.466	1.11
chr4:147312096-147312825	1.87	0.917	0.839	0.382	-4.19	2.17	-4.4	-0.495	-3.63	-0.66	0.838	3.28	0.103	-2.96	-0.415	-0.293	1.77	0.536	0.546	-1.55	-1.13	-3.21	0.409	0.987	3.48	2.24	-0.86	-1.32	0.167	1.08	-0.646	0.396
chr11:81829211-81829830	-1.98	-0.952	0.0348	-1.04	1.72	1.93	-3.22	-1.29	0.864	-4.51	-1.87	3.53	0.596	3.61	-1.43	3.98	1.46	0.912	0.0164	-0.0763	1.93	3.13	-0.487	0.205	-0.0778	0.0957	-1.52	-0.751	0.388	-0.527	0.118	0.644
chr1:184457281-184457781	1.52	-2.07	-1.08	-2.13	-0.968	-0.667	-3.59	-0.392	-0.971	0.111	-1.85	-0.993	0.613	-2.13	-2.51	1.07	0.259	0.654	-0.104	-0.605	-1.39	-1.47	0.0208	0.333	-2.06	-0.505	-1.27	0.824	-0.513	0.2	0.906	0.67
chr11:118223504-118224996	-1.12	-0.045	0.729	-0.609	0.541	0.405	-2.68	0.878	0.944	-1.72	1.57	-0.833	0.804	-1.51	-0.348	2.12	1.02	2.09	0.751	-0.0867	-0.406	-1	0.473	0.78	3.95	0.933	0.276	0.0929	0.305	-0.573	-0.565	0.119
chr4:129554311-129555534	-1.7	1.03	1.37	0.277	0.708	1.08	-3.4	-0.318	0.563	-2.36	-0.468	-0.69	0.5	-1.92	1.03	3.12	1.43	1.16	0.386	-0.882	-0.243	-0.0815	-0.331	1.26	-2.19	0.254	0.453	0.49	1.56	0.109	1.53	0.0804
chr10:95840052-95840605	0.527	1.42	1.11	-1.69	-1.3	0.264	0.131	0.0741	0.0371	1.28	-1.55	0.521	0.686	-2.41	0.544	-0.755	1.5	-1.13	0.488	2.12	-0.768	-1.37	0.961	1.42	-2.39	-0.637	-1.48	-0.34	0.34	-0.628	0.284	-0.235
chr19:21106356-21106977	2.92	1.26	0.183	-0.0377	-2.96	1.68	-0.861	2.35	-3.2	-0.604	1.94	2.24	0.208	-1.87	-2.43	0.803	0.323	-0.229	0.0786	1.3	0.0459	-1.98	0.457	0.553	-0.377	-0.0517	-0.0174	-0.203	0.123	0.228	3.09	0.865
chr4:154861665-154863661	-2.05	0.132	0.608	-0.837	1.4	0.614	-3.4	0.0723	2.95	-3.13	-1.91	0.162	0.479	0.263	-0.387	3.29	1.28	1.16	0.506	-0.523	-0.486	-0.946	-0.0182	1.19	2.02	1.05	-1.3	-0.0908	1.84	-0.143	-0.298	0.272
chr9:60904178-60905105	-1.77	1.29	0.819	-0.0749	-0.164	1.94	-2.26	1.81	0.654	-0.612	-3.13	-0.917	1.14	-1.67	0.142	3.14	1.78	1.31	0.644	1.62	-0.853	-1.84	-0.51	1.03	0.514	0.959	0.029	0.596	1.31	-0.892	-1.95	0.535
chr7:87164021-87164648	-0.845	-2.09	-1.94	-0.181	-0.599	-1.21	-3.35	1	-0.719	-1.78	1.55	0.269	0.239	-2.34	-4.19	0.621	-0.834	-0.805	-0.172	-0.745	0.862	-1.05	-0.0901	-0.784	-2.89	-1.72	-2.13	1.29	-1.62	-0.241	0.531	0.44
chr3:83666676-83667582	-2.01	-2.18	-0.297	0.894	1.76	-0.469	-1.56	1.1	1.88	-2.16	2.65	0.486	0.522	2.9	-4.63	2.36	0.501	1.39	0.157	1.02	2.55	3.46	0.11	0.623	0.1	-1.57	0.253	0.537	0.573	0.347	-0.362	-0.213
chr5:64547418-64547958	-1.94	-0.126	1.03	0.25	-1.38	2.62	-2.39	-0.22	-0.746	-3.14	-0.486	-0.559	-0.859	-1.44	-2.16	-0.602	1.16	0.539	0.379	-0.00575	0.182	1.14	-0.059	0.579	5.45	2.4	-2.1	-1.45	0.402	-0.0735	-2.16	0.413
chr1:196821196-196821952	-2.26	0.223	1.11	0.304	-2.13	1.27	-0.912	1.53	-0.814	-2.81	-0.982	-1.14	0.249	-2.04	0.365	-1.15	1.81	1.41	0.471	-0.324	-0.206	-0.842	0.00459	1.64	0.256	-2.21	-0.176	0.608	2.15	1.51	1.52	-0.142
chr3:121593654-121593982	-0.506	0.199	1.04	1.74	-1.85	2.8	-3.49	2.27	-1.17	-3.24	2.05	-1.39	-0.349	-2.73	-1.63	-0.816	1.66	1.04	0.569	-0.605	-1.29	-1.97	0.0499	1.14	-3.18	-2.98	2.13	-0.56	0.745	-1.4	-3.62	-0.678
chr10:76985867-76986615	-1.5	1.34	1.19	0.0432	1.27	1.95	-3.42	0.456	1.54	-2.91	0.561	1.66	0.797	-3.01	0.457	1.06	1.01	1.21	0.684	-0.444	-1.01	-1.69	-0.307	1.24	-1.56	-1.58	0.0277	-0.0598	-0.127	0.384	-1.54	0.345
chr9:124058428-124059247	-0.432	0.381	1.62	-0.316	2.15	2.01	-3.05	1.46	0.746	-2.86	-0.793	-0.398	0.31	-1.62	-1.89	3.95	1.06	1.33	0.271	-0.934	-1.03	-2.3	0.122	1.02	-1.28	-2.28	-0.49	-1.07	0.742	-0.233	2.58	0.192
chr5:115944337-115944822	1.11	-2.61	-1.31	-1.69	-2.92	-0.691	-1.55	-1.53	-3.56	-0.544	-3.25	-1.3	0.336	2.07	-5	1.11	1.47	2.05	-0.0125	1.71	2.08	1.91	-0.343	-0.0909	-1.55	1.12	-1.47	-0.452	0.282	0.0626	-1.2	0.609
chr3:115888126-115888380	0.124	1.63	2.34	2.8	-4	-0.93	-4	-1.19	-5.76	-1.72	0.536	-0.289	-0.596	-5.47	-1.48	-2.05	0.65	-0.727	-0.148	0.0393	-2.3	-3.06	-0.556	1.13	-4.05	-3	0.474	-2.93	2.81	-0.648	-1.63	0.195
chr10:37056899-37057353	-2.55	1.3	1.95	-1.76	3.26	1.45	5.49	1.9	2.62	-1.73	-2.59	-0.92	0.519	-2.56	2.41	-1.47	1.56	1.03	0.276	2.21	-0.694	-1.69	0.0819	1.04	2.4	2.43	2.16	-0.588	1.93	0.343	-1.91	0.398

## Sheet: induced_enhancers
Region	BU0003 Ascl2_primary	BU0012 Elf3_primary	BU0033 Irf3_primary	BU0037 Isgf3g_primary	BU0047 Myf6_primary	BU0058 Sfpi1_primary	BU0142 Jundm2_secondary	BU0189 Tcfap2a_secondary	BU0205 Zic1_secondary	BU0207 Zic3_secondary	MA0002.2 RUNX1	MA0039.2 Klf4	MA0048.1 NHLH1	MA0050.1 IRF1	MA0051.1 IRF2	MA0055.1 Myf	MA0056.1 MZF1_1-4	MA0061.1 NF-kappaB	MA0065.2 PPARG::RXRA	MA0080.2 SPI1	MA0081.1 SPIB	MA0098.1 ETS1	MA0099.2 AP1	MA0101.1 REL	MA0105.1 NFKB1	MA0107.1 RELA	MA0136.1 ELF5	MA0137.2 STAT1	MA0144.1 Stat3	MA0150.1 NFE2L2	MA0154.1 EBF1	MA0156.1 FEV	MA0160.1 NR4A2	MA0161.1 NFIC
chr2:120486045-120486276	-2.76	-2.37	1.52	2.25	-2.12	-2.22	-4.6	-1.04	-3.43	-3.16	0.425	-1.05	-3.24	4.14	2.34	-2.02	1.58	-0.572	-1.81	-1.53	0.151	-0.359	-0.793	-0.246	-0.144	-1.34	-1.16	-3.35	-4.13	-3.49	0.734	-0.22	1.12	-0.607
chr2:61328432-61328638	-1.15	-0.974	-1.43	-2.46	-0.207	-0.853	-4.2	-0.5	-2.05	-1.76	-0.914	-3.01	-1.85	-2.84	-3.25	-0.35	-1.64	-5.97	3.89	0.234	0.43	-0.686	-0.613	-2.46	-6.06	-4.42	-0.925	-1.34	-1.45	-2.85	-1.79	-0.687	-0.716	0.44
chr6:31057005-31058324	-0.000874	0.854	0.992	-0.11	-0.183	0.0741	3.06	0.587	0.211	0.499	2.87	-2.34	-0.756	-1.35	-2.76	0.783	-0.8	1.65	-0.257	0.538	0.0378	0.596	1.26	1.44	-0.43	1.35	1.48	0.518	1.02	1.69	-0.896	1.17	0.803	0.655
chr18:65574541-65574895	-3.21	3.13	1.38	-1.13	-2.28	1.06	-3.56	-0.848	-0.919	-0.191	1.38	-0.864	-2.94	-0.645	-1.82	-2.94	0.609	4.09	-0.948	0.893	1.72	0.826	-0.643	2.42	-1.21	3.64	1.39	-1.52	-0.397	-0.818	-1.01	0.131	-0.823	0.766
chr16:25026399-25028237	-1.95	0.478	0.774	1.23	0.841	2.67	0.0515	0.923	-0.87	-0.743	0.849	0.395	-3.58	2.14	0.609	-1.74	1.45	-0.754	0.744	1.4	0.604	0.296	-0.331	-0.254	-0.746	-0.43	0.541	1.95	1.57	-0.634	-0.4	0.235	-0.0686	-0.0384
chr11:83357653-83358848	-0.411	-0.00138	0.0349	1.17	0.044	-0.0421	-1.84	-0.357	-0.705	-1.9	3.18	0.869	-2.7	-0.0229	-1.75	0.795	0.191	-0.196	1.71	0.984	-0.369	0.0353	-0.182	0.201	-1.47	-0.24	0.249	1.14	2.13	-1.19	0.404	0.136	-0.285	0.47
chr15:74756981-74758758	0.242	1.95	0.43	0.382	-0.00645	1.57	-0.443	-0.279	0.996	0.268	0.937	1.14	-1.2	1.79	1.5	1.51	0.441	-1.27	0.89	1.53	0.761	0.553	0.824	-0.11	-3.01	-0.269	1.27	0.664	1.01	1.92	0.267	1.55	1.09	0.263
chr13:44602230-44602610	-1.13	3.31	-1.39	-3.81	-0.487	2.85	-2.35	0.49	-0.448	0.856	2.65	1.02	-2.23	-2.28	-2.8	-0.182	-0.419	0.858	1.23	2.84	-0.124	0.172	-0.446	0.0543	0.497	-0.257	2.37	-2.3	-2.89	-2.01	-1.03	1.77	-0.691	0.929
chr18:65555284-65555534	-1.64	-0.346	-0.224	-0.167	-2.94	-0.728	-3.98	0.496	-1.48	-1.63	0.858	-3.45	-3.97	2.25	2.08	-1.67	-0.632	-2.92	-2.74	0.0149	-1.55	-0.325	-0.505	-2.93	-4.66	-4.54	-0.409	-1.42	1.23	-3.17	-0.959	-1.5	-0.779	0.869
chr18:35904873-35905684	-0.682	-0.273	-1.54	-0.635	-1.42	0.206	4.71	-0.519	-1.78	-2.26	2.59	-1.47	-2.11	-1.39	-2.96	0.591	0.646	1.44	1.53	1.54	1.46	0.33	0.955	0.388	0.0123	0.978	0.912	2.19	1.52	0.77	-0.269	0.701	0.0189	0.312
chr1:135244324-135244585	0.486	-1.19	-1.06	-2.6	2.65	-0.297	-1.95	0.0302	0.544	1.39	-1.79	-0.138	1.41	-3.96	-5.61	2.28	0.102	-1.8	1.14	0.4	-0.0544	-0.543	-1.03	-1.73	-2.42	-2.83	-0.808	-3.54	-2.15	-0.576	1.89	0.912	1.5	0.562
chr19:11125248-11126483	-0.555	0.41	0.397	-0.708	-1.1	0.28	-2.41	0.281	0.114	1.81	0.658	1.65	-2.36	0.0723	-2.76	1.28	0.796	-0.189	0.436	1.69	-0.664	0.233	-0.426	-0.405	0.338	0.15	0.923	-2.76	-1.84	-1.3	-0.245	1.98	0.566	0.0575
chr11:11572955-11573459	-2.61	0.00536	-1.67	-3.5	-1.61	2.2	-4.98	1.46	1.07	0.222	0.446	-5.2	-3.03	-2.59	-4.46	-0.818	1.41	1.53	0.641	1.14	0.43	0.235	-0.559	1.83	-0.123	1.43	-0.0568	2.85	1.86	-2.3	-0.391	0.269	0.741	0.124
chr12:112753151-112753502	-0.674	-0.548	0.842	1.87	-0.0901	-2.12	-2.96	-0.358	-0.254	0.239	-0.668	-1.99	-2.13	4.23	-0.333	-0.486	0.314	-2.98	0.963	-0.0692	-0.514	0.712	-0.91	-1.34	-3.05	-3	0.428	0.232	1.06	-2.16	-0.712	-0.644	2.18	0.85
chr14:31447262-31447670	-0.55	-1.19	-1.11	-3.1	-0.759	-1.74	-0.761	1.53	2.17	1.74	0.655	1.91	0.23	-0.0984	-0.856	-0.416	0.02	-2.64	1.13	0.161	-1.11	-0.0828	0.703	-1.17	-2.26	-3.32	-0.612	-2.26	-2.11	-1.57	2.76	-1.08	1.35	-0.694
chr1:107802921-107803207	-0.788	-1.48	-1.06	0.816	0.147	1.6	1.29	0.25	-1.54	-1.03	-1.48	-1.46	-0.847	-1.74	-2.67	-1.42	1.25	-0.579	2.41	1.39	1.87	0.415	2.1	-0.824	-0.321	-0.862	0.61	-0.719	-0.556	3.13	2.95	-0.11	1.71	0.723
chr17:29578397-29580307	-2.11	0.104	1.41	1.23	-1.31	0.153	-3.01	0.256	-1.92	-1.26	1.34	0.542	-2.66	0.504	0.711	-1.11	0.481	-2	1.24	0.0456	0.534	0.274	-0.368	-0.612	-2.09	-0.894	0.0905	0.96	0.264	-0.966	1.08	-0.466	0.659	0.268
chr6:31054332-31055546	1.29	-0.986	-0.592	-0.471	-1.99	-0.183	-2.68	-0.0305	-0.462	-0.73	0.301	-2.36	-2.49	-1.09	-4.32	0.0922	0.0146	-1.74	0.686	0.404	0.265	0.0638	-0.00154	-0.428	-3.26	-0.982	-0.291	-3.08	-1.92	-0.157	0.699	-0.677	-0.00041	0.152
chr6:127190291-127190692	-0.583	1.61	1.21	3.33	0.0618	1.85	-1.72	0.0205	-2.18	-2.14	-1.4	-1.41	-0.302	4.43	1.61	-2.07	0.349	-3.5	-0.907	1.78	1.02	0.0538	0.3	-1.45	-3.22	-2.97	0.279	-0.897	-2.41	-2.7	-1.61	0.778	-0.863	-0.101
chr10:17238255-17238470	-0.846	0.0611	-0.0703	-2.76	-1.75	1.04	0.979	-1.1	-0.149	-1.05	0.395	-1.92	-1.72	-2.27	-3.44	-0.974	1.05	1.87	-1.99	-0.34	0.472	-0.307	0.00269	2.44	2.42	2.48	-0.601	-3.39	-5.28	-0.794	2.14	-0.489	-1.55	0.368
chr8:96964777-96965942	-0.88	0.198	-0.0686	-1.92	-0.882	0.149	0.554	0.939	-0.562	-0.927	0.208	0.453	-3.34	-1.11	-2.91	-0.188	1.43	-2.13	0.242	0.671	0.958	0.342	0.272	-0.912	-2.6	-1.71	0.562	-3.08	-2.78	0.365	0.822	0.347	0.359	-0.0665
chr19:41520435-41521082	-1.84	1.82	-0.342	-1.06	-0.522	0.585	-4.8	0.497	1.19	1.12	0.484	4.11	-2.8	-1.07	-0.235	-0.599	0.587	-1.04	2.15	0.0612	0.956	-0.313	-0.853	-1.18	-0.745	-2.92	0.615	-2.03	-0.125	-1.53	0.525	1.81	1.11	0.111
chr3:78981080-78982162	1.35	0.269	1.3	1.94	0.955	0.619	-3.61	0.209	0.658	-0.111	-0.202	-1.21	0.507	0.944	-2.13	-1.19	0.43	0.601	-0.959	0.205	0.931	-0.0375	-0.492	-0.865	1.82	-1.1	0.569	-2.62	-2.59	-2.4	0.589	0.64	0.975	-0.239
chr9:62905443-62905657	-0.484	1.9	-1.63	-2.19	1.66	1.72	-3.01	1.35	-2.25	-2	0.202	-0.308	-1.76	-1.28	-3.52	-0.863	-0.687	-3.68	0.741	1.45	-0.825	0.708	0.186	-1.81	-4.57	-3.64	0.891	-0.394	0.68	-1.14	0.533	-0.332	-0.924	-0.67
chr2:11298388-11299182	0.958	1.24	-2.41	-3.34	1.42	0.495	-3.95	-0.235	0.754	0.543	0.771	2.55	-1.09	-2.58	-3.18	3.4	0.562	-0.721	0.167	1.89	1.44	0.34	-0.654	-0.81	0.569	-0.859	1.86	0.256	-0.688	2.43	1.34	0.985	-0.0526	0.32
chr19:34510245-34510611	-1.97	-0.264	0.0083	0.52	-2.72	3.09	-2.33	-0.707	1.26	1.11	-1.91	-4.7	-4.01	0.117	-1.81	-2.98	-0.242	-2.89	-1.99	1.05	0.491	0.693	0.319	-1.71	-3.29	-2.89	0.517	-3.45	-3.49	-0.266	-0.714	0.619	-0.921	1.13
chr11:43190053-43191995	-0.439	-0.86	-0.392	-2.32	-0.504	-0.0825	2.65	1.37	-0.0966	0.094	0.721	2.2	-2.63	-0.737	-0.937	1.18	0.839	-1.74	2.35	-0.0699	-0.821	0.0167	1.21	-0.395	-1.38	-1.14	0.0414	-0.706	-1.5	-1.44	-0.219	-0.324	0.371	0.613
chr10:87835819-87836117	-2.08	-0.961	-0.788	-3.46	-0.719	-0.657	1.03	-0.19	-0.338	-0.335	0.273	-3.41	-4.9	-2.75	-4.07	-2.76	-0.535	-2.98	1.38	0.265	1.04	0.365	-0.693	-1.15	-4.69	-2.09	-0.0561	-0.521	-2.6	-2.05	1.57	-1.21	0.22	-0.121
chr2:79068405-79068879	0.0111	-0.946	-1.26	-0.281	-1.14	-1.62	-5.47	-0.553	0.122	-0.154	0.176	-4.72	-2.36	-1.31	-2.63	-1.42	-0.705	-3.01	-1.52	-0.705	0.00511	-0.613	-0.952	0.98	-3.16	-0.193	-0.885	1.38	-0.259	-1.8	-0.769	-1.51	2.27	0.0132
chr13:44499205-44499983	1.37	-0.358	1.09	2.45	-0.584	-0.474	-2.53	-0.94	-1.33	-0.865	0.0691	-0.81	-3.2	2.04	1.11	-2.31	-0.559	0.438	-0.0689	0.629	0.738	0.167	-0.463	0.177	-1.61	0.65	0.091	-0.0833	0.348	0.168	-2.16	0.508	0.298	0.547
chr10:77569195-77569455	-0.999	-1.68	0.592	0.577	0.33	-2.54	-2.48	-0.825	2.29	1.73	-0.0403	2.84	-0.989	0.922	-0.548	-1.56	-0.822	-1.12	-1.46	-1.58	0.898	-0.323	-1.08	0.47	-2.62	-0.19	-1.52	-0.304	-0.319	-3.17	-1.54	-0.781	-0.502	0.152
chr10:36914071-36914280	3.85	1.24	-0.392	-1.47	1.34	3.26	-6.09	-0.973	-1.44	-1.9	-2.27	-5.01	3.64	-1.31	-3.6	4.49	0.236	-2.93	-2.22	1.84	3.59	1.71	-0.934	-1.11	-4.24	-2.91	-0.116	-4.54	-5.22	-2.53	-1.56	-0.916	-0.0346	0.455
chr13:44603693-44604041	-0.814	-0.436	-0.422	-0.175	-0.68	-0.0243	-1.27	-0.554	-0.651	-0.632	-0.816	-1.05	-4.21	-1.16	-0.578	3.85	1.58	-1.17	0.198	1.32	0.889	0.496	0.535	-0.659	0.059	-0.942	0.76	1.47	0.605	0.306	1.17	0.488	-0.432	0.748
chr6:31015291-31018869	0.199	-0.14	0.0269	-0.407	-0.692	0.575	-0.319	0.304	1.03	0.846	0.572	0.237	-0.382	1.05	0.737	0.0475	0.202	0.814	0.0453	0.533	0.697	0.154	0.74	0.203	-0.54	0.331	0.587	-2.44	-1.22	3.04	1.21	-0.115	0.215	0.453
chr9:110968738-110969244	-1.03	-1.29	-1.88	-3.14	0.392	-0.996	-4	-0.521	2.14	1.49	-2.27	-2.24	-2.65	-2.61	-4.18	-1.92	1.59	0.118	-0.451	0.0873	0.296	-0.0644	0.94	-0.431	-1.57	-1.3	-0.631	-0.343	-1.51	-1.27	2.79	-1.04	-0.613	0.241
chr10:95757342-95757734	-1.34	0.966	0.222	1.15	-0.417	3.22	-3.05	-0.102	-0.472	-0.0773	0.646	3.08	-2.93	2.04	2.14	-1.11	-0.0113	-0.51	-1.23	0.761	1.62	0.494	-0.0866	-0.106	-1.13	0.751	0.64	5.86	5.89	-0.929	-0.156	0.493	-0.381	1.07
chr12:88200805-88200970	2.83	1.15	-2.02	-4.48	0.267	0.396	-0.444	-0.399	-1.4	-0.797	2.47	-3.74	2.54	-2.32	-5.38	0.15	0.939	-2.47	-0.23	0.396	1.71	0.278	0.216	-1.04	-1.84	-2.74	-0.293	-2.4	1.37	-0.386	-0.53	-1.58	-0.85	0.828
chr4:128709222-128711782	1.34	1.93	0.784	0.838	1.26	2.46	-0.881	-0.0331	0.141	0.437	0.738	2.16	0.331	1.53	2.07	-0.147	0.577	0.153	0.777	1.52	0.985	0.311	0.189	1.09	0.75	1.87	0.995	-1.47	-1.48	0.347	0.613	0.851	0.336	-0.0695
chr10:77593801-77593988	-1.24	0.637	-1.97	-3.16	1.4	1.12	0.483	0.913	-1.56	-1.61	-1.83	-4.08	-1.65	-3.64	-4.53	-0.913	-1.46	-3.57	-2.98	0.772	-2.33	-0.396	0.757	-1.97	-5.43	-3.13	-0.435	-2.78	-1.41	-1.51	-2.81	-0.861	-0.165	-0.0701
chr1:172946981-172947722	0.231	-1.01	0.282	1.68	2.86	-0.683	0.169	1.15	-2.06	-1.31	0.00935	1.44	-0.447	3.62	2.56	-0.938	-0.492	-3.5	0.703	-0.331	0.125	-0.0362	1.24	-1.45	-4.56	-2.85	-0.773	-1.5	-0.231	-1.67	2.47	-1.13	1.26	-0.355
chr11:46614908-46615131	-2.04	-0.874	-1.13	-3.54	-2.86	-0.914	-4.73	-0.136	-2.17	-3.11	-0.284	-0.955	-1.37	-3.46	-4.12	-3.94	-0.122	-2.73	-0.615	0.0768	-0.0841	-0.49	-0.807	0.957	-3.09	0.739	-0.0605	2.25	0.118	-3.67	1.43	-1.01	-0.867	-0.765
chr16:93141912-93142565	2.77	-0.554	0.407	0.0203	0.34	0.484	-2.13	-0.144	-0.238	-0.633	-1.44	-3.42	0.7	0.194	-1.47	6.17	0.284	0.931	0.934	-0.747	0.0542	-0.0493	0.158	0.0565	-2.34	0.542	-0.00445	-0.857	-4.92	-1.48	0.108	-1.15	-0.592	0.216
chr17:27188437-27188870	1.44	-0.225	-1.1	-2.1	0.0993	-1.65	-0.862	-0.196	0.931	0.714	0.227	3.1	3.17	-0.906	-3.71	2.51	0.792	-0.348	-1.02	0.161	-0.185	0.58	1.89	0.845	-0.0207	1.85	0.661	-2.99	-1.48	1	0.813	0.0632	-0.901	0.136
chr7:120323752-120323992	-0.0899	-0.0729	0.867	1.49	0.734	0.935	-4.35	0.24	0.157	-0.858	1.32	-2.98	-2.04	0.574	-1.77	1.54	0.345	1.86	-1.1	0.829	-0.384	-0.251	-0.44	-0.505	-2.88	0.989	0.145	-0.469	-2.69	-1.74	-2.95	0.0188	0.0368	0.547
chr18:65535287-65536078	2.03	0.65	0.366	-1.71	1.01	2.12	-4.78	0.442	0.62	0.581	2.89	2.79	1.44	-0.951	0.349	0.874	0.342	2.25	0.612	1.89	1.65	0.711	-0.468	2.14	1.27	2.04	1.1	1.14	1.49	-0.947	-0.827	1.6	-0.252	0.472
chr16:84603601-84603834	-0.658	0.672	-2.65	-4.94	-1.53	1.81	1.53	-0.127	-3.85	-2.71	-1.43	-4.81	1.08	-4.23	-5.42	-1.6	-8.12e-05	-3.16	-1.05	0.234	1.69	0.268	0.972	-1.67	-2.05	-3.3	0.159	-3.72	-5.61	-0.325	-0.803	-0.972	0.157	-0.366
chr12:32990767-32991982	-0.407	1.39	0.473	1.6	-0.628	1.15	-0.761	0.721	0.0773	0.51	-0.729	-2.33	-1.64	0.438	-1.37	-1.15	-0.207	-2.53	-0.0219	1.24	1.19	0.631	-0.0414	-0.71	-2.35	-0.908	1.15	0.121	0.0278	-0.94	1.75	0.57	0.64	0.404
chr14:103420148-103420514	0.883	1.09	-0.0861	0.00143	2.52	2.21	-1.89	-0.492	-1.06	-1.79	-1.92	-0.812	-1.28	-1.1	-3.59	2.14	-0.0802	-1.65	-1.73	0.742	1.66	0.32	0.18	-1.12	2.05	-0.592	0.601	-2.51	-4.8	-2.51	1.81	-0.855	-0.299	0.174
chr8:123248553-123249639	0.193	-0.57	-0.97	-2.08	0.69	-0.953	-1.42	-0.186	-0.852	-0.842	-0.0462	-1.32	-0.156	-1.81	-2.78	0.968	-0.292	-2.66	0.725	-0.0279	0.545	-0.257	-0.424	-1.55	-2.43	-2.45	0.336	-0.853	-0.363	-0.687	1.19	0.156	0.111	-0.0606
chr5:123154396-123154951	-1.51	-0.795	-1.3	-2.38	-0.382	0.875	-1.41	-0.666	-0.934	-0.71	1.08	-1.79	-2.71	-0.77	-1.73	-0.775	0.603	-1.99	1.42	0.109	-1.2	-0.607	0.248	-1.18	-3.3	-2.16	-0.149	-1.12	-1.82	-2.93	1.53	-1.09	-0.0395	-0.0539
chr10:37040191-37041344	0.315	0.0725	0.679	1.21	-0.82	0.345	-1.9	0.157	1.18	0.697	0.642	-2.33	-0.475	1.37	-1.78	0.348	0.171	-1.47	0.263	0.323	-0.0903	-0.128	-0.604	-0.0624	-0.0445	-0.336	-0.0578	-3.7	-3.89	-1.55	-1.14	-0.39	-0.0152	-0.689
chr16:5429645-5429847	1.69	0.25	-2.27	-5.24	1.69	2.23	0.631	0.593	3.03	2.59	2.98	-3.46	0.369	-4.31	-6.39	1.24	-0.178	-1.49	0.611	2.77	1.84	-0.0517	2.29	-0.175	-2.38	-1.63	1.2	0.221	-0.738	1.81	1.47	1.27	0.968	0.0196
chr6:31021101-31022067	-2.78	-0.893	0.554	-0.63	-1.98	-1.08	-4.24	0.22	-2.69	-2.83	1.33	-1.32	-4.64	0.469	-0.625	-1.67	0.629	-1.1	-0.18	-0.535	0.434	-0.156	-0.494	0.449	-1.53	-0.756	0.294	-2.54	-1.42	-0.787	-1.01	-1.35	-0.139	0.436
chr2:166564431-166564796	-0.951	-0.0645	2.24	-2.65	-0.964	-0.71	-6.02	0.282	-0.908	-1.67	0.552	-0.199	-3.58	-1.24	-2.45	-2.1	1.09	0.85	0.659	-0.503	-1.11	-0.477	-0.419	0.65	2.05	0.724	0.293	-3.59	-0.505	-2.63	-0.592	0.457	0.818	1.57
chr15:33997598-33997836	-3.41	-2.6	-3.3	-3.19	-3.5	-3.63	-4.39	-0.261	-1.2	-1.37	-0.172	-3.93	-3.87	-1.97	-3.36	-1.82	-1.26	-1.23	0.85	-1.26	-1.47	-0.244	-1.34	0.913	-3.54	-0.969	-1.55	-4.93	-4.84	-4.5	-2.78	-0.491	0.477	0.905
chr8:123208503-123210958	0.292	0.408	-0.448	-1.17	0.237	-0.121	-0.494	0.404	2.2	1.67	0.81	1.18	1.23	-1.67	-3.13	0.73	0.109	1.33	0.941	0.474	0.803	0.256	-2.15e-05	0.0357	0.163	0.0571	0.596	-1.82	-1.83	1.3	1.19	0.253	0.676	0.564
chr16:25025141-25025546	0.791	-2.16	-0.774	-0.84	-0.46	-2.7	-3.81	-0.465	-1.09	-0.658	1.02	1.42	-2.34	-0.733	-2.27	-2.15	-0.042	-0.307	-2.38	-0.325	-1.54	0.25	-0.651	0.984	-0.851	1.04	-0.533	-2.76	-2.46	0.492	-0.526	-1.53	-1	0.58
chr9:61179205-61179467	-0.158	-1.71	-2.09	-1.5	-0.621	-2.65	-3.78	1.23	3.65	2.11	-0.153	-0.902	-1.82	-2.8	-1.44	-0.0476	-0.00139	-1.37	0.244	-1.76	-1.48	-0.517	0.165	0.835	-1.26	1.04	-1.15	-2.39	-2.09	-2.29	-1.09	-1.51	0.934	0.628
chr17:43674003-43674515	1.73	0.00674	0.118	-1.95	0.264	-0.242	-4.02	-0.388	0.128	-0.453	-0.061	-0.0115	0.191	-2.3	-4.14	1.92	0.0761	-2.98	1.23	0.68	-0.685	0.627	-0.181	-1.2	-4.38	-2.13	0.863	-2.22	-2.85	0.0442	-1.74	-0.446	0.0581	0.839
chr4:63532294-63532537	-0.178	-1.89	-1.62	-3.28	-0.607	-2.8	-2.53	-0.87	-3.74	-3.47	0.251	-4.04	-2.45	-3.85	-3.97	-1.75	-1.6	-4.97	-2.86	-1.19	-0.649	-0.159	-0.217	-1.31	-5.71	-2.82	-0.487	2.63	-1.45	2.81	-1.89	-1.11	1.16	0.272
chr11:117842404-117842902	-1.11	0.237	-0.169	-0.887	-0.327	-1.4	0.235	0.357	-0.102	-0.188	3.62	-4.47	-1.41	-0.824	-2.55	-1.81	1.08	0.572	-1.48	-1.19	-0.574	-0.111	0.183	0.495	0.026	-0.48	0.418	0.271	-2.61	1.66	0.228	-0.8	-0.12	-0.215
chr4:33348160-33348709	2.74	1.81	-0.186	-1.84	1.27	-0.459	-0.183	0.311	3.27	3.33	-0.498	2.49	-0.652	0.957	-0.856	2.68	0.153	-1.05	3.36	1.3	0.459	0.856	-0.092	0.135	-3.54	0.229	1.21	2.69	4.16	-0.409	-0.812	2.52	0.156	1.19
chr5:23399749-23400503	-1.89	0.14	3.23	2.96	-0.288	1.95	-2.29	0.81	-2.25	-1.81	1.84	-1.16	-2.79	1.74	1.16	-1.92	0.508	-0.509	1.16	1.61	0.897	0.073	-0.393	-0.0094	-1.43	0.696	1.01	1.7	-1.56	-1.16	0.898	1.92	0.277	0.0381
chr16:23993471-23994655	-1.04	0.586	1.36	0.584	-1.58	1.88	-4.22	0.964	-1.43	-1.45	0.95	-0.224	-1.53	1.05	2.52	0.299	0.333	-2.76	-0.0632	1.27	1.25	0.703	-0.807	-0.0625	-1.57	-1.03	0.173	-1.04	-1.95	0.697	1.23	0.0667	0.442	0.0138
chr9:45105982-45106430	0.227	0.103	-1.95	-3.31	-1.12	-0.119	0.544	-0.536	1.62	1.74	1.91	0.141	-1.79	-2.68	-4.61	-0.32	0.968	-4.04	-1.11	-0.311	0.735	-0.317	-0.156	-1.52	-3.97	-2.07	0.0844	-2.37	-0.88	-0.88	-0.25	-0.374	0.514	-0.041
chrX:12785029-12785393	1.74	3.17	-1.23	-3.72	1.79	2.65	-4.5	0.826	-2.06	-1.32	0.276	-0.343	-2.47	-2.23	-4.66	-0.275	-0.284	3.97	0.497	2.33	0.7	0.848	-0.544	3.26	2.56	4.48	2.37	-0.443	-0.675	-1.18	0.452	2.02	0.359	1.25
chr7:81837593-81837822	-2.97	-2.35	-2.34	-2.81	-1.5	-2.26	-5.86	-0.968	-0.134	-0.392	-2.08	-4.36	-2.89	1.81	-2.78	-0.543	-1.05	-3.65	-0.925	-0.0207	-0.633	-0.299	-1.99	-2.19	-6.18	-2.41	-0.703	-5.46	-3.39	-3.44	-1.16	-1.9	-0.423	-0.0796
chr1:193263000-193263233	-2.78	1.52	-0.259	-2.81	-2.9	0.966	-4.44	-0.422	-2.53	-1.52	0.927	-0.377	-4.17	-1.99	-3.01	-3.22	-0.64	-3.67	-1.28	0.771	2.7	0.72	0.131	-1.05	-4.05	-1.96	1.35	-4.53	-3.41	-0.892	-2.14	0.954	0.882	0.459
chr11:20947483-20947824	-1.63	0.997	-0.382	-2.38	-1.3	0.0257	-4.92	-0.404	0.731	2.13	-0.08	-2.16	-1.37	-0.391	-2.42	-0.909	1	0.855	0.488	0.218	0.107	0.078	-0.918	-0.012	0.782	0.221	1.36	-2.9	-2.35	-3.11	1.45	0.89	0.252	-1.25
chr5:77681154-77681517	2.13	0.915	1.07	0.178	-1.6	0.349	4.15	-0.875	4.37	2.74	3.03	0.0639	0.632	0.879	-3	2.05	1.78	-0.343	1.97	-0.826	-0.536	0.04	2.22	-0.464	-1.03	-0.535	-0.49	-3.99	-3.53	-1.21	-0.836	-1.4	-0.416	-1.52
chr13:49273373-49273717	-3.05	-0.75	0.802	1.28	-2.56	-0.353	-0.126	-1.6	-2.92	-3.79	2.16	-0.847	-3.88	1.62	-0.00941	-3.68	-0.267	3.41	-1.41	0.321	0.879	-0.246	1.62	2.83	0.533	4.21	0.54	-1.1	-2.91	0.104	0.817	-0.504	0.153	-0.258
chr5:101065601-101066395	-0.109	0.0519	3.77	5.22	-0.441	-0.814	-4.67	-0.547	-0.234	0.27	-0.338	-0.337	-1.72	3.36	3.19	0.718	0.263	-0.953	-0.91	1.25	-0.241	0.666	-0.403	-0.469	-2.83	-1.49	0.391	5.71	5.16	-1.02	-0.372	0.465	0.129	0.489
chr3:108529171-108529711	-0.56	0.277	1.46	3.39	-2.23	1.75	-2.28	-0.421	0.704	0.0423	1.84	-0.947	-0.751	0.937	0.435	0.703	0.644	-1.72	0.0431	1.99	0.712	-0.146	-0.193	-1.05	-0.51	-2.95	0.811	-1.79	-2.07	1.09	1.14	0.643	0.444	0.0982
chr13:55530484-55531283	-1.37	0.102	-0.751	-1.2	-2.51	2.28	-4.76	0.233	1.57	2.03	0.636	3.09	-4.45	1.06	-1.69	-0.298	0.304	-0.806	1.5	0.646	0.436	0.17	-1.35	0.377	-2.61	-0.779	0.536	0.4	-0.882	-1.73	1.83	-0.0229	0.289	-0.0105
chr6:31038073-31039703	0.415	0.446	0.169	0.953	0.171	0.126	1.81	-0.3	2.12	0.814	-0.802	1.42	-0.52	1.56	-0.0633	1.32	0.192	-2.09	0.397	1.13	0.396	0.182	1.17	-0.205	-1.85	-0.759	1.12	0.964	2.74	-0.547	-0.0839	1.34	0.574	0.313
chr13:43873601-43874084	0.655	1.68	0.969	-1.78	-0.79	2.14	-3.8	0.224	-0.848	-1.09	0.648	-1.86	-0.648	0.504	-1.43	-0.273	1.81	1	5.57	1.64	1.43	0.457	-0.857	-0.542	2.09	-0.185	0.844	0.00895	-0.163	-1.86	1.31	0.903	-0.0748	0.48
chr10:8635349-8635945	-2.16	-0.047	0.391	0.481	-0.0709	-0.374	-2.08	-0.326	-2.5	-2.71	-0.354	-1.06	-2.74	0.557	-2.48	-1.4	-0.728	-0.39	-1.4	-0.563	-0.835	-0.313	1.19	-0.0681	-0.847	-0.177	-0.0904	2.96	-0.279	0.00661	-1.71	-0.331	0.247	0.708
chr1:182223085-182223357	1.93	-0.774	-0.69	-0.218	1.06	-0.479	-1.12	-0.0293	-1.89	-1.5	-2.27	1.21	-1.24	-2.31	-5.45	-0.768	1.29	-5.28	2.03	0.131	0.274	-0.00837	-0.374	-2.35	-5.03	-4.69	0.166	-2.94	-2.84	2.94	3.82	-0.743	1.87	0.989
chr4:8937625-8937927	-0.063	-2.15	-1.29	-2.32	-0.924	-2.74	-3.49	-0.551	-1.03	-1.78	-0.328	-2.12	-0.876	-2.79	-4.66	1.09	1.2	0.774	-0.592	-0.624	-0.0526	-0.695	0.311	-0.129	0.716	-1.34	-1.71	-1.52	-3.84	-2.99	-1.86	-1.8	-0.442	-0.0677
chr9:45082824-45083246	-1.92	1.93	-2.28	-3.55	-1.56	1.29	-4.56	0.17	-1.32	0.31	0.323	-2.53	-5.39	-2.98	-4.59	0.0966	0.579	-0.86	0.258	2.5	0.172	0.205	-0.31	-0.486	-2.4	-2.14	1.31	-3.16	-1.13	-2.31	0.717	2.83	-0.676	0.296
chr16:3733256-3733728	0.244	-1.36	-1.81	-2.53	-0.723	0.382	-4.51	2.92	-1.38	-2.5	-0.694	1.38	-1.82	-1.84	-3.26	-1.76	0.397	0.293	-1.35	1.04	0.128	-0.465	-0.839	0.2	0.382	-0.0482	-1.01	-1.29	-1.94	-2.31	1.36	-0.846	-0.121	-0.173
chr3:137483621-137484022	-1.7	0.382	-0.339	-1.2	-0.0607	-0.246	-4.23	0.0507	-2.12	-1.07	-0.516	-3.77	-4.8	0.212	-1.22	-1.85	-0.376	-1.82	-1.78	0.121	0.739	0.485	-0.731	-0.513	-2.91	-2.12	0.391	3.98	4.52	-0.782	-1.48	-0.706	0.23	1.22
chr4:104943682-104944421	-2.33	0.0461	0.793	1.65	-0.34	-0.553	-1.28	1.45	-1.67	-2.22	-0.465	-0.00391	-2.09	1.37	0.884	-1.59	0.557	-3.36	0.0728	0.56	0.776	0.131	0.00769	-0.814	-3.12	-2.04	-0.607	3.31	4.47	-1.11	3.37	-0.265	1.02	0.557
chr13:42488623-42488918	-3.22	-1.26	1.6	1.59	-3.79	-0.0447	-2.97	-0.963	-3.56	-3.09	-0.831	-0.648	-4.28	-4.28	-4.81	-4.25	0.0953	0.0342	-1.45	-1.1	-0.677	-0.986	0.457	-0.0041	1.45	0.0585	-0.961	-4.02	-5.04	-1.81	-2.04	-1.23	-0.101	0.723
chr2:79067870-79068189	-2.02	-3.16	-1.21	-1.77	-1.96	-2.63	0.993	-0.225	-0.227	-0.887	1.5	0.412	-2.96	-1.74	-1.2	0.181	0.314	-2	-1.19	-1.08	-1.7	-0.92	0.201	-1.82	-4.13	-2.48	-2.37	-3.42	-2.37	0.476	-1.12	-2.01	0.309	-0.484
chr16:84590775-84591076	-1.32	-0.0659	-0.52	-0.846	2.78	0.458	-1.48	0.00803	-3.83	-3.74	0.725	-0.295	-3.86	2.57	-2.42	-1.9	0.143	-3.55	0.183	-0.156	0.688	-0.0089	0.521	-1.26	-3.45	-2.89	0.15	-2.19	-4.27	-1.84	-1.96	-1.08	0.169	-0.856
chr10:117309650-117309903	-1.89	-1.78	0.522	-3.08	-1.63	0.209	-4.75	-0.883	-3.14	-2.89	-0.204	-2.86	-3.15	-2.08	-2.67	-2.21	1.45	-2.04	-1.24	-1.06	0.264	-0.361	-1.19	-0.215	-2.51	-1.79	-0.586	3.3	3.27	-0.518	1.7	-1.46	0.299	-0.528
chr2:68625982-68626215	1.96	-2.22	-0.725	-3.23	-0.571	0.678	-2.92	0.819	-1.45	-1.59	2.53	-3.67	1.05	-2.29	-5.24	2.88	0.785	-4.16	0.0326	0.477	0.733	-0.731	-0.0224	-1.63	-4.1	-1.86	-1.25	-3.41	-2.04	-1.19	-1.14	-1.01	1.07	0.707
chr2:30776442-30776825	0.541	-2.07	-2.05	-2.96	-0.0762	-2.27	-4.15	-0.333	-0.301	-0.438	1.16	-0.412	1.99	-2.31	-3.8	0.486	1.29	-0.752	1.47	-0.566	-1.75	-0.591	-0.617	-1.78	-0.663	-2.46	-1.02	-3.69	-1.86	-0.921	-2.13	-0.358	-0.628	0.377
chr3:143800289-143800847	-1.6	-1.38	0.104	-0.2	-1.96	-1.37	-4.28	0.714	0.147	-0.514	1	-1.99	-3.57	0.952	-0.22	1.92	0.306	-0.552	-1.37	0.0747	0.117	-0.544	-0.141	1.46	-0.908	1.87	-1.14	-2.46	0.371	-1.9	-0.891	-1.45	0.833	-0.125
chr8:69014073-69014868	-1.67	0.197	0.413	-0.353	-2.31	1.5	-2.59	-0.463	-2.9	-2.66	2.96	-0.97	-3.03	0.629	-1.32	2.45	-0.733	0.363	-0.302	0.18	-0.224	0.145	-0.589	1.36	-2.81	1.51	0.37	2.54	0.854	-1.51	0.0431	0.229	-0.677	0.478
chr15:74751198-74752454	0.32	-0.0173	-0.0316	-0.0621	-0.898	-0.515	3.23	0.012	0.12	-0.198	1.17	0.147	0.406	0.351	-0.931	-1.39	0.625	-0.44	2.71	0.641	0.834	0.456	1.16	0.604	-2.59	-0.402	0.711	0.584	-0.966	4.32	1.65	1.21	-0.408	0.661
chr2:167711650-167712374	-0.327	1.35	-0.614	-3.21	0.209	0.951	1.68	-0.313	-0.779	-1.12	1.19	-0.242	-0.347	-2.32	-4	-0.343	0.578	-1.16	0.269	0.517	0.646	0.187	0.736	-0.0234	1.41	-1.17	0.43	-0.45	-0.971	0.676	0.267	-0.674	0.97	-0.583
chr11:109205260-109205783	1	1.78	-0.234	-0.243	-0.569	-0.715	3.05	1.06	-0.176	0.0408	1.94	1.3	3.16	0.0126	-1.82	-0.543	0.0519	1.44	-0.248	0.482	-0.375	0.518	1.37	-0.436	-1.15	0.568	1.28	4.03	5.44	-1.97	-0.0866	0.919	0.894	0.412
chr6:129234466-129234735	3.19	0.481	-0.605	-2.63	1.53	1.03	-3.06	1.2	-3.07	-2.59	2.52	0.51	-0.0804	-0.724	-4.4	2.83	-1.08	-1.68	-1.31	1.22	1.02	1.09	0.733	-0.344	-2.52	0.723	1.44	-2.08	-2.12	-3.56	-1.1	1.42	2.61	-1.58
chr11:83358858-83359223	-2.89	-0.972	-0.178	-0.455	-2.81	-2.38	-4.71	0.336	-3.31	-3.43	0.265	3.62	-2.05	0.462	0.155	-2.07	-0.612	-3.18	5.37	-0.336	-1.1	-0.779	-1.19	-1.64	-3.45	-3.46	-1.19	-4.04	-1.85	-1.66	-0.0634	-0.447	1.39	0.471
chr9:45079836-45080603	0.88	1.39	-0.506	-1.75	0.959	0.608	-1.76	0.615	1.09	1.62	0.928	-0.665	1.15	1.4	-1.5	-1.47	0.417	3.22	1.39	1.3	0.0567	0.456	0.652	0.652	-0.29	1.19	0.729	-1.06	-0.201	-1.76	-0.555	0.886	0.22	0.687
chr9:45088929-45089749	2.69	0.113	-0.873	-1.72	-0.721	1.39	-3.5	0.942	-1.69	-1.92	-0.721	-1.84	0.658	-1.96	-3.23	4.1	0.584	-1.94	-0.298	0.676	1.2	0.146	-0.0253	0.556	-2.69	-1.37	0.152	-3.11	-2.16	-2.27	-2.51	-0.123	-0.171	0.313
chr4:132996354-132996667	1.97	1.67	0.233	0.928	2.52	2.29	-5.88	-0.145	-0.905	-0.817	-0.9	3.08	-0.559	2.8	-0.614	-0.00342	0.358	-3.61	0.238	2.29	-0.803	0.806	0.105	-1.65	-2.17	-2.66	1.97	-2.66	0.0374	-2.24	2.88	0.532	1.57	0.452
chr17:84482595-84482950	-0.863	-1.36	-1.97	-2.46	0.167	-0.0223	-1.16	-0.529	-0.553	-1.54	-1.68	-1.36	-2.13	-1.5	-3.95	-2.34	1.42	-2.19	-0.176	1.24	2.6	0.766	0.095	-0.242	-2.73	-1.04	-0.363	-1.17	-0.837	-0.863	2.34	-0.688	-0.107	0.645
chr11:8585382-8585539	-1.62	-1.07	-2.17	-2.59	-3.15	-1.65	-5.01	-0.758	1.31	1.59	4.93	4.26	-0.871	-0.0398	-2.22	-0.607	-0.854	-0.545	-1.93	-1.34	-0.766	-1.61	-0.735	0.583	-3.83	-0.437	-1.77	-4.17	-4.12	-3.55	0.125	-0.781	-1.09	-1.01
chr9:62906819-62907214	-0.876	0.176	0.29	-1.33	-2.13	-0.55	-4.92	-0.53	-1.59	-1.86	-1.69	-1.31	-0.588	-2.25	-2.2	-1.04	0.384	-0.269	-1.34	0.986	0.0758	0.73	-0.0586	0.278	-1.87	-0.0437	0.784	-1.72	-0.78	-3.19	2.21	1.45	-0.916	0.457
chr1:173546218-173546778	-0.036	-2.14	-1.74	-3.35	-0.856	-1.24	-1.63	0.237	-2.71	-3.21	-0.955	-1.09	-1.96	-2.09	-4.37	-0.183	0.531	-2.7	-0.693	-0.209	-0.713	0.537	-1.25	-0.299	-1.9	-2.13	-0.522	-0.383	-0.293	-2.48	2.12	-0.476	0.82	0.439
chr3:135381066-135381297	-4.78	-1.48	-1.05	-2.41	-3.51	-2.09	-6.57	-0.233	-3	-3.58	-0.483	2.42	-5.09	-1.63	0.448	-3.74	1.59	0.953	-0.588	-1.56	-0.656	-0.437	-1.87	1.64	-0.689	1.18	-0.794	-2.31	-3.92	-3.68	2.01	-1.95	0.347	0.118
chr14:103412966-103413373	-1.25	-0.386	-1	-1.98	-1.18	0.549	-0.995	-0.11	-1.99	-2.25	-0.0854	2.38	-0.332	-1.53	-3.5	1.67	0.552	2.73	-1.41	0.785	0.809	-0.0308	0.202	1.24	3.52	2.25	-0.281	-2.38	-0.56	-0.578	2.17	-0.966	-0.0139	0.23
chr4:144843476-144844591	-1.21	-0.344	-0.217	-0.397	-0.548	-0.743	-0.74	0.457	0.549	-1.12	0.655	2.27	-0.858	-2.04	-3.35	0.116	0.136	-2.74	1.83	0.42	0.0786	0.214	1.17	-0.129	-3.58	-2.04	0.68	0.238	-0.171	-1.26	-0.361	0.794	-0.38	0.535
chr12:56544037-56544623	1.64	-1.34	-1.1	-0.374	-0.674	-0.0515	-3.08	-0.251	0.536	0.104	-0.341	0.239	0.426	-2.15	-2.79	3.16	0.616	2.64	0.777	0.441	0.702	-0.137	0.17	2.51	1.68	2.34	0.335	0.19	-1.89	-0.292	1.05	-1.14	1.65	0.538
chr1:37045222-37045383	-1.96	-2.58	-1.08	-2.22	-3.34	-1.71	-4.59	0.203	-1.56	-1.99	-2.58	-3.21	-0.777	0.502	-0.482	-3.43	0.986	-4.15	-1.18	-0.24	-1.3	0.417	-0.013	-1.46	-5.82	-3.56	-1.33	-2.06	-2.29	-1.37	1.69	-1.39	0.686	-1.1
chr11:117839175-117842074	1.44	0.277	-1.04	-1.68	0.748	-0.323	-0.551	0.624	0.291	0.601	0.525	0.14	0.152	-0.851	-2.76	1.7	0.556	0.974	-0.18	0.632	0.156	0.184	0.4	0.789	0.638	0.598	0.0835	1.4	0.223	1.91	1.25	-0.174	0.565	0.463
chr15:33975326-33975712	-0.708	-1.21	-1.94	-1.89	-0.867	-0.858	-3.43	0.425	-1.39	-0.798	-1.38	-3.86	-1.15	-3.13	-4.23	-0.531	1.75	1.07	-0.309	-0.18	0.656	-0.738	0.314	-1.14	2.8	-1.34	-0.697	-2.67	-1.32	-2.74	2.2	-0.866	-0.32	-0.147
chr14:103411801-103412816	-1.59	0.743	0.788	0.0784	-0.63	1.29	2.29	0.0394	-0.284	0.156	-0.658	1.21	-3.31	-1.19	-2.28	0.348	0.761	0.984	0.134	1.81	1.23	0.574	0.784	0.807	-1.47	0.566	1.43	0.252	2.66	-0.5	1.35	1.02	0.322	0.0946
chr11:44318003-44318330	-2.56	0.524	0.716	-2.81	-0.22	2.1	-5.22	-0.596	0.459	0.576	0.26	-2.4	-2.75	-2.96	-5.56	-2.23	-0.302	-1.81	-2.71	1.55	0.586	0.593	-0.711	0.364	-2.4	-0.632	0.886	-2.26	-1.12	-3.61	-2.52	0.501	0.199	0.156
chr19:41981267-41981825	-1.62	0.403	2.36	-0.35	0.179	0.815	0.266	0.306	-2.01	-2.54	-1.03	-1.56	0.166	-0.437	-1.1	-0.523	-0.35	-2.85	-0.44	0.834	1.14	0.413	0.209	-0.875	-2.66	-2.56	0.279	-0.268	-0.714	-1.8	-0.499	0.21	-0.248	0.292
chr10:16921098-16921518	1.41	0.59	0.556	2.79	-1.26	-0.319	-1.33	-0.135	-1.9	-1.51	-1.29	-3.6	0.574	4.12	2.41	-0.182	1.21	-2.27	0.00129	0.514	1.16	0.212	0.235	-1.77	-2.41	-2.19	0.854	-2.95	-1	2.88	0.424	0.89	-0.377	0.367
chr12:100872045-100872237	-1.29	-3.69	-3.31	-5.75	-3.32	-3.46	0.45	1.48	-3.06	-2.24	3.13	-2.15	-2.65	-3.85	-6.93	-0.895	-1.05	-5	1.33	-3.1	0.0355	-1.04	-0.511	-2.95	-4.95	-3.98	-1.88	-5.79	-6.33	-2.26	-2.58	-1.78	-0.927	-0.357
chr12:105425890-105426024	-0.0322	-0.187	-0.285	-3.72	-1.64	-0.444	-5.35	-1.23	0.162	-0.113	0.661	-1.13	-4.35	-2.07	-3.89	-4.42	1.42	-2.15	-2.16	1.65	1.18	0.348	-2.28	-0.785	-3.55	-2.51	1	-2.37	-2.14	-5.17	-0.565	0.661	-1.42	0.0143
chr6:31082946-31083378	-0.935	0.657	1.86	1.79	2.1	1.14	-6.01	0.553	0.878	-0.717	1.65	-0.0927	-1.72	1.7	1.3	1.88	1.31	-2.4	0.488	1.17	-1.02	0.709	-1.82	-0.966	-0.446	-2.09	1.21	-2.34	-1.79	-2.82	-0.92	0.593	0.549	0.73
chr2:25404686-25405969	2.37	-0.0638	-0.19	-0.404	1.09	-0.908	2.96	0.484	0.549	0.279	0.787	2.57	0.447	1.55	0.976	3.24	0.565	2.46	0.792	-0.12	-0.247	0.151	0.832	0.231	2.38	1.2	-0.0264	-1.98	-2.14	1.6	1.31	-0.215	0.604	0.363
chr18:58691106-58691382	-2.55	1.11	0.546	-2.36	-0.468	2.77	-2.81	-1.01	-0.811	-0.638	-0.141	-4.63	-2.28	-3.16	-3.57	-3.26	-0.679	0.228	-2.86	2.64	1.36	0.494	0.317	-0.599	-2.52	1.21	1.41	-3.92	-3.64	-3.01	-1.32	1.38	-1.53	-1.48
chr15:38388176-38388448	0.0651	3.33	-0.0329	-3.55	-0.28	2.37	-3.71	-0.586	-1.35	-1.51	-1.28	-1.19	-2.3	-1.05	-3.42	-1.1	-0.0262	-2.83	1.52	2.55	1.15	0.669	-1.09	-0.591	-4.36	-1.37	2.15	-0.128	-1.6	-1.78	-0.0823	2.76	0.311	-0.369
chr13:37672597-37673092	-1.24	-0.64	-0.334	-1.68	0.448	0.0794	-3.05	0.324	0.326	1.32	0.957	4.4	-3.73	-1.38	-2.76	-2.63	0.994	-3.4	-1.4	0.126	0.788	0.106	0.583	-1.39	-2.65	-3.04	-0.501	-0.439	-1.47	-2.54	1.23	-0.871	-0.21	-0.0556
chr7:31940371-31941147	0.317	0.161	-1.66	-2.38	2.65	0.633	-2.14	0.254	0.531	0.149	1.02	-0.936	-1.07	-2.16	0.0355	1.63	0.687	-0.564	2.52	1.32	-0.143	0.624	-0.146	-0.645	-2.44	-1.76	0.725	2.26	3.87	-2.37	1.18	-0.344	-0.0336	0.28
chr7:90950394-90950633	-1.38	-0.62	0.0507	-3.52	-2.65	0.709	-4.15	0.38	-0.418	-0.112	-2.16	-3.87	-2.01	-2.9	-3.07	-2.36	0.876	-4.39	-1.46	-0.085	1.03	0.636	-0.65	-0.343	-5.48	-2.32	-0.293	-2.22	-3.58	-3.02	-1.42	-1.29	-2.29	-1.42
chr13:5817308-5817643	-2.4	0.29	-0.703	-2.65	-0.431	-0.17	-3.93	0.229	-0.601	-1.27	-1.6	-2.22	-3.35	-0.958	-1.61	-4.54	-0.564	-1.11	0.889	1.86	0.935	0.289	-0.242	0.21	-0.251	-0.428	1.29	-1.68	-2.15	0.838	2.03	0.737	0.362	0.248
chr2:122478892-122479268	-0.37	-1.01	-1.1	-2.44	-0.288	-1.33	-1.39	-0.375	-0.142	-0.465	-0.55	-4.34	-1.28	-2.78	-3	-2.37	-0.681	-2.17	-2.43	-0.957	-1.27	0.188	-0.541	-0.158	-2.26	-0.758	0.225	-2.39	-4.51	-3.2	-2.07	-0.721	-0.321	0.0828
chr18:75071153-75071387	-1.86	-2.81	0.175	0.181	-3.83	-3.67	-4.11	-0.527	4.52	4.85	0.0129	-3.72	-1.57	-2.08	-2.85	-4	-1.25	-3.46	-0.158	-2.26	-1.81	-1.88	0.373	-2.1	-3.14	-3.53	-2.72	-6.67	-4.73	1.07	-0.0171	-2.03	1.24	0.525
chr11:100861388-100861613	-1.97	-2.84	-2.8	-4.48	0.311	-3.68	-0.809	-1.13	2.57	2.65	-3.57	1.23	-2.14	0.16	-4.24	-2.37	-0.583	-5.04	-2.52	-2.11	-2	-1.32	0.19	-1.81	-4.24	-4.07	-2.62	-3.64	-4.61	-2.08	-0.4	-2.21	-0.475	-0.791
chr5:124346645-124348423	-0.572	-0.00329	0.252	-0.578	0.183	1.87	-2.96	0.146	-0.416	-0.947	-0.778	-0.667	-1.59	-0.269	-1.67	0.894	-0.125	-1.56	1.37	0.792	-0.147	0.0344	-0.161	-1.04	-2.24	-1.36	0.489	1.4	0.616	1.15	0.597	0.184	-0.324	-0.0937
chr13:42354082-42354595	1.71	-0.219	-0.605	-2.38	-0.733	-0.56	-3.2	0.448	1.72	1.96	3.12	-1.37	1.32	-2.77	-4.03	1.19	0.726	-1.77	0.24	0.405	-0.804	0.114	-0.646	0.535	-2.82	-0.746	-0.0884	-3.51	-2.32	1.13	-1.37	-0.227	1.77	-0.108
chr16:55636788-55637309	1.49	-0.0227	-0.401	0.133	2.1	-0.336	1.97	0.372	-1.8	-1.49	1.13	-0.0954	1.71	0.673	1.15	-1.19	0.138	-1.42	1.85	1.05	0.621	-0.168	2.09	0.765	-1.35	-0.843	0.609	-1.23	-1.91	-0.867	0.0382	0.318	1.15	0.785
chr1:193263711-193263932	-1.67	0.117	0.345	-1.5	0.434	1.56	-2.79	1.1	-0.218	0.31	-1.21	-2.21	-3.53	-1.17	-1.68	-2.56	0.00907	1.32	-3.33	0.346	1.73	0.201	-0.364	1.05	-1.95	0.503	0.452	-3.7	-3.17	-1.57	-0.537	-0.0261	-0.871	0.568
chr16:3729899-3730269	1.37	-2.68	-2.39	-0.988	0.028	-3.1	-3.81	0.808	-2.94	-2.65	-0.324	-1.86	1.21	-3.47	-3.31	-2.4	-0.535	-5.59	-0.592	-1.5	-2.1	-1.06	0.684	-2.57	-4.59	-4.47	-1.18	3.36	1.48	-1.19	-2.13	-1.76	0.503	1.41
chr10:56513101-56513387	-1.89	0.033	-0.594	0.00503	-2.65	-0.449	-1.35	0.183	-1.55	-1.5	-0.719	-1.65	-4.29	-3.88	-5.33	-1.33	0.406	0.0924	-0.172	2.07	0.607	0.135	0.379	-0.654	0.23	0.744	0.502	-3.45	-1.22	0.146	-0.317	2.5	-0.445	-0.147
chr13:114060207-114060425	-1.99	-2.44	-1.64	-4.79	-0.264	-3.35	-3.74	-0.15	0.539	0.226	0.524	-1.5	-4.54	-5.33	-4.35	-2.34	0.0978	2.2	-0.0167	-1.04	-0.118	-0.26	1.23	1.65	0.00411	0.856	-1.05	-2.96	-2.04	-1.24	1.33	-0.866	0.178	-0.647
chr16:93140880-93141197	0.0816	-1.2	-1.29	-3.82	-0.346	-1.27	-0.791	-0.941	0.0957	-0.995	-2.14	-3.52	-1.3	-2.62	-4.05	4.92	-1.8	-2.54	-3.14	-0.702	-1.14	-0.0131	0.475	-2.18	-3.94	-3.8	-0.272	-0.17	0.553	-0.214	-0.457	-0.58	0.104	-0.729
chr13:49274245-49274720	-0.853	1.47	1.01	1.04	-0.679	0.669	-4.86	1.39	2.48	2.32	-1.85	-1.55	-1.56	0.617	-3.38	-0.535	0.632	-1.49	-0.741	1.27	1.84	0.826	-0.00159	-0.38	-0.337	-1.65	0.618	-1.02	-1.38	-1.25	0.197	0.237	0.875	0.769
chr16:24028088-24028288	-1.38	-1.57	-2.72	-4.69	0.335	-3.83	-4.04	-1.22	-3.93	-3.39	-1.8	-0.337	-5.1	-4.14	-6.18	-1.27	-1.51	-5.41	-1.29	-1.82	-1.08	-1.57	1.1	-2.48	-5.71	-5.04	-1.26	-2.27	-2.12	-2.53	-3.88	-1.28	2.31	0.391
chr5:4529863-4530454	-2.17	-0.365	0.155	-2.94	-2.22	-0.217	-1.29	-0.545	0.665	0.654	0.731	4.85	-3.35	-1.89	-2.63	0.793	0.255	-1.78	-0.942	0.798	0.311	0.399	0.692	-1.03	-2.62	-2.3	0.211	-2.86	-3.85	-1.07	-0.791	-0.707	-0.777	-0.482
chr16:93189863-93190108	-0.746	-2.16	-1.04	-2.62	-0.107	-1.9	0.432	-0.739	-1.13	-1.82	-2.68	-1.69	-2.57	-2.29	-2.48	-1.56	-0.794	-3.03	-0.586	-1	-0.647	-0.169	2.05	-0.737	-3	-1.27	-0.589	-4.32	-5.23	2.57	-2.89	-2.31	0.208	0.855
chr13:35170361-35170619	0.518	-1.42	-1.08	-0.386	-0.177	-1.05	-5.93	0.515	-3.89	-3.1	0.218	0.498	-2.41	0.697	-1.07	0.101	-1.15	-1.86	0.265	0.509	1.44	0.0364	-0.774	-0.14	-1.89	-0.803	0.139	-0.0514	-0.926	-1.97	-1.13	-1.49	-0.282	1.17
chr13:44628026-44628692	-2.13	-0.33	-0.965	-1.76	-1.63	0.0939	0.386	-0.0168	2.95	2.02	0.272	-0.597	-3.24	0.603	-1.67	-2.05	0.603	-1.86	0.527	1.45	1.95	0.732	0.485	-0.712	-1.6	-1.85	0.616	-1.12	-3.13	0.636	-0.0258	0.95	-0.622	-0.377
chr16:24027373-24027617	1.52	1.14	2.39	0.969	-0.693	-0.955	-1.55	-1.08	-0.327	0.224	-1.45	-2.7	-0.982	-1.22	-2.02	-0.273	-0.308	-3.36	-0.698	-0.258	-1.02	0.391	0.627	0.237	-4.67	-0.123	1.04	-1.19	-1.16	-0.117	0.108	-0.821	-0.00888	1.04
chr4:10903670-10904453	0.472	0.497	-0.0303	0.498	-0.179	-0.73	-1.8	0.625	-1.19	-0.907	-0.592	2.29	0.202	0.425	-1.06	-0.353	0.149	-0.158	-0.203	0.481	-0.389	0.396	0.457	0.979	-1.26	0.866	0.559	-1.57	-1.23	-0.769	-0.585	0.47	0.0837	0.13
chr1:193271418-193271760	-0.556	-0.972	2.1	1.22	-1.77	-0.21	-2.91	-0.396	-1.44	-1.76	0.198	-1.99	-3.87	1.15	-2.28	-2.13	-0.914	-0.383	0.58	0.303	-0.273	0.0113	0.0209	2.92	-2.49	2.66	0.271	-4.4	-4.84	2.08	-2.01	-0.338	-0.64	0.245
chr18:65573148-65573340	-1.5	-1.57	-3.27	-3.33	-0.988	-0.791	0.348	-0.58	2.1	1.95	-1.15	-0.662	-3.93	-2.46	-4.96	4.78	-1.09	-5.51	-2.71	2.61	1	0.346	1.33	-2.58	-6.07	-4.9	0.146	-3.73	-4.46	-2.23	-0.15	0.877	-1.13	-0.0598
chr2:128067188-128067367	-0.433	-2.13	0.0435	-2.62	0.438	-1.27	-6.3	0.361	-0.994	-0.974	-1.51	-3.95	0.176	-3.56	-5.01	0.484	0.198	-2.84	-1.96	-1.19	0.179	-0.868	-1.86	-1.2	-2.22	-1.33	-0.249	-2.93	-2.92	-2.16	1.58	-2.54	0.337	0.0966
chr10:77606492-77607111	1.71	0.915	-1.78	-3.19	2.17	0.61	-0.133	0.301	-1.39	-1.55	-0.612	-0.546	-1.37	-2.84	-4.36	-0.193	0.198	-0.0166	-0.18	1.62	0.546	0.231	0.0109	-0.252	-2.43	-0.668	0.879	3.01	2.83	-1.26	2.28	0.902	0.566	0.129
chr6:134756158-134756523	-0.843	1.88	-1.22	-1.96	-2.52	0.145	-4.14	-0.00798	-1.38	-1.52	1.99	-2.61	0.522	0.192	-1.28	-2.04	0.0924	1.62	1.83	2.59	1.96	1.39	-0.702	2.92	0.202	2.65	2.24	1.14	0.177	-3.28	-0.5	3.76	0.658	0.341
chr8:117943450-117943810	2.26	0.99	-1.39	-3.59	-0.335	0.000708	-0.64	-0.456	-1.47	-2.14	-0.689	-3.09	-0.994	-3.04	-4.08	5.38	0.299	0.389	1.17	1.31	-0.69	0.442	0.831	-0.0217	-0.183	1.12	0.824	-2	-1.28	-1.45	0.00212	0.0546	0.448	0.0195
chr12:74981194-74981600	-2.3	-1.54	-1.53	-3.44	-1.76	-2.49	3.15	0.985	-0.0227	-0.793	0.357	-0.0605	-1.94	-4.49	-5.32	-0.927	-0.546	-1.55	-3.18	-0.42	-0.0903	0.254	1.68	-0.839	-0.991	-0.757	0.122	-0.062	-2.33	5.32	-0.829	-0.245	-0.052	0.639
chr16:93083981-93084326	-1	-0.0704	-1.49	-3.09	-1.55	-2.31	-2.41	0.0244	-1.49	-1.58	-0.291	-2.95	-0.908	-2.89	-3.15	-1.13	-1.23	-2.99	-1.03	-0.665	0.999	0.193	-0.422	-0.769	-4.8	-1.6	0.133	-2.04	-0.49	-0.49	-2.32	-0.0979	1.94	0.517
chr2:164280445-164280918	-1.76	1.03	3.93	-1.77	-0.355	0.277	-0.777	0.897	-1.55	-0.45	-1.01	-2.74	-2.63	-0.943	-2.99	-1.22	0.72	-1.58	0.123	0.318	0.256	0.441	-0.389	1.89	-2.69	3.34	0.885	0.919	-1.15	0.97	-0.457	0.978	0.801	0.904
chr5:101013031-101013384	-1.26	-2.11	-1.63	-2.37	1.53	-2.33	-2.18	-0.488	0.718	0.224	-1.4	-0.596	-0.469	-1.14	-1.07	-2.77	0.201	-1.35	-1.36	-0.957	0.379	-0.55	0.484	-0.555	-0.513	-1.27	-1.53	-1.8	-0.63	0.771	-2.27	-2.07	-1.28	1.15
chr1:192948219-192949245	0.123	-1.43	-0.985	-2.62	-0.169	-0.151	-2.38	0.334	-1.45	-1.47	1.27	-1.17	-2.59	-0.523	-0.402	-0.102	0.623	-2.34	0.298	0.0184	-0.731	-0.221	0.514	-1.4	0.243	-1.85	-0.505	-4.71	-3.09	0.596	1.86	-1.46	0.208	0.0797
chr7:148232991-148234967	-0.52	-0.2	-0.759	-2.45	-0.951	0.152	-3.07	0.437	0.0726	-1.23	2.02	1.52	-1.99	-0.88	-2.63	-0.58	0.487	2.28	0.551	0.566	-0.184	0.457	-0.425	0.00781	1.22	0.797	0.767	1.21	0.864	-0.937	0.161	-0.09	-0.291	0.289
chr12:32992002-32992437	0.0215	-0.599	-1.91	-3.49	2.17	-0.653	-1.92	0.77	-0.5	-0.216	0.235	-0.244	0.264	-3.86	-4.83	2.35	-0.522	-1.43	3.33	0.676	0.205	0.101	0.0436	-0.621	-3.57	-1.13	0.0625	-0.0102	1.18	-0.471	-0.712	-0.881	0.432	-0.47
chr2:167648955-167649379	-1.96	-0.347	0.922	2.62	-1.8	-0.598	-0.959	-0.428	-0.962	-0.228	-1.06	-1.95	-2.36	4.09	2.4	-1.04	-0.379	-1.45	0.334	0.421	-0.485	0.162	0.293	-0.164	-2.84	-0.42	0.18	1.67	-0.156	-2.15	0.824	0.179	-0.533	0.424
chr11:20982697-20983211	-1.85	-0.75	-0.468	1.34	-1.6	-1.36	-0.884	1.18	0.787	0.543	0.0774	-0.116	-2.29	0.516	-2.91	0.67	-0.562	0.127	-1.96	0.231	0.0851	-0.235	1.62	-0.173	2.44	0.621	-0.0663	-0.402	0.263	-1.08	2.32	1.49	-0.43	0.542
chr2:116930977-116931726	-0.377	-0.392	0.82	1.01	0.361	0.676	-3.47	-0.5	-1.67	-2.39	2.28	0.592	-1.93	1.22	-0.841	0.185	0.236	-2.63	0.854	0.662	0.716	0.394	0.0679	-0.726	-2.85	-2.44	0.461	-2.79	-2.63	-0.391	-0.572	-0.217	-0.343	0.478
chr8:96980031-96981236	0.422	0.67	0.124	-2.19	0.217	-0.173	-0.267	1.1	-1.13	-1.48	1.96	-0.292	-1.2	-1.07	-3.17	1.07	1.17	-2.85	0.594	0.221	0.602	0.39	0.295	-0.377	-2.13	-1.65	0.381	-1.04	0.992	-1.26	2.07	1.24	0.569	0.426
chr10:21496862-21497076	-2.69	-1.22	-0.52	-1.04	-2.19	-0.0405	-1.19	-0.933	1.11	0.901	-0.748	-4.82	-2.69	-0.593	-1.84	-2.79	0.1	-1.79	1.3	-0.617	-1.08	-0.598	0.955	-1.86	-2.38	-2.11	-0.567	-1.76	-2.11	-0.731	0.342	-0.139	1.09	1.14
chr16:95970642-95970926	1.12	-0.184	-0.73	-2.38	-0.585	-0.747	-5.75	0.104	2.08	1.39	-1.37	-2.8	-0.532	-2.83	-4.92	1.26	0.401	0.49	-1.54	0.775	-0.828	0.59	0.618	0.568	-0.816	-1.32	0.664	4.83	1.12	-3.1	-0.553	0.105	-0.952	0.743
chr9:61179631-61179851	-1.54	-2.01	-1.78	-2.38	0.509	-1.98	-3.88	0.887	1.81	2.36	-0.732	-3.48	-3.36	-3.3	-5.13	-2.28	-0.596	-0.215	-1.73	-0.898	-1.4	-1	-0.625	-0.51	-1.19	-2.58	-0.893	-0.722	-1.75	-3.38	1.98	-1.32	-0.252	-0.373
chr2:68631965-68632878	0.672	-0.0816	-1.18	-1.58	0.25	0.467	-1.13	0.245	-2.08	-2.06	-0.304	-0.902	-1.8	-2.52	-3.36	-1.76	0.674	-2.07	-2.33	0.876	0.353	0.237	0.595	-1.13	-1.5	-1.82	0.542	-1.5	-1.7	-0.338	3.72	0.092	-0.532	0.785
chr16:3732345-3732580	-1.8	-2.24	-1.66	-3.98	-0.0663	-1.9	-3.75	-0.67	0.0107	-0.162	-1.42	-4.06	-0.763	-0.896	-3.39	-2.64	-1.19	-2.22	-2.17	-0.236	-0.699	-0.501	-0.707	-0.777	-4.45	-1.91	-1.56	-0.408	-1.37	-2.64	-0.348	-1.83	1.4	0.0673
chr1:182243306-182243555	-0.017	-0.666	-1.57	-3.2	-2.63	0.617	-5.19	1.4	-1.98	-1.95	0.744	2.07	-2.44	-1.81	-2.12	0.444	1.16	-0.885	-0.303	-0.67	0.0474	-1.2	-0.587	-0.432	-3.17	-1.19	-1.74	-3.29	-4.83	-3.13	-0.628	-0.491	-0.519	1.37
chr5:101072738-101073214	4.36	-1.75	0.152	-1.47	1.25	1.05	-3.72	-0.623	0.742	0.963	0.54	-1.54	0.863	1.94	1.26	3.59	0.298	0.2	1.46	0.0236	1.09	-0.0909	-0.365	-0.998	-1.14	-1.26	0.0218	-3.23	-3.93	1.16	0.443	-1.36	-0.199	0.749
chr4:132360260-132361101	1.24	-0.794	-0.0418	1.01	0.438	-0.321	-2.47	-0.754	0.566	-0.0283	1.67	3.72	3.16	3.96	-0.184	0.478	1.1	1.56	-0.348	0.224	1.39	-0.275	-0.0621	1.26	0.829	0.972	-0.201	0.331	0.613	-1.97	0.147	-0.194	-0.405	0.15
chr16:23999347-23999786	-2	0.0584	0.785	-0.422	-0.372	0.601	-4.59	0.189	-1.84	-0.632	-0.907	-4.03	-3.68	-0.707	-2.38	-1.65	0.136	-0.193	0.492	0.52	0.368	-0.0393	-0.732	-0.222	0.0317	-0.684	0.0478	-1.87	-3.85	-3.31	1.26	-1.23	0.84	-0.0918
chr2:11296622-11297209	-2.38	0.816	2.06	2.04	-1.71	1.2	-2.08	-0.228	-2.83	-2.44	0.239	-0.483	-3.65	1.12	-0.617	-1.94	0.259	-2.18	-0.0594	1.6	-0.763	-0.567	-0.492	-0.519	0.907	-1.7	-0.159	-0.675	-2.4	-2.18	-1.3	1.91	0.937	0.382
chr5:124353874-124354364	2.07	-1.17	1.62	0.885	-1.12	0.04	-2.53	1.48	-0.661	-0.496	0.551	3.76	2.96	2.01	-2.36	-1.71	0.747	0.585	-0.297	0.267	0.925	0.072	-0.46	1.71	2.47	1.5	0.714	1.3	1.6	-1.98	0.34	-0.000723	-0.33	0.951
chr7:133772653-133773039	-1.14	-1.96	-1.8	-3.65	0.706	-2.57	-5.55	-0.272	-2.38	-2.16	0.698	2.36	-1.97	-1.48	-3.21	-2.86	-0.995	-5.79	-2	-1.72	-1.84	-1.16	2.06	-1.57	-5.38	-3.92	-0.304	-1.59	-1.77	-0.705	-2.67	-0.416	-1.78	0.468
chr4:128712165-128712986	-0.251	0.576	0.852	1.9	-1.62	0.453	-1.76	0.578	0.0956	0.689	0.597	1.78	1.48	1.73	0.761	1.94	0.674	-1.72	0.503	1.2	1.27	0.135	1.14	-1.39	-3.32	-3.26	0.614	-0.32	-1.83	-0.711	-1.04	0.506	0.378	0.422
chr13:41678963-41679436	-2.15	-0.6	-0.242	1.42	-2.61	-1.93	-1.85	0.387	-0.544	0.109	-0.148	-1.5	-4.23	4.36	4.44	-3.06	-0.0194	-2.87	-2.15	-0.185	-0.253	-0.57	-0.604	-1.48	-2.97	-2.48	-0.438	-0.295	0.458	-0.218	-2.46	-0.56	-0.29	0.459
chr11:116285176-116286042	-0.915	-0.457	-0.159	-0.17	-1.33	0.345	-2.51	0.422	-0.232	0.0879	0.631	-2.09	-3.03	0.36	-1.76	-2.12	0.554	1.63	0.506	0.622	0.424	-0.143	-0.311	1.6	3.31	2.51	0.499	-2.51	-2.48	0.655	0.206	0.0399	-0.452	0.493
chr2:181218224-181218527	-1.34	0.908	-1.09	-3.37	-1.19	1.96	-1.53	0.0976	1.09	-0.972	-2.42	0.547	-3.63	-2.62	-1.58	2.78	0.174	4.4	-1.9	1.71	2.51	1.06	-0.604	3.5	2.63	4.61	1.33	-0.865	-0.816	-1.43	0.303	2.88	-0.976	0.941
chr12:4546399-4546754	-1.58	0.0475	0.901	-0.131	2.82	-0.467	-2.44	2.67	-3.08	-2.17	-0.455	1.37	-3.47	1.38	-0.675	-1.94	-0.645	-2.38	-0.654	1.35	0.189	0.0716	0.17	-0.427	-3.98	-1.45	0.428	-3.32	-4.18	-2.17	-1.5	0.283	0.375	-0.27
chr3:18524724-18525006	-1.44	-0.601	1.26	2.67	0.5	0.244	-4.5	-0.418	-0.956	-1.38	-1.24	2.35	-3.92	4.15	5.52	-1.74	-0.284	0.264	-1.67	0.566	-0.604	0.256	-0.929	0.293	-1.33	-0.465	0.421	-0.199	0.549	-3.33	-0.77	-0.314	1.84	1
chr18:65555704-65555876	-3.89	-3.05	-2.65	-4.27	-4.18	-1.78	0.905	0.0127	-3.56	-4.07	1.32	-0.0687	-6.43	-3.77	-4.53	-2.53	1.38	-5.11	0.603	-1.89	-2.21	-2.12	-0.268	-2.59	-5.68	-5.19	-2.56	-4.16	-4.75	-0.403	2.69	-2.32	4.29	-1.03
chr2:164275077-164275308	-1.9	-0.991	-1.35	-2.74	-1.79	-0.433	-6.35	0.177	-2.75	-3.56	0.414	-0.148	-1.34	-0.565	-1.3	-2.32	0.366	0.468	-1.54	0.26	0.443	-0.194	-1.33	2.41	-1.84	3.08	0.333	-2.11	-2.8	-3.96	-0.959	-0.355	1.17	-0.257
chr2:30775642-30775883	-1.72	0.552	-1.94	-3.74	-1.72	-0.823	1.58	-0.549	-1.93	-1.96	-0.418	2.8	0.554	-2.03	-4.67	-0.0923	-1.17	-2.88	-3.83	-0.0839	0.973	0.782	2.34	-1.14	-0.95	-2.52	0.398	1.08	2.46	-2.33	-3.43	0.116	-0.653	0.901
chr6:127215091-127215380	2.29	-1.61	-1.5	-1.3	-0.038	-1.12	-4.31	0.401	-0.988	-0.146	1.05	-2.22	-1.85	-1.7	-5.28	-1.67	1.14	0.791	-0.169	1.06	0.541	-0.242	0.531	1.45	-0.138	1.41	-0.555	-2.75	-4.25	-0.809	2.26	0.064	-0.233	-0.0214
chr11:79020793-79021677	-0.553	0.139	-0.527	-0.912	0.517	1.65	-4.21	-0.573	-0.119	-0.485	-0.115	0.951	1.09	-0.981	-1.09	0.927	0.76	1.59	0.25	0.0217	0.138	0.29	-0.646	1.22	1.86	1.51	0.311	-3.08	-2.23	0.261	0.114	-0.0227	-0.385	0.227
chr15:33996838-33997207	3.03	0.511	-0.744	-1.6	0.709	1.9	-1.49	2.56	3.37	2.82	-0.227	-1.91	0.261	0.13	-1.4	0.862	-0.597	3.02	-0.053	2.63	1.86	0.588	0.924	2.05	-1.16	2.14	1.55	3.14	1.49	-0.478	2.26	1.1	1.47	0.646
chr1:161971493-161971808	-0.458	-0.147	1.98	1.43	-0.36	0.284	-4.9	0.409	-2.11	-2	-0.936	-3.94	-2.09	1.14	-2.24	0.72	-0.314	-0.754	-0.152	0.686	1.37	0.127	-0.851	0.219	-1.12	-1.98	0.737	-1.16	-2.9	-3.49	0.855	0.515	-0.0151	0.81
chr19:37895810-37896533	3.49	0.126	3.39	2.41	-0.463	0.658	-0.628	0.293	0.243	0.276	1.21	1.27	0.726	-0.665	-1.57	1.94	0.477	-0.834	-0.389	0.472	1.21	0.533	0.26	0.251	0.0189	0.0693	0.259	-1.46	-1.25	1.74	0.302	0.237	-0.161	0.0852
chr19:22019959-22020362	1.36	-0.75	-1.92	-3.03	-0.503	-0.846	-1.34	-0.621	0.409	-1.11	1.67	-2.19	-0.0582	-1.35	-4.04	2.21	0.139	-1.22	0.401	0.278	0.717	-0.421	0.557	-0.347	-0.642	-1.3	-0.804	-2.36	-2.57	0.00527	-0.651	-2.03	0.275	0.293
chr8:74827532-74827976	0.533	1.15	1.82	0.942	-1.84	0.047	-5.04	0.839	-0.0949	-0.439	1.46	0.652	0.866	3.45	5.4	1.22	0.774	-0.644	2.2	0.942	1.67	0.543	-0.198	-0.69	1.14	-1.47	1.21	-2.52	-4.29	-0.788	-0.123	0.765	-0.627	1.16
chr16:25016250-25017348	-0.0873	0.362	0.294	-1.73	0.495	-0.233	-2.41	1.14	-1.06	-1.61	-0.166	3.79	-1.62	-1.79	-2.36	0.0882	0.583	1.1	1.21	0.744	-0.171	-0.0155	1.02	1.45	0.498	3.07	0.125	-1.64	-0.74	1.34	-1.11	-0.248	0.68	1.18
chr2:127148798-127149271	-0.719	-0.827	1.35	1.8	-1.69	-0.316	3.52	-0.311	0.257	-0.772	1.54	2.74	1.32	-0.218	-0.753	-0.739	1.03	-0.888	1.1	0.531	1.34	0.245	1.38	-1.36	-0.0515	-2.76	0.321	-2.83	-1.47	1.37	0.96	-0.671	0.556	-0.0668
chr2:46100672-46100882	0.263	-1.49	-0.805	-1.79	1.21	-2.33	-3.12	0.723	-0.346	-2.26	-0.274	-7.95	-0.995	-2.3	-4.69	-1.66	-2.02	-5.94	-0.697	-1.27	-1.87	-1.5	0.0835	-3.29	-7.43	-5.43	-1.47	-5.13	-0.622	-2.96	-0.883	-1.42	-0.737	1.19
chr18:65555907-65556080	1.89	-2.13	-2.41	-3.23	1.49	-2.76	-1.83	-1.09	-1.49	-2.41	-1.24	-2.46	1.2	-1.64	-4.83	2.9	1.1	-2.22	-3.49	-1.28	-1.2	-0.106	1.18	-1.02	-2.07	-3.34	-0.412	-3.61	-2.72	-2.69	2.95	-2.22	-0.471	-0.43
chr4:124329621-124330807	0.189	-0.858	-0.815	-0.973	-0.231	-0.862	2.19	1.36	0.552	-0.119	0.0147	1.61	-0.00542	-0.171	1.4	0.682	0.757	-2.63	3.7	-0.335	-0.0234	-0.0194	1.17	-1.38	-1.81	-2.82	-0.298	0.144	-0.0704	-1.04	0.442	-0.99	0.687	0.133
chr2:78972108-78972514	2.19	-1	-2.07	-2.34	1.26	-0.341	-1.82	-0.354	-0.862	-0.466	-1.87	-3.76	0.189	-2.36	-3.26	-1.73	0.802	0.0387	-0.159	0.561	0.902	0.0297	0.886	-0.35	-2	-1.27	-0.051	-0.621	-1.37	0.00368	-0.189	-0.811	1.38	-1.02
chr1:138478063-138478288	-2.26	-2.51	-1.94	-4.95	-2.75	-1.56	-5.27	1.85	3.9	4.42	1.15	-0.9	-2.98	-1.13	-2.25	-3.17	0.829	-0.389	4.1	-1.15	-1.09	-1.02	-1.15	-0.386	-3.37	-2.67	-1.37	-5.33	-5.46	0.401	-2.48	-1.8	0.612	0.262
chr13:103473094-103473478	0.906	-1.34	-1.86	-3.22	-0.689	-2.18	-1.03	0.00394	4.08	4.11	-0.0898	-3.62	-1.51	-2.38	-4.18	-0.231	-0.569	-2.06	-0.673	0.256	0.336	0.258	0.0239	0.843	-2.54	-0.0393	-0.265	-0.276	2.41	-0.888	-0.821	-0.213	-0.458	0.117
chr2:10893801-10894022	-2.53	0.47	0.148	-2.38	-1.42	0.844	-4.38	0.438	-1.66	-2.22	-0.511	-3.77	-3.78	-1.47	-1.63	0.255	-1.56	-5.75	-1.65	1.73	0.7	0.447	-1.32	-2.23	-5.78	-4.56	0.632	-0.403	-1.33	-2.47	-2.1	0.714	-0.149	0.904
chr16:84608818-84609205	0.153	-0.279	1.36	1.28	-1.05	-0.64	-1.95	0.384	-1.47	-1.35	-0.443	-0.855	-2.22	-1.22	-3.29	2.52	0.59	-1.3	-0.325	0.86	1.36	0.651	0.11	-0.846	-1.96	-2.55	0.743	-2.36	-1.47	-1.76	0.138	0.0257	1.14	0.643
chr3:143801281-143802318	2.32	-0.497	-0.227	-0.458	2.75	-0.843	-3.87	0.701	-0.0117	0.795	0.252	-0.206	-1.64	-2.46	-2.69	1.76	-0.0342	1.05	-0.0688	0.436	0.0269	0.251	-0.0807	0.452	-2.39	0.249	0.157	-0.799	-0.966	-0.858	1.14	-0.458	0.201	0.664
chr7:125423015-125423344	-0.159	-0.359	-0.988	-2.94	-1.11	0.692	-1.98	0.786	-2.51	-2.92	0.324	-1.83	-2.48	-2.21	-1.12	-0.424	0.189	-4.72	-0.597	0.993	0.844	0.156	-1.09	-0.559	-4.47	-4.23	0.412	-0.128	-1.22	-1.16	-2.09	-0.396	0.868	-1.09
chr18:65536091-65536311	-4.84	-2.46	-0.571	0.295	-3	-1.82	-2.29	-0.757	-1.34	-0.557	-1.3	3.88	-4.99	1.95	-1.43	-5.27	0.352	-2.31	-1.16	-0.772	-0.635	0.0397	-0.0741	-1.27	-3.26	-2.7	-0.403	-2.12	-0.979	-0.278	-2.76	-1.84	-0.274	-0.547
chr5:118927505-118927906	-3.06	-0.54	-1.59	-2.43	-1.47	-0.806	-0.375	-0.692	-0.702	-0.605	0.0698	-0.744	-4.38	0.251	-0.559	-3.79	0.439	0.85	0.203	-0.109	-0.37	0.262	0.634	2.46	0.341	2.35	0.958	-4.14	-2.23	3.19	1.67	0.622	0.214	0.313
chr16:3733954-3734167	-1.13	-0.334	0.251	-1.41	0.242	-1.57	-6.93	0.49	-1.69	-1.68	-1.23	-2	-0.921	0.0126	-0.103	0.617	0.63	1.35	-1.19	-0.27	0.0193	0.502	-0.558	1.42	-0.209	1.06	0.537	-2.29	-2.12	-2.1	-1.81	0.388	-0.219	0.438
chr3:79082029-79082298	-1.24	1.81	-0.814	-1.99	0.28	1.02	1.1	0.697	-1.45	-1.48	0.79	-3.35	1.62	-2.34	-3	-2.02	0.0468	-1.47	-0.488	1.77	2.06	1.1	2.19	-1.11	-1.25	-1.71	2.25	-1.21	0.11	-3.08	0.0612	2.38	0.49	-0.922
chr15:33988920-33989164	2.64	-2	-2.4	-4.43	0.594	-1.46	-3.9	-0.594	-1.49	-2.42	2.15	4.02	0.368	-3.35	-4.22	1.01	-1.4	-5.15	-2.38	0.277	-0.765	-0.393	-0.613	-1.31	-4.87	-4.11	-1.38	-2.61	-5.19	-1.2	-1.99	-1.72	0.426	0.7
chr2:78971633-78971815	0.225	0.262	-0.251	-2.14	-2.24	0.942	-4.3	0.975	-2.09	-1.96	-4.07	1	-0.493	-1.28	-4.19	1.94	-0.764	0.436	-2.21	0.122	-0.435	-0.367	-0.744	0.177	0.00702	-1.2	-0.248	-5.24	-5.06	-2.27	-1.24	-1.34	-1.55	-0.629
chr13:5778226-5778614	3.3	0.684	-1.73	-2.75	0.962	1.57	-2.56	-0.295	-1.26	-0.815	-0.535	-2.99	2.92	-2	-2.64	-1.79	1.51	-0.869	-2.62	0.901	-0.523	-0.299	-1.07	-0.343	-0.47	-0.788	0.137	-3.49	-4.84	-1.12	-0.778	0.236	-0.72	0.236
chr15:81344244-81345207	-0.815	0.478	-0.0632	-1.36	-2.2	-0.0539	-1.62	0.791	1.8	1.68	1.83	0.581	0.205	0.585	0.441	1.9	-0.0987	-1.48	-0.153	0.729	0.199	0.567	-0.138	-0.692	-0.396	-2.05	1.11	-2.8	-0.941	-0.682	-0.485	0.0226	-0.4	0.0343
chr10:36832105-36832394	-2.49	-1.61	-1.46	-0.233	-1.39	-1.28	-4.78	-0.847	-2.42	-2.81	0.532	2.31	-4.73	-3.24	-3.26	-3.32	-0.983	-3.05	2.54	-0.878	0.846	0.0614	-1.16	-0.62	-3.97	-1.86	-0.637	-4.06	-3.35	-1.75	-2.84	-0.411	0.0655	0.037
chr10:95898020-95898255	-0.628	-0.766	-0.847	-0.433	-1.98	0.663	-2.71	0.865	-0.736	-0.199	-2.03	-5.57	-2.71	-0.529	-2.95	1.37	-1.32	1.41	-2.45	1.05	-0.146	0.641	2.18	0.231	-0.942	1.04	-0.0712	-1.41	-1.19	0.655	-2.34	1.29	-0.468	-0.439
chr9:75283510-75284205	0.454	1.64	-0.323	-2.48	0.269	1.61	-2.36	0.33	-0.234	-1.31	1.47	-2.64	0.828	-0.731	-0.562	-1.05	-0.231	-2.7	0.351	3.13	0.627	0.84	-0.176	-0.408	-2.99	-1.7	2.08	-0.406	0.201	-2.12	-1.39	2.76	0.221	-0.564
chr17:17999339-17999785	1	2.51	2.19	0.415	-1.97	0.536	-3.73	0.309	-0.21	-1.21	2.21	2.13	-0.0707	-1.06	-1.11	0.603	0.411	1.15	1.53	0.963	1.23	0.801	-0.094	1.64	0.253	0.865	1.31	4.92	5.08	-3.28	1.63	1.91	0.0627	0.613
chr7:81829099-81830824	-0.437	-0.562	0.835	1.05	1.79	-0.936	-0.0209	0.174	-0.234	-0.169	1.03	-1.37	-1.25	0.0433	-0.0723	0.0419	0.589	-1.32	-0.909	0.204	0.477	0.0803	0.506	-0.631	-0.619	-1.98	-0.316	-1.01	-1.59	-0.202	-0.174	-0.741	0.394	0.106
chr4:88388562-88388870	3	0.357	0.566	-1.71	2.12	-0.263	-7.06	-0.403	-2.23	-1.8	0.0652	-4.58	5.13	1.72	1.32	2.39	0.055	1.32	-0.932	-1.11	-0.266	0.0936	-2.25	0.608	-1.33	0.707	-0.141	-3.23	-2.73	-2.59	-0.0474	-1.83	-0.161	-0.0372
chr8:73219191-73220078	-0.712	1.42	0.62	0.0688	-0.143	1.24	-1.54	0.325	-0.149	-0.128	0.000658	1.08	-0.46	0.571	-0.0691	0.409	0.719	0.526	-1.04	0.831	1.15	0.251	0.147	-0.255	-1.21	-0.901	0.382	-0.381	-1.58	-1.58	0.866	0.417	-0.644	-0.513
chr14:73262260-73262462	-3.36	-1.46	-0.67	-4.72	-3.53	0.205	-2.59	0.514	-1.46	-1.22	0.41	-2.42	-2.45	-4.69	-3.52	-0.775	0.6	-1.8	1.71	0.235	-0.221	1.41	-0.494	-0.759	-2.91	-2.45	0.34	-3.57	-1.58	-1.77	2.94	-0.775	0.0575	-1.01
chr6:31056036-31056936	-0.768	0.497	-1.24	-2.78	-1.4	1.41	0.0449	1.23	4.09	3.39	3.34	1.63	-1.01	-1.57	-2.65	3.27	0.428	-2.26	-0.654	1.71	-0.971	0.186	0.444	-1.28	-2.88	-2.63	0.761	1.44	1.47	-1.43	0.259	0.28	-0.0119	0.479
chr15:79579567-79580088	1.1	1.2	3.93	1.96	1.21	2	-3.63	0.294	-0.143	0.43	-0.565	-1.65	0.971	0.558	-0.733	3.21	-0.617	-0.337	-1.65	1.57	0.829	0.0379	-0.118	-1.73	-1.69	-2.08	0.517	-1.33	1.05	0.192	-0.698	0.0498	-0.13	0.935
chr14:75408210-75408415	2.17	-0.0299	0.396	0.448	-0.285	0.22	-1.55	-1.37	-1.73	-2.23	-0.895	-4.53	-0.772	-0.129	0.868	3.97	-0.35	-5.54	-0.858	1.79	0.892	0.818	1.49	-0.797	-5.34	-2.84	1.14	-4.34	-1.44	-2.64	-2.28	1.42	0.587	-0.285
chr2:30773791-30774204	-0.178	-0.277	-1.81	-3.99	1.12	-0.157	-5.45	0.911	-1.56	-0.952	-0.344	2.16	0.113	-4.02	-3.64	0.124	0.363	-1.95	0.922	0.671	-0.949	0.142	-0.685	-1.75	-4.34	-0.769	0.51	-2.47	0.244	-1.63	1.06	0.7	1.17	0.784
chr17:29596498-29596968	-1.5	2.16	1.63	-2.22	-1.58	0.673	0.317	-0.584	1.93	2.32	-0.371	-0.467	-2.61	0.403	0.751	0.307	0.94	1.15	-0.339	2.56	1.4	1.33	1.23	0.508	-2.03	-0.388	1.73	1.71	2.58	-2.01	0.915	2.67	-0.223	0.0336
chr12:74982457-74982767	-1.86	1.84	-0.168	-1.73	-2.11	4.17	-5.39	-0.749	-3.79	-3.19	-0.667	0.411	-4.73	3.15	2.28	-0.241	0.437	-1.19	0.15	2.36	1.97	0.845	-0.806	-0.621	-3.17	-1.38	1.39	0.176	-2.32	-2	-1.26	1.09	0.441	-0.344
chr6:31022915-31025462	0.401	0.103	-0.843	-1.94	0.433	1.03	0.4	0.757	1.3	0.823	1.09	0.0599	-0.764	-0.404	-0.308	2.45	0.697	0.302	0.233	0.777	0.679	0.156	0.511	0.673	-0.225	-0.0475	0.579	-0.861	2.25	1.09	-0.781	0.942	0.7	0.309
chr18:5809523-5809696	-1.41	-0.757	1.96	0.761	-2.08	-1.66	-3.32	1.59	-2.94	-3.32	-0.931	-0.176	-3.16	-2.82	-3.16	-1.27	1.68	-2.77	-1.67	1.17	0.563	0.352	-0.838	-2.28	-3.19	-3.53	0.211	-0.324	1.24	-2.81	1.95	-0.999	2.04	-1.18
chr17:35345021-35345858	2.05	-0.454	-1.53	-0.275	2.76	0.756	-0.513	0.83	-1.93	-1.21	0.201	-1.42	-0.761	-2.45	-4.42	2.78	0.373	-1.89	0.514	0.652	1.31	0.573	0.0548	-0.216	-1.93	-0.784	0.547	-3.1	-3.15	-1.96	0.718	1.68	-0.195	0.571
chr4:154307545-154307977	0.963	-0.526	-1.57	-4.31	-0.0577	0.616	-3.53	-0.125	1.78	1.76	-0.453	-3.99	-2.15	-3.62	-3.86	2.74	-0.84	3.27	2.01	1.72	1.97	0.466	0.58	2.74	0.324	3.02	0.129	-0.166	1.49	-0.974	-0.433	0.103	0.559	0.886
chr19:6950751-6951544	0.142	-0.822	-0.15	-0.598	-0.559	0.283	-0.172	0.206	0.386	-0.134	1.27	-2.37	-1.94	-1.04	-3.97	-1.76	0.266	0.029	0.06	-0.0985	-0.831	-0.193	0.744	0.248	-1.8	-1.07	-0.576	-0.999	-1.77	-0.194	0.204	-0.429	0.624	0.636
chr9:110966270-110966518	-0.325	-1.56	-0.402	-2.41	-1.79	-1.78	-1.26	0.931	-1.23	-0.431	-1.76	-2.98	-0.239	-2.31	-2.99	-0.643	0.749	-2.35	2.17	-0.743	-0.911	-0.585	-0.582	-2	-1.52	-2.66	-1.22	-1.94	-1.65	-3.36	1.42	-2.01	-0.0108	0.577
chr19:11130064-11130467	-0.366	0.174	1.46	2.54	-1.14	0.0281	-3.06	-1.26	0.219	0.434	0.34	-3.78	-2.45	5.19	6.72	0.535	-0.797	-2.78	0.896	0.0699	0.304	-0.011	-0.81	-0.541	-3.83	-2.72	-0.031	-0.819	0.0424	-1.35	0.248	-0.721	0.135	0.266
chr5:37121887-37122395	2.32	0.554	-0.464	-2.19	0.526	0.898	-3.16	0.471	-0.712	-0.413	1.39	1.53	3.12	-1.21	-1.23	3.4	0.817	-3.1	-0.256	1.4	-0.69	-0.675	0.613	-1.37	-3.12	-2.97	0.435	-1.84	-0.828	-0.49	-1.47	0.471	0.231	0.551
chr4:8937944-8938089	1.26	-0.367	-3.11	-4.13	0.109	-1.77	-3.7	-0.938	-2.41	-3.03	-0.944	-2.96	-2.55	-3.63	-5.02	-1.86	-1.51	-2.49	-2.29	-1.67	-0.265	-0.495	-0.558	-0.878	-3.14	-1.31	0.0674	-0.705	-1.82	3.12	-2.22	0.143	0.33	1.63
chr5:106049391-106049640	-0.928	-0.191	-1.63	-4.09	-0.238	-0.418	-5.99	-0.0412	2.96	2.46	0.0185	1.31	-2.88	-0.752	-2.99	-1.86	-0.867	-3.58	-0.924	-0.13	-1.09	0.573	0.26	-2.22	-4.93	-3.44	0.163	4.29	3.13	-2.02	0.0149	-1.04	0.0641	-0.332
chr5:121838899-121839861	0.275	-0.655	0.853	-0.0103	0.327	0.87	0.788	-0.478	2.08	1.97	-0.672	-0.846	-1.83	3.64	-3.27	3.89	0.598	-2.49	-0.413	1.61	-0.403	0.191	-0.145	-0.832	-2.2	-2.07	0.761	3.02	1.01	-0.631	2.22	0.36	1.02	-0.172
chr6:31022072-31022814	0.376	0.953	0.794	1.14	3.64	1.15	-2.82	0.479	0.853	0.346	1.54	-0.683	-1.68	-0.473	-1.78	0.304	-0.512	-1.41	-0.889	1.89	1.05	0.591	-0.00364	0.421	-2.74	-1.49	0.692	1.06	-1.58	-0.0838	-1.63	0.421	0.462	0.143
chr8:129287342-129288032	1.06	0.937	-1.12	-2.65	1.3	0.0999	-2.27	-0.667	-1.27	-0.995	2.08	0.157	0.907	0.314	-0.629	0.881	0.73	-1.92	1.43	0.769	1.17	0.365	-0.455	-1	-3.24	-2.5	0.521	4.93	4.63	-1.23	0.317	0.134	-0.629	-0.388
chr6:52436560-52437019	2.96	-0.133	1.31	2.09	0.886	-1.36	4.85	0.424	-0.87	-1.79	0.000427	0.749	3.75	3.79	3.74	4.99	0.373	1.46	0.665	2.2	-0.2	0.43	1.32	-0.452	3.01	-0.194	1.59	-0.978	-0.344	-0.595	2.3	2.47	1.7	0.268
chr2:30777031-30777546	0.199	-0.745	-0.675	-1.03	1.13	-0.883	-1.34	0.944	-2.48	-1.99	1.5	0.557	-0.376	-1.61	-3.09	-0.329	-0.9	-2.92	-0.943	0.718	0.599	0.591	-0.834	-0.645	-3.49	-2.03	0.233	-0.234	1.22	-1.91	0.602	-0.266	-0.66	0.869
chr6:86549330-86549789	0.796	-1.4	-1.03	-3.3	-0.0598	-1.89	0.944	0.471	2.36	0.821	0.0628	1.57	-3.49	-3.11	-4.01	-2.27	0.682	-2.42	-0.723	-0.941	-1.1	-0.535	0.253	-1.77	-3.64	-2.78	-0.367	-4.34	-5.18	-0.512	0.488	-1.53	-1.02	0.715
chr7:87564048-87564479	0.455	2.47	-0.974	-3.82	0.853	-0.393	-0.862	0.193	0.499	0.495	0.172	4.78	2.77	-2.08	-3.55	-2.85	0.512	-2.09	-0.571	1.07	0.438	0.493	0.378	-1.27	-0.364	-2.49	0.831	3.72	2.96	0.024	-0.628	0.731	-0.539	-0.256
chr13:35172005-35172211	-0.808	-0.51	-2.49	-4.39	-0.574	-0.112	-5.75	0.148	-0.352	-1.2	-0.626	-3.97	-3.28	-3.24	-1.1	0.474	-0.328	-4.09	-1.81	-0.627	-0.267	0.232	-1.66	-1.97	-5.82	-3.19	0.388	-4.28	-4.16	-2.19	-3.78	0.369	0.141	-0.102
chr1:182242136-182242419	3.74	-2.06	-1.84	-4	-0.0392	-1.68	-4.3	1.76	-0.316	0.714	-1.14	1.71	2.01	-0.207	-2.44	-0.566	1.54	-1.13	2.2	-1.38	0.667	-0.361	0.0298	-0.238	-0.47	0.65	-0.725	-4.9	-5.9	-1.31	0.178	-1.43	0.574	-0.261
chr10:95836246-95837236	-1.16	0.0878	0.348	-0.61	0.931	1.34	-1.13	0.0665	2.07	1.98	1.06	4.01	-3.35	0.321	-0.89	-0.569	-0.149	0.534	-0.374	0.507	1.26	0.21	0.566	0.189	-2.74	-0.711	0.134	0.311	-0.993	0.792	-1.01	-0.64	1.43	0.168
chr10:90668174-90669443	1.27	0.0727	1.25	0.648	1.95	-0.621	-2.31	-0.395	-0.924	-0.686	1.96	-3.9	-1.82	0.311	-1.6	0.363	0.852	-2.09	1.28	-0.247	0.737	0.0237	0.0374	-1.42	-3.62	-2.92	-0.00109	-1.5	-3.91	1.1	0.148	-0.761	-0.363	-0.235
chr15:38174568-38174848	-1.47	0.484	2.78	-1.18	-0.511	0.851	-1.46	-0.387	-2.32	-2.36	0.963	-2.76	-3.26	1.13	-2.96	-1.38	0.0216	-1.57	-0.508	1.91	1.99	1.21	-0.303	-0.487	-2.42	-1.01	1.26	6.43	2.96	-2.31	-1.07	1.78	-1.07	0.795
chr16:35906168-35906512	-2.9	-0.449	-1.64	-1.45	-2.2	0.292	0.809	-0.512	-1.52	-1.97	-0.957	-0.87	-1.38	-1.09	-2.45	-1.12	1.67	-1.82	4.22	2.06	-0.76	0.169	0.517	-0.947	-2.03	-2.31	0.214	-2.66	-2.31	-0.49	-2.12	0.718	-0.586	-0.0234
chr2:127148413-127148780	-2.29	1.62	-0.689	-2.98	-1.61	1.48	-3.63	0.177	-2.48	-1.87	-0.209	-2.63	-2.1	-1.59	-2.73	-0.974	0.866	1.41	3.19	2.11	1.4	0.545	-0.372	0.884	1.04	2.53	1.03	-0.827	0.134	-1.57	2.34	2.39	-0.547	-0.577
chr4:122610491-122610767	-1.99	2.48	1.57	1.68	-0.195	0.662	-4.25	0.505	-0.212	-1.02	0.451	-0.416	-1.6	0.0336	0.0954	-1.28	-0.134	-2.13	-0.783	1.66	-1.45	1.04	-0.837	0.237	-2.22	-2.28	2.01	2.39	1.49	1.8	-1.48	0.756	-0.808	0.84
chr6:100365794-100366201	-1.77	1.61	1.55	1.08	0.0349	0.404	-2.11	0.694	-0.628	-0.753	0.00708	-0.971	-3.12	0.603	1.92	-3.33	1.8	-1.67	0.489	0.027	0.364	0.342	1.06	0.023	-3.33	-0.616	0.861	1.55	-0.678	-0.858	0.216	0.81	1.35	-0.17
chr4:132353177-132354506	-0.298	1.01	1.44	0.237	0.257	0.819	-2.45	0.0149	0.134	-0.646	0.537	-1.05	1.41	-0.547	-2.56	-0.331	0.706	-2.03	-0.874	1.64	0.534	0.653	-0.503	-0.707	-2.17	-2.21	0.779	-1.99	-3	-0.953	0.972	0.515	0.359	-0.778
chr13:37547387-37547714	-1.46	-1.18	-0.856	-0.545	0.00929	0.272	-3.33	0.314	0.641	0.802	0.904	0.769	-2.79	-1.39	-3.24	-0.541	0.416	-2.34	-0.871	-0.478	0.338	-0.0699	-0.388	-0.738	-2.58	-3.16	-0.411	0.763	-1.27	-2.13	-0.976	-1.04	0.587	0.195
chr17:29650326-29650533	-0.926	-1.24	-3.54	-5.91	-2.18	0.646	-3.12	-0.696	-1.49	-1.35	-1.05	1.56	-2.68	-4.59	-3.29	-0.709	2.55	-0.519	-1.23	0.746	1.98	0.414	0.347	-1.59	0.16	-3.06	-1.26	0.00488	-0.278	0.375	0.848	-1.43	0.199	-1.28
chr13:35172221-35172407	-1.2	0.334	-1.88	-2.55	-2.71	-0.938	-5.61	2.32	-2.37	-2.3	0.766	-7.88	-3.41	1.96	-2.11	-3.69	1.99	-2.97	0.214	1.27	1.87	1.18	0.298	1.07	-4.9	-0.773	1.67	-1.13	0.779	-1.11	0.354	1.74	0.429	0.302
chr7:16628546-16629187	-1.89	0.71	1.05	2.34	-2.02	0.789	-4.1	-0.647	0.773	0.235	0.111	0.675	-3.66	3.5	-0.124	0.201	0.784	-2.55	-0.368	2.43	0.107	0.582	-0.404	-0.95	-3.27	-1.76	1.14	1	2.63	-0.909	2.18	1.66	0.442	0.873
chr3:144766707-144767054	1.24	-1.82	-1.12	-1.32	0.523	-2.08	1.38	-0.256	-1.02	-0.242	-0.0525	-0.0812	-0.267	-0.0696	0.333	1.24	-0.481	1.14	0.662	0.019	-1.68	-0.11	1.97	1.27	-0.875	0.914	-0.745	-5	-3.71	3.59	-1.85	0.068	1.24	-0.022
chr11:83347557-83348992	0.156	-0.0272	3.12	2.99	0.823	0.194	0.593	0.746	-0.261	-0.483	0.683	-0.1	-0.668	4.73	-0.404	0.87	0.664	1.68	1.42	0.795	1.37	0.258	-0.0407	1.42	3.16	1.74	0.652	-2.94	-1.72	-0.491	-0.287	1.3	-0.268	0.133
chr7:118308901-118309357	-0.995	1.5	-1.07	-1.35	-0.777	-0.649	-4.06	-0.751	-0.6	-1.12	0.258	3.46	-4.12	-1.78	-2.94	2.97	1.07	3.65	2.55	0.522	0.0332	0.52	-1.04	2.42	1.04	3.17	1.43	0.558	-0.229	-1.51	-0.268	1.32	-1.04	-0.859
chr19:21550824-21551163	0.532	0.331	-1.92	-3.04	-2.7	1.01	-3	-0.745	1.79	0.883	0.497	1.58	-0.0443	-2.1	-4.93	1.55	-1.48	-3.07	-3.16	1.96	-1.18	0.354	0.471	0.00134	-4.24	-1.79	1.08	-3.43	-1.97	-2.07	-1.37	0.46	2.52	1.07
chr4:8937135-8937604	-1.09	-1.08	1.8	0.437	-1.9	-0.517	-3.3	-0.079	-1.66	-1.76	-2.28	-1.5	-1.91	1.35	-0.0717	-2.61	-0.693	-1.57	-0.769	-0.412	0.405	0.173	0.496	0.0982	-2.49	-0.343	-0.353	1.81	-2.32	-1.43	-0.849	-0.183	-0.545	1.16
chr15:34003180-34003316	-1.23	-0.496	-1.06	-2.64	0.485	-3.29	-4.39	-0.648	1.11	1.94	0.146	1.41	3.65	-4.63	-5	-2.5	0.121	1.5	-3.49	-0.959	-1.52	0.446	-1.12	3.2	0.121	2.55	1.21	-2.77	-2.87	-3.21	-0.68	-0.35	-2.7	1.37
chr8:89425948-89426209	-0.265	1.38	-2.17	-4.67	-0.37	0.903	-4.81	-0.329	-0.836	-1.64	-2.52	2.47	1.61	-4.4	-4.54	0.41	0.713	-4.21	0.149	1.61	2.18	1.36	-0.382	-0.334	-2.87	-1.86	1.4	-0.576	1.33	1.36	0.647	0.533	1.05	0.271
chr8:72526872-72527500	0.418	1.18	-0.547	-0.819	1.14	1.59	-1.54	-0.238	0.721	-0.233	-0.0788	2.98	-0.603	2.44	3.12	0.261	-0.162	-2.33	0.354	2.11	-0.778	0.548	0.584	-1.3	-2.76	-1.69	1.6	-1.03	0.883	-0.614	0.21	1.12	0.922	-0.0717
chr7:111547138-111547470	-0.831	3.39	-0.295	0.332	-1.19	3.57	-1.57	-0.052	-2.06	-2.14	-0.714	-1.26	-1.71	2.4	-1.77	-0.429	1.41	-3.05	-0.832	2.59	1.43	0.576	0.245	-0.905	-3.77	-2.58	1.93	0.0966	-0.0305	2.17	-0.657	3.37	-1.04	0.166
chr19:11478524-11479904	-0.0363	2.12	-0.749	-0.993	0.506	0.593	-1.93	-0.201	-1.87	-0.834	-5.13e-05	-1.84	-0.25	-0.0872	2.11	0.0161	0.48	-1.37	0.327	1.2	1.25	0.557	-0.595	-0.177	-2.19	-1.81	1.36	1.15	3.87	-1.46	0.0953	1.9	0.363	0.643
chr5:147617711-147618229	-2.36	-0.305	0.945	0.758	-2.06	-0.205	-3.68	1.71	0.418	0.532	1.47	-2.94	-1.97	3.12	2.57	-1.91	0.638	-3.85	-0.0401	0.331	-0.853	0.11	-0.524	-1.07	-3.74	-1.75	0.292	-1.94	-1.74	-0.298	0.869	0.409	-0.85	0.148
chr2:150393206-150393690	1.4	-1.46	0.409	1.05	0.864	-1.49	-0.0979	0.329	-0.828	-0.729	-0.729	-1.98	1.9	-0.197	-1.59	1.21	-0.877	1.74	-1.03	-0.245	-0.0603	-0.413	0.711	-0.0177	-1.19	0.846	-0.512	-1.84	-2.53	0.149	-0.448	-0.243	0.566	-0.748
chr11:99050113-99050505	-1.06	-1.93	-0.533	-0.444	-2.02	-2.31	-2.27	0.442	-2.5	-2.62	-2.05	-0.0053	-1.56	-0.233	-1.03	-3.35	0.329	-3.48	2.05	-1.24	0.104	-0.126	0.67	0.387	-3.08	-1.31	0.145	-5.08	-3.65	0.867	-0.789	-1.77	-0.111	0.923
chr18:65541476-65541952	-1.12	1.62	-0.345	-0.613	-1.08	2.28	0.182	1.4	-2.85	-2.93	1.49	-1.38	-4.41	-1.82	-1.99	-0.588	0.0386	-3.38	0.551	2.73	1.13	1.1	1.77	-1.48	-1.46	-2.25	1.49	2.31	2.19	-2.1	-0.13	2.74	-0.306	-0.139
chr13:44602825-44603461	-0.284	-0.175	0.28	0.381	-1.24	-0.802	-4.1	0.367	-0.707	-0.707	-0.593	-0.976	-2.81	-0.247	-1.42	1.56	1.49	0.703	0.988	0.457	0.415	0.628	-1.07	2.32	-0.0707	2.15	1.17	-1.84	-2.72	-2.51	0.0471	-0.292	-0.395	0.438
chr1:88368498-88369709	-0.481	-0.504	0.485	0.0357	-1.81	-1.16	-2.68	0.0255	-0.264	-0.141	-0.799	2.25	-1.12	2.5	3.53	-1.2	0.286	2.17	-0.248	0.0404	0.299	0.076	-0.0457	1.79	-0.0731	2.95	-0.126	-0.909	-0.0225	-1.73	2.37	0.116	-0.281	0.208
chr1:182242977-182243206	2.76	2.5	0.162	-2.35	2.85	1.37	2.3	0.345	3.24	3.02	0.579	-1.38	2.43	-2.54	-2.83	2.45	0.276	2.79	-0.534	1.18	0.76	0.601	2.84	1.98	3.25	2.89	2.04	-6.11	-4.54	-1.84	4.69	-1.08	-0.114	-0.945
chr16:93191238-93191939	2.13	0.49	0.917	-0.617	0.833	0.758	-2.32	-0.0574	-0.909	-0.873	0.963	-1.54	-0.134	2.32	0.821	-0.00642	0.666	-1.6	2.43	1	0.401	0.538	-0.276	-0.475	-1.78	-1.64	0.141	5.37	4.77	-2.76	0.00886	0.528	-0.0227	0.747
chr2:30774485-30774741	-1.86	0.412	0.283	-1.73	-3.45	-1.75	-3.53	-0.213	-0.879	-1.58	0.0651	-0.205	-3.66	-1.26	-1.31	-1.3	-1.43	-4.43	0.712	-1.2	-0.133	-0.801	-0.732	-0.82	-5.32	-1.22	-0.0773	-2.86	-1.39	-1.38	-2.77	-1.16	0.139	0.851
chr5:45776165-45776490	1.61	-2.37	0.682	-0.143	1.37	-0.115	-2.17	-0.129	0.595	0.267	-0.353	1.15	-1.16	-1.66	-2.32	5	0.0507	0.746	-1.65	-0.396	-1.26	-0.986	0.501	-1.87	-0.475	-1.78	-1.14	-1.14	-1.69	-0.0566	0.101	-1.72	1.37	-0.69
chr17:29552649-29553588	4.4	-1.38	-1.31	-2.24	0.392	0.188	-3.41	0.161	-1.39	-1.39	0.0836	-2.54	2.79	-0.107	-3.49	2.59	0.987	-1.2	1.23	-0.281	1.15	0.0228	-1.21	-0.591	-1.64	-1.86	-0.27	0.339	0.978	-2.17	-0.209	-0.568	-0.0597	0.231
chr13:20878522-20879245	1.12	2.08	-0.0276	-1.3	-0.838	0.563	-3.66	-0.0111	-0.889	-0.921	-1.27	-0.0296	-0.517	-0.38	-1.87	1.54	0.671	0.377	2.17	0.962	1.21	0.432	0.573	0.891	1.12	1.53	1.58	2.58	-0.000814	-1.97	0.92	1.58	0.614	0.0393
chr14:73458741-73459028	-2.72	-0.905	1.66	1.31	-1.74	-3.43	0.666	-0.615	-0.744	-0.991	-1.66	2.11	-2.29	2.01	1.37	-3.54	0.314	-4.4	-0.351	-1.56	-0.72	-0.582	2.08	-1.18	-4.64	-2.22	-1.83	0.859	-0.357	-1.19	1.74	-0.43	-0.517	0.109
chr11:120380880-120381494	-0.888	0.366	-1.11	0.209	-1.96	0.695	-0.532	0.0136	-0.0321	0.183	0.951	-2.5	-1.19	0.000725	-2.84	-0.218	-0.0759	-1.68	-2.03	1.16	0.0562	-0.5	0.992	0.166	-2.66	-1.7	0.773	-3.14	-2.27	1.16	-0.934	1.6	-0.349	0.139
chrX:75043627-75044732	-0.147	-0.335	1.11	1.67	1.28	-0.181	2.07	0.514	-0.592	-0.317	0.416	-0.905	0.572	1.2	0.946	0.403	-0.525	-2.34	2.05	0.636	0.356	0.00384	1.18	-1.09	-1.23	-2.96	-0.139	0.0364	-0.969	0.862	1.48	-0.215	-0.0758	0.00793
chr12:114108891-114109379	1.36	2.57	-2.15	-3.57	1.82	4.09	-5.27	0.0358	1.04	1.4	-0.548	-0.493	0.455	-2.87	-2.87	2.84	0.17	-1.17	1.41	3.35	1.46	1.29	-0.296	0.931	-0.908	0.369	2.45	-4.1	-2.45	-1.58	-1.35	2.06	0.113	0.686
chr4:104944501-104944760	-4.84	-1.66	-1.21	-1.88	-3.58	-2.88	-3.6	1.49	-3.43	-3.24	-0.53	0.638	-3.24	-3.55	-3.9	-4.15	-0.75	-4.63	-0.66	-1.09	-1.36	-1.5	1.1	-2.68	-3.87	-4.91	-1.81	-4.31	-5.55	0.7	-0.219	-0.846	0.134	-0.258
chr3:96103905-96107011	2.97	0.373	1.41	0.915	0.184	0.522	1.32	0.765	-0.658	-0.951	0.199	2.07	0.33	0.49	-0.152	2.54	0.506	-0.669	2.28	0.707	0.427	0.147	1.13	-0.227	-1.89	-1.13	0.223	1.81	3.35	-0.186	-0.0343	0.627	0.0037	0.152
chr2:45047255-45047824	2.16	0.122	1.23	1.95	-2.09	-0.43	-4.41	-0.345	-0.255	-0.921	0.241	-3.37	-2.02	3.76	-0.017	2.27	0.783	-1.59	0.0304	-0.1	-1.04	-0.282	-0.713	-1.46	-3.31	-1.14	-0.00793	-2.7	-1.62	-2.08	1.46	-1.24	-0.0767	-0.074
chr13:98280817-98281202	-0.0262	0.24	-1.29	-2.85	-0.285	-1.01	4.62	-0.323	-2.07	-2	-1.05	-3.42	-1.7	-3.83	-3.12	-0.388	0.474	-0.717	-0.708	-0.0588	-0.505	0.773	1.81	-0.938	-0.408	-1.68	0.835	4.27	4.49	-1.87	-0.862	0.926	-0.88	0.863
chr19:29296945-29297183	-1.06	-2.08	0.63	-0.103	-0.884	-3.07	-1.25	-1.17	-3.75	-3.63	-1.01	-4.61	-3.88	0.36	-3.46	-1.18	-0.0937	0.0741	-1.07	-0.558	0.474	0.502	1.04	1.63	-2.23	0.369	-0.793	-3.82	-5.18	-3.55	-0.994	-1.9	0.854	-0.141
chr4:59264928-59265120	-1.75	-0.568	-0.584	-3.5	-0.647	-1.11	-5.28	-0.282	-2.09	-1.44	1.61	-4.96	-2.41	-4.28	-4.53	-2.92	-0.341	-3.05	-2.42	0.997	1.09	1.05	-1.04	-1.38	-2.4	-2.59	0.533	0.981	-0.645	-2.63	-0.0604	0.524	-0.26	-0.0964
chr11:83357054-83357418	-1.68	-1.21	-1.54	-0.96	0.415	-2.52	-5.47	1.84	0.699	-1.13	1.07	-3.77	-3.33	-2.26	-3.87	0.331	0.104	-3.76	1.79	-0.67	-0.957	-0.702	-0.955	-2.04	-5.63	-4.29	-1.75	-0.853	0.42	-0.313	-2.43	-2.24	0.856	0.486
chr13:5828803-5829216	-1.6	0.252	-1.08	-2.05	-0.922	-1.44	-3.15	-1.22	-0.247	-0.884	0.561	-0.915	-3.16	-1.2	-2.66	-3.04	-1.01	-2.37	-1.15	-0.3	0.788	-0.159	-1.14	-0.432	-1.34	-0.871	-0.338	-0.571	0.977	-0.633	0.602	-0.744	-0.155	0.653
chr6:128784615-128784880	-4.03	-1.22	0.406	1.32	-1.73	1.18	-2.61	-0.986	-3.58	-4.02	-1.21	0.14	-6.04	0.706	-1.84	-2.61	0.218	0.847	-0.0993	1.22	0.0671	0.382	-0.822	-0.211	-2.55	-0.938	0.735	0.00572	-0.13	-2.53	-1.33	-0.721	-1.38	0.749
chr6:31049992-31052420	0.969	-0.505	-0.282	-1.62	-0.654	-0.609	-0.239	0.676	-0.825	-0.67	1.07	-2.01	0.93	-1.53	0.4	0.418	0.315	0.178	0.799	0.706	0.508	-0.0404	0.986	-0.482	-2.49	-0.0654	0.192	-1.27	-0.841	0.138	0.689	0.697	0.486	0.159
chr1:37043186-37044117	-1.19	-0.89	-0.482	-0.313	-0.482	0.239	-1.99	-0.219	-1.44	-1.49	-1.04	-0.896	-1.48	-0.858	-1.78	-1.48	0.896	-0.9	0.813	0.807	1.12	0.138	-0.177	-0.229	-1.14	-1.68	0.658	-0.48	-1.18	-2.24	3.95	-0.0136	-0.0598	0.107
chr3:9878770-9879218	-1.27	2.35	1.79	0.372	-1.36	1.91	-3.25	-1.24	-0.881	-1.77	1.06	-2.74	-3.49	1.82	0.341	-1.45	0.691	-1.27	0.427	1.81	0.496	0.222	-0.186	-0.553	-2.3	-1.56	1.3	-4.33	-3.81	-0.876	0.851	0.94	-0.622	0.467
chr10:95724922-95726766	0.687	-0.199	0.565	0.385	-0.412	-0.155	-1.87	0.233	-0.427	0.273	0.413	1.56	0.0277	-0.311	0.819	2.39	0.546	2.76	3.44	0.461	0.813	0.171	-0.261	1.45	0.601	2.14	0.0718	2.15	3.01	0.288	0.153	-0.398	0.496	-0.226
chr6:52630716-52630910	2.57	-0.269	1.54	1.83	0.912	-0.0991	-4.7	-1.06	-1.67	-2.59	2.31	-4.31	0.92	2.68	5.58	1.65	-0.253	-4.73	-1.66	-0.609	-1.12	0.392	-1.68	-1.82	-3.93	-3.31	-0.0715	3.1	5.18	-1.59	0.298	-1.75	0.517	0.545
chr1:107823016-107823251	-3.03	-1.34	-1.79	-2.04	0.0129	0.987	-3.68	0.0792	-1.31	-1.6	1.57	-0.838	-3.77	1.21	-3.52	-2.53	0.293	-1.31	-0.379	0.319	0.483	-0.297	-0.825	-0.403	-0.134	-1.47	-0.0192	-2.45	-2.67	-0.123	0.274	-0.802	0.135	0.331
chr5:101064881-101065488	-0.679	-0.637	-1.18	-2.33	-0.285	0.0743	-1.51	0.383	-3.43	-3.32	-0.246	0.519	3.17	-3.3	-4.83	-1.87	0.543	-3.6	1.22	0.444	1.1	0.453	0.171	-1.35	-1.67	-3.55	0.189	-1.78	-2.85	-1.54	-0.359	-0.93	0.214	0.474
chr10:20489513-20489678	-0.872	-2.22	-0.789	-1.05	-0.11	-2.93	-2.49	2.22	-0.897	-1.18	2.74	-3.14	-1.41	-3.2	-5.4	-3.52	-2.05	-0.919	-3.68	-1.3	-1.95	-1.79	-0.035	0.612	-2.3	0.444	-1.86	-5.68	-5.5	-2.7	-1.24	-2.04	-0.114	1.02
chr3:107581049-107581242	4.85	-0.819	-0.788	-1.51	1.81	-0.545	-4.55	-0.143	-2.55	-1.77	-1.67	-4.45	-0.16	-1.1	-0.149	1.26	-1.01	-4.27	-0.905	0.29	-0.702	-0.185	-0.996	-2.24	-3.64	-4.36	-0.371	-3.87	-3.9	-1.74	-3.19	-0.878	-0.459	0.987
chr19:46418020-46418618	-0.99	3.16	-1.39	-2.84	-0.314	5.71	0.39	-0.823	-1.62	-0.928	-1.94	-2.69	-3.27	-0.442	-1.16	-0.0359	0.431	-0.199	0.951	2.84	2.23	1.74	0.243	-0.184	1.71	-0.336	2.1	-2.71	-1.26	-0.434	0.411	1.82	-0.153	-0.343
chr11:97273267-97274624	-0.436	1.32	0.703	-3.45	-0.967	3.19	-2.2	0.296	0.652	0.458	0.53	2.57	-3.31	-1.8	-3.56	-0.276	0.972	2.12	1.81	1.68	1.47	0.718	0.778	-0.653	2.04	0.865	0.944	3.01	1.33	0.107	0.99	0.402	0.67	-0.119
chr12:8443737-8443922	-4.81	-1.69	0.543	-0.676	-2.42	-0.27	-5.51	0.966	-3.2	-2.89	2.66	2.14	-5.74	-0.213	-1.38	-4.33	-0.338	-1.71	0.778	-0.46	-1.15	1.36	-0.688	1.66	-1.54	-0.434	-0.363	-1.23	1.59	-1.83	-2.33	-1.31	3.31	1.01
chr1:138476842-138477137	-1.58	-0.455	-0.168	-0.218	-1.93	-0.989	-4.7	0.25	-2.64	-3.03	-1.28	-0.23	-0.27	1.31	-0.61	0.703	-0.344	-1.8	-1.12	-0.134	0.679	0.426	-0.88	-0.482	-1.86	-1.5	0.0287	-1.06	-1.45	-0.727	0.545	-0.0284	0.0367	0.364
chr5:65278085-65278363	-1.52	-0.968	-2.62	-3.74	-1.19	-1.18	-1.24	-0.326	-1.46	-1.65	-0.288	-1.44	-3.61	-1.99	-2.73	-0.842	0.745	-1.27	0.834	-0.676	-1.12	-0.701	-0.695	-0.849	-2.38	-0.957	-1.01	-0.395	0.651	-1.84	1.95	-1.07	-0.355	-0.0237
chr4:144842473-144843427	0.423	0.131	-0.0109	-0.631	0.732	-0.0046	-4.4	0.197	4.74	3.04	0.287	0.848	-3.06	-0.78	-1.26	3.96	1.02	1.95	-0.056	-0.284	1.23	0.0215	-0.463	1.31	0.459	1.19	0.0626	0.784	-2.52	-0.903	-1.16	-0.397	-0.271	0.585
chr16:31235568-31236039	0.843	1.97	2.05	1.19	-1.96	1.95	1.79	0.000627	2.9	3.19	2.37	-1.13	-2.18	0.211	-0.525	0.394	-0.104	-0.137	-0.0767	1.32	1.56	0.778	2.06	-1.04	-1.72	-1.91	0.554	-2.26	1.5	-0.19	-0.374	0.0536	0.707	0.0551
chr4:132358024-132358624	0.855	1.23	-0.021	1.75	0.863	1.43	-3.75	0.736	-2.33	-2.18	2.02	-1.23	0.00395	4.77	3.61	-0.817	0.802	2.68	0.0475	1.25	1.51	0.531	-0.404	0.404	1.05	0.734	0.533	0.805	1.05	-2.16	0.239	0.135	-0.847	0.421
chr6:17579127-17579724	-1.53	-0.18	2.19	0.642	-0.954	0.365	-5.73	-0.477	3.52	2.26	2.61	-2.27	-3.03	1.16	-0.156	-1.1	1.07	-1.45	-1.82	0.624	0.576	0.176	-1.11	-0.0435	-1.59	0.886	0.101	-0.267	0.343	-1.17	-0.401	-0.131	-0.934	-0.651
chr5:101016731-101017613	-0.952	1.97	1.52	-0.157	-1.05	0.303	-3.68	0.572	-1.27	-0.89	-0.711	-0.85	-2.53	0.284	1.02	0.309	0.584	-1.2	1.28	1.46	-0.28	0.587	-1.02	-0.601	-2.96	0.209	1.17	1.04	-0.447	-2.28	3.21	0.741	0.83	1
chr8:69019097-69019330	-1.54	-0.894	-3.39	-5.06	-3.23	-0.8	-0.249	-1.03	-3.19	-3.99	-0.695	3.55	-2.4	-2.44	-4.46	-1.6	0.737	-4.61	-1.01	0.707	-1.87	-0.274	0.372	-1.25	-3.58	-3.05	-0.416	-3.18	-2.66	-0.877	0.183	-0.476	0.57	-0.279
chr2:127149327-127149690	-0.372	-0.417	-0.999	-3.04	0.648	1.31	3.33	0.505	-0.126	-0.97	-0.675	0.262	-3.13	-0.503	-1.35	-2.71	1.16	-1.21	1.15	-0.0966	0.519	0.0437	3.01	0.458	-3.06	0.0183	-0.279	-3.73	-3.17	-1.07	3.16	-0.0934	1.22	0.399
chr7:81790550-81792194	-0.908	0.55	-0.442	-1.87	-0.549	2.72	-2.29	-0.0806	-0.728	-0.281	1.34	-0.974	-0.875	0.337	-2.29	-0.558	0.553	-0.693	-0.937	1.85	1.03	0.311	-0.566	-0.548	-1.36	-0.971	0.687	0.67	1.87	-0.154	1.11	0.55	0.347	0.252
chr19:6157555-6158399	1.3	-0.463	-1.29	-3.29	1.01	0.637	0.166	0.671	-0.441	-1.01	0.628	1.28	0.194	-1.8	-3.8	4.01	0.636	-0.795	-1.2	1.64	0.31	0.351	0.181	-0.82	0.139	-1.72	0.5	3.31	0.153	-1.79	-0.0603	2.07	0.133	0.536
chr12:86785277-86786345	1.98	1.75	1.16	0.508	2.44	0.243	-4.56	0.652	-0.0154	-0.189	1.02	3.49	1.72	1.43	0.733	0.096	0.751	-2.46	0.749	0.397	0.203	0.25	-0.378	-0.0785	-1.35	-1.32	0.85	-2	-0.664	-1.94	-0.0478	2.08	-0.343	-0.104
chr10:44405954-44406191	-0.362	-1.12	3.26	-0.277	-2.96	-0.43	-4.41	-0.78	3.45	4.21	1.04	0.993	-1.65	3.31	-0.934	-0.477	0.888	0.755	0.453	-0.16	1.37	0.285	-1.03	1.23	-1.16	2.32	-0.293	-2.23	-0.93	-1.54	-0.0198	-1.73	0.0741	-0.628
chr9:75281821-75282039	1.27	-2.06	-1.1	-1.68	-3.3	-2.06	-5.78	-0.476	-0.898	-0.905	-1.74	-5.02	-2.91	-0.854	-2.77	-0.0458	-0.594	-1.93	-2.6	-0.305	-0.633	0.0211	-0.966	-1.22	-2.37	-2.27	-0.341	-4.15	-4.53	-2.33	-2.95	-1.66	-1.94	-1.21
chr4:154307103-154307488	-0.436	0.234	-2.5	-3.8	-2.57	1.64	0.763	-0.168	-0.821	-0.656	-2.9	0.685	-3.87	-3.96	-4.77	-1.26	0.733	3.3	0.685	1.12	1.19	0.529	1.03	2.6	0.348	3.93	0.244	-2.36	-1.88	-2.23	0.189	-0.227	0.381	0.453
chr19:55717684-55718195	1.06	0.059	1.76	3.22	-1.75	1.11	-4.27	1.44	0.0363	-0.05	0.754	-1.4	0.849	4.01	4.15	0.42	0.368	2.61	-1.29	0.789	1.3	-0.178	0.226	1.99	2.96	2.5	-0.134	-3.56	-3.4	-1.98	-1.02	-0.999	-0.279	0.737
chr10:44321387-44322121	0.997	0.823	1.1	1.57	0.0751	0.314	-1.58	-0.685	-0.874	-1.43	-0.835	-2.77	-0.243	1.05	-0.852	1.15	0.209	-1.53	-0.871	0.604	1.05	0.521	0.631	-0.703	0.0192	-1.12	0.475	0.369	-0.399	0.163	0.00599	-0.395	-0.21	-0.399
chr11:8589063-8589805	-1.73	0.152	1.01	-1.51	-0.342	-0.0169	-1.13	0.0204	2.95	1.85	1.98	1.05	-0.663	0.114	-0.499	0.691	0.381	-0.513	0.532	0.42	-0.264	-0.198	1.16	-0.254	-0.488	-0.355	-0.245	-2.19	-0.808	-1.5	-1.32	-0.632	0.026	0.288
chr7:16589128-16589792	-0.343	-1.3	3	4.4	0.0499	-0.622	-1.71	0.544	1	0.98	0.364	-2.1	-1.67	0.562	-2.3	0.951	0.876	2.88	0.324	-0.694	-0.0593	-0.219	0.937	0.215	3.66	0.885	-0.868	2.74	1.84	1.55	-0.646	-1.48	1.36	0.0855
chr2:164347070-164347429	-1.08	0.324	-1.09	-1.19	-1.38	-0.342	0.552	-0.216	-2.11	-2.11	0.689	-1.23	-2.77	0.156	-2.66	0.251	-0.189	-0.658	-2.93	0.842	-1.06	0.143	1.49	0.389	2.68	-0.918	-0.201	3.21	1.93	0.364	2.05	0.202	0.806	-0.265
chr6:31046052-31047196	1.49	0.618	3.02	1.76	-0.464	-1.1	-3.17	0.0807	-0.0554	-0.45	-0.129	-2.98	-1.42	0.308	-0.763	-0.254	-0.338	-1.57	1.1	-0.224	-0.49	-0.0748	0.378	-0.835	-4.49	-1.18	-0.244	-0.919	-1.4	-0.274	-0.527	-0.894	0.5	0.559
chr13:42488333-42488567	-1.15	1.53	2.16	1.47	-1.24	-1.45	-3.79	-0.255	-3.91	-3.58	2.38	1.79	-3.44	2.22	0.063	0.0859	1.15	-3.36	-2.77	-0.401	-1.01	-0.315	-1.56	-1.92	-3.19	-3.35	0.776	-4.52	-0.536	-3.14	-0.642	1.09	0.383	-0.102
chr6:52625589-52625915	-1.41	0.325	1.84	1.34	-2.16	0.871	-3.41	-0.253	4.47	1.69	-1.39	1.85	-1.46	4.44	3.8	-2.8	-0.651	-0.247	2.76	0.728	0.967	0.364	-0.974	-0.651	-1.77	-1.55	0.801	1.61	2.38	-3.7	0.443	0.694	-0.522	0.473
chr9:45086033-45086771	0.326	0.107	1.88	3.71	-0.101	-0.0712	-0.746	0.381	-1.94	-1.22	-0.943	-0.785	2.61	3.4	-0.0967	0.546	1.01	-0.715	0.962	0.356	0.41	0.226	0.152	-0.851	-0.267	-1.29	-0.0598	-1.19	-1.72	-0.985	-0.211	-0.103	0.817	-0.575
chr5:76444054-76445216	-1.66	-0.136	-0.59	-1.11	-0.727	1.09	-2.65	0.465	-0.677	-1.03	0.529	-2.28	-3.6	2	0.967	-2.13	0.258	-3.16	-0.644	1.16	1.07	0.29	0.0545	-1.19	-2.54	-2.98	0.257	-3.26	-3.76	-0.754	0.162	0.306	0.611	-0.0624
chr7:117322926-117323200	-0.363	-0.618	-2.66	-4.09	-0.386	1.02	-5.2	0.854	-0.224	0.354	-1.19	-4.03	-1.65	-3.77	-3.87	-0.419	0.223	-2.2	1.42	0.36	2.43	0.302	0.816	0.1	-1.96	-2.53	-0.0986	-0.432	-1.48	-2.35	2.2	-0.146	1.11	0.758
chr15:81364406-81365383	0.586	0.668	0.496	0.947	-0.609	0.761	0.124	0.423	-0.404	-0.646	-0.344	1.8	-0.308	1.02	-0.634	1.62	0.266	0.549	2.96	1.87	0.0406	0.16	0.943	-0.815	-2.94	-1.12	1.26	2.89	3.72	-1.07	0.487	1.73	1	-0.053
chr2:128067419-128067658	1.11	0.7	0.292	1.63	-1.97	-1.61	-0.702	-0.822	-1.35	-0.849	3.66	-0.617	-3.88	0.811	-0.478	-0.939	-1.13	-2.13	-0.00279	1.19	-0.892	0.912	-0.0123	-0.236	-1.44	-1.37	1.59	-3.89	-0.516	-1.46	0.276	0.658	0.956	0.457
chr1:37057245-37057868	1.4	-0.888	0.481	0.443	2.42	-0.761	-4.59	1.56	-0.996	-2.18	1.07	-1.56	-4.31	3.3	0.958	-0.283	-0.333	-4.04	-0.186	-0.458	0.403	-0.359	-0.89	-1.49	-3.33	-2.35	-0.65	-1.83	-1.75	-1.96	0.766	-1.52	0.76	-0.296
chr16:94767508-94767707	-2.26	-0.769	2.68	1.13	0.757	0.329	-6.08	0.265	-2.13	-2.68	2.18	5.09	-3.45	-1.44	-2.6	1.55	0.269	-3.69	-0.537	-0.211	1.21	0.194	-1.03	-2.93	-4.31	-3.93	1.13	-2.59	-3.69	-4.26	-0.795	-0.581	-0.133	0.978
chr6:86533968-86535792	0.691	0.972	2.46	1.06	1.49	0.594	-2.45	-0.234	1.67	1.12	0.187	1.97	1.24	-0.736	-3.19	1.79	0.292	2.17	2.3	1.14	0.447	0.141	0.349	0.0363	0.401	0.658	0.684	-1.29	0.3	-1.78	1.4	1.16	-0.26	1.03
chr2:68624660-68625045	-1.61	-1.2	-1.73	-3.39	-2.6	-2.27	-2.17	-0.54	-0.878	-2	-0.469	-3.73	-2.7	-2.87	-3.76	-3.06	0.946	1.98	-0.1	-1.17	0.301	-0.398	0.996	-0.389	5.95	1.92	-0.431	-3.5	-3.07	-1.13	0.409	-1.78	-0.273	-0.23
chr1:107760804-107761567	-1.2	0.78	-0.384	-1.26	-1.18	-0.0197	-1.36	-0.255	0.393	0.243	2.23	-0.189	-3.77	-0.148	-1.88	1.75	0.0641	0.489	-1.73	0.804	0.595	0.54	1.65	0.126	-2.2	0.146	1.08	1.98	1.62	-2.11	-1.02	1.11	-0.282	0.279
chr10:129748579-129748889	2.04	-1.43	1.02	2	2.08	-1.07	4.1	-0.464	-0.909	-0.684	0.832	-1.35	-0.733	4.09	2.88	3.65	0.51	1.23	-0.501	0.0227	0.61	-0.692	1.9	0.909	-2.9	0.125	-0.797	-1.74	-2.77	1.9	-2.09	0.115	-0.567	-0.257
chr6:31047219-31047842	0.34	0.236	-2.03	-2.69	0.473	-0.43	-3.95	-0.0961	-0.7	-0.178	-0.178	-2.69	-0.535	-1.49	-3.49	0.276	0.569	-0.598	-1.97	0.641	0.322	0.786	-1.09	0.579	-1.76	0.551	0.849	-2.82	-2.18	-0.872	0.0581	2.32	0.595	0.208
chr13:35300177-35300471	-0.136	0.0763	-1.98	-3.84	1.13	-0.174	0.0171	-0.703	0.909	2.03	-0.0064	-2.53	2.03	-2.63	-3.53	2.81	0.293	-4.72	-2.57	1.23	0.923	1.01	1.16	-1.43	-3.87	-4.44	0.895	-4.26	-2.98	1.95	-0.317	-0.0458	-0.234	0.349
chr17:84468291-84468479	0.374	-1.87	-0.367	-4.05	1.69	0.183	-3.7	-0.212	-1.92	-1.43	-1.84	-5.05	0.482	-3.11	-4.92	1.79	-0.952	-5.61	-2.94	0.333	1.07	-0.463	0.877	-2.25	-4.29	-2.96	-0.452	-2.06	-2.4	-0.0774	-3.68	-1.92	-0.294	1.4
chr9:40968482-40968866	-1.34	-1.72	-0.129	-1.9	0.553	-0.909	-4.65	1.07	-0.493	0.00522	-0.964	-2.24	-2.18	-1.7	-1.56	0.848	0.798	-2.8	1.15	0.0519	0.773	-0.253	-0.755	-0.764	-3.49	-2.4	-1.1	-1.99	-2.45	-1.36	-1.9	-0.558	-0.614	0.544
chr5:65276393-65276702	-0.977	0.368	-0.517	-0.761	-1.93	0.707	-3.48	-0.107	-0.476	0.345	-1.43	1.33	-4.31	1.85	-0.834	-0.832	0.272	-3.72	0.0269	0.429	-1.73	-0.265	-0.952	-1.28	-4.42	-3.67	0.635	-5.36	-1.41	-2.27	-0.804	-0.409	-0.318	-1.46
chr2:68625068-68625925	-1.56	-1.12	-0.243	-0.922	-0.749	-0.039	-2.19	0.325	-2.14	-2.46	1.7	1.93	-2.38	-0.0709	-0.547	-0.678	0.727	-1.51	-0.239	-0.422	-0.0543	-0.451	0.233	-0.523	-2.1	-0.943	-0.502	-3.46	-2.38	0.91	2.42	-0.718	1.08	0.962
chr10:36832512-36832778	-4.9	0.668	1.4	-2.06	-2.86	1.69	-0.767	0.268	-4.71	-4.41	-1.83	-6.94	-6.86	-1.76	0.0392	-2.99	-0.142	-3.48	-1.93	1.01	2.97	0.717	0.357	-0.817	-2.3	-2.62	1.4	1.72	0.216	-2.61	-0.494	0.212	-0.924	-0.473
chr5:65255800-65256900	0.14	-0.0704	-0.611	-1.81	0.258	1.49	-1.75	-0.135	1.14	0.56	0.409	3.62	-1.83	-0.563	-1.62	-0.654	0.594	-1.79	0.667	0.803	1.18	0.053	0.227	-1.45	-2.79	-0.924	0.348	-1.44	0.0541	-0.08	1.59	-0.531	0.197	0.633
chr16:84583449-84585511	1.03	-0.092	-0.166	-1.23	-0.475	1.56	1.42	0.196	-0.926	-0.914	1.72	2.6	-1.13	0.254	-1.36	1.43	-0.134	-1.43	-0.307	0.501	0.574	0.173	0.825	-0.218	-1.54	-0.132	0.515	-0.977	-0.386	0.779	2.25	0.981	-0.312	-0.107
chr13:37429178-37429586	-1.08	-0.701	1.43	2.26	0.0781	-0.591	-4.16	0.297	-2.01	-2.12	2.66	-0.49	-2.53	2.97	3.57	-1.7	-0.784	-3.98	-1.89	-0.177	0.623	-0.0398	0.426	-0.43	-4.71	-2.8	0.433	0.488	0.473	-1.61	-0.694	0.93	-0.474	0.245
chr11:11567274-11568878	0.829	1.34	0.462	-0.163	1.09	1.71	-0.182	0.375	-0.292	-0.0166	0.532	-1.11	1.6	-0.643	-1.13	0.434	0.892	-1.38	0.376	1.72	0.844	0.195	0.607	0.173	-1.44	0.113	0.798	3.7	1.3	-0.229	0.486	1.45	0.596	0.375
chr13:5816434-5817164	2.39	-1.31	-0.941	-3.11	2.06	-0.923	0.0263	0.491	-1.1	-1.01	-0.436	-2.2	0.6	-1.49	-1.72	0.0426	-0.394	-2.22	-0.708	-0.899	-0.727	-0.0956	0.0914	0.164	-3.39	-1.33	-0.432	-4.24	-3.31	-2.89	-1.82	-1.38	-0.433	0.668
chr12:26800284-26800602	-0.616	-1.49	2.72	4.02	-0.784	-1.32	-4.7	-0.322	-0.447	-0.218	-0.303	-2.39	-2.55	4.45	1.62	4.35	0.826	-2.44	0.785	-0.794	-0.838	-0.837	-0.338	-2.05	-3.4	-3.07	-1.05	-4.43	-4.47	-2.89	-1.12	-1.62	-0.228	1.1
chr18:65575076-65576265	-0.356	1.61	0.693	-0.718	-0.682	1.41	-3.25	-0.128	0.467	0.847	0.503	1.24	-1.41	-0.0373	-1.45	-1.08	0.893	-0.994	-0.8	1.11	1.07	0.135	-0.269	-0.825	-1.69	-0.153	0.912	0.368	-0.453	-0.952	-1.05	1.92	0.359	0.0734
chr3:129775822-129776070	-1.67	-1.29	-2.97	-3.87	-2.54	-1.18	1.21	-0.544	-2.65	-2.65	-1.39	-1.7	-4.85	-3.17	-4.66	-2.27	-0.385	-3.89	0.357	-0.319	-1.06	-0.173	0.675	-2.64	-5.27	-4.97	-0.488	3.06	1.24	-2.54	-3.05	-1.14	-0.413	0.235
chr11:69079744-69080125	0.533	-1.03	-1.42	-3.38	-1.75	-0.365	-1.59	-0.825	0.00196	0.0102	0.525	2.39	-1.13	-0.649	-1.28	-1.31	0.0753	-2.87	0.371	0.891	0.414	0.242	0.0833	-1.2	-2.02	-2.76	-0.243	2.65	1.94	-1.22	-1.05	-0.707	-1.28	-1.1
chr16:32124580-32125106	-1.93	4.06	0.714	0.0216	0.222	1.98	-2.55	-0.279	0.965	0.659	-0.0327	-0.945	-0.7	-0.686	-3.64	0.0618	0.957	1.49	-1.42	1.3	0.742	1.28	0.0788	2.67	-0.0758	2.21	2.57	-3.52	-2.53	-0.755	2.02	1.88	-0.456	1.37
chr9:61517708-61517905	0.198	-0.134	0.992	0.141	1.95	-0.446	-6.56	-0.718	-3.02	-2.53	0.916	5.21	1.73	0.893	-2.92	-1.35	0.683	-2.98	1.19	-0.209	2.32	0.506	-1.8	-1.55	-2.06	-3.16	-0.472	-2.71	-3.27	0.168	-0.727	-2.06	0.134	0.484
chr9:20801802-20802680	-0.256	-1.97	-0.623	-1.88	-0.0555	-1.96	-2.24	0.0477	-0.675	-0.508	1.12	2.33	-2.85	-1.58	-3.2	-1.92	-0.965	-2.51	0.123	-0.931	-0.916	-0.637	0.214	-0.846	-3.64	-2.36	-1.1	-1.26	0.843	0.607	-1.16	-0.791	0.161	0.398
chr9:20801192-20801782	0.281	-0.974	-0.434	-1.83	-0.488	0.823	0.72	0.429	1.25	0.238	1.61	-0.946	-2.62	-0.199	-1.24	0.31	0.893	-1.1	0.891	0.268	1.44	0.142	0.459	-1.02	0.311	-0.81	0.104	-2.79	-2.75	-1.51	0.0646	-0.984	-0.356	-0.417
chr17:84482037-84482287	0.179	-3.11	-1.55	0.296	2.52	-2.03	-3.31	0.448	-2.42	-1.88	-2.48	-1.26	-2.7	-3.02	-2.9	2.31	1.69	-0.125	-0.995	-1.44	1.08	-0.192	-0.221	0.372	0.561	0.324	-0.72	-4.03	-2.27	-2.7	1.45	-2.29	0.688	0.154
chr16:45032973-45033171	-1.47	-1.75	-2.3	-3.58	-1.16	0.309	3.84	-0.143	-2.46	-2.51	-0.896	-1.36	-3.14	-2.05	-4	-0.67	-0.253	-1.68	-2.42	0.619	1.35	-0.307	2.34	-1.62	-4.51	-1.97	-1.23	-2.53	-4.58	-2.31	-1.34	-0.936	1.77	0.591
chr7:90950726-90951298	4.1	0.709	-0.0736	0.46	2.35	1.04	-1.15	1.55	-0.606	-0.523	1.3	-4.49	4.13	-0.792	-1.4	5.21	-1.1	-2.21	-0.702	-0.658	1.38	-0.226	2.09	-0.921	-3.9	-2	-0.386	-3.18	-2.56	0.147	1.44	-0.19	0.474	0.586
chr11:116290607-116290986	-2.78	-0.198	-0.323	-2.31	-1.9	-0.078	-3.69	0.5	2.3	2.27	-0.178	3.35	-3.6	-0.322	-1.71	-1.5	1.07	-1.53	-0.228	0.937	0.536	0.436	-0.529	0.164	-2.56	-0.517	-0.577	-1.95	-1.24	1.09	0.561	-0.429	0.647	-0.342
chr16:3722734-3723651	-0.0379	0.617	0.609	1.89	1.6	1.33	1.02	0.297	-1.34	-1.07	2.13	-0.359	-1.6	2.91	0.202	1.81	1.02	3.37	-0.966	0.851	0.879	0.459	1.64	2.69	2.15	3.88	0.477	-1.48	0.605	-0.226	0.587	0.344	-0.418	0.52
chr1:193013907-193014207	-1.64	-2.83	-3.17	-4.37	-2.17	-3	1.13	-0.695	2.6	2.35	-0.279	1.45	0.106	-3.56	-5.63	-0.383	0.558	1.84	-1.85	-1.84	-0.989	-1.19	1.95	0.621	-1.95	-0.325	-1.39	-3.39	-2.79	0.543	-1.37	-0.402	1.46	0.525
chr15:74752844-74754307	-0.168	0.333	-0.613	-2.55	-0.437	0.868	-0.738	0.616	2.84	1.31	0.846	-0.537	-1.01	-2.32	-3.37	0.625	0.342	-0.0152	-0.518	0.861	0.0231	0.16	0.0239	0.189	-0.491	-0.0188	0.479	0.728	1.74	-1.93	1.9	0.916	0.88	0.461
chr5:118831294-118831716	-1.43	-1.47	-0.42	-0.743	-2.55	-1.52	-0.785	-0.0485	-1.55	-2.08	-1.94	1.92	-3.66	-0.238	-0.769	-2.19	1.24	-3.34	1.42	-0.495	0.951	-0.567	-0.229	-1.04	-3.36	-2.63	-1.35	-2.01	-3.49	-2.69	-0.855	-1.27	-0.591	0.472
chr2:128066249-128066926	-0.457	0.838	2.15	0.243	-2.04	0.684	-2.25	0.45	2.84	1.92	0.26	-0.991	0.111	-0.385	-2.09	0.219	1.33	1.49	2.12	2.13	1	0.562	0.657	1.01	0.365	0.943	1.21	-0.42	1.17	-0.218	2.11	2.18	-0.564	0.336
chr15:81366109-81366969	1.41	-0.0764	-0.803	-0.875	0.376	0.795	-4	-1.13	-0.152	-0.523	-0.646	0.0576	-0.0237	1.53	0.867	0.374	0.318	-0.00485	-0.971	0.0375	0.228	0.257	0.272	2.15	-2.13	3.58	-0.0123	-0.934	-1.24	-0.322	-0.584	-0.0554	-0.819	-0.253
chr10:51250664-51251054	-2.24	-0.629	-0.683	-2.13	-3.27	1.21	2.44	-0.274	3.26	3.44	1.77	-0.274	-1.63	-1.59	-3.19	-2.58	0.265	-4.03	0.937	0.0157	0.23	-0.39	1.52	-1.06	-1.09	-2.63	-0.547	-0.288	-3.06	-1.26	1.3	-0.826	-1.26	-0.288
chr7:38855983-38856328	0.52	-0.673	-1.02	-1.24	-1.07	-1.31	3.23	-0.456	-0.436	-1.1	-1.63	-5.17	-3.35	-0.0835	-2.84	-2.17	0.645	-0.963	-2.8	0.427	0.0947	-0.06	1.59	-0.217	-0.409	-1.12	0.186	-1.26	-2.93	-1.69	-2.11	-0.203	-0.708	-0.45
chr11:117811510-117811944	-1.67	-1.56	-1.6	-2.12	-2.02	-2.66	-2.16	-0.459	-2.03	-1.54	-1.79	-2.52	-2.44	-0.335	-3.23	-0.818	-0.982	-4.02	-1.35	-0.876	-1.68	-0.314	-0.361	-1.81	-4.18	-3.09	-0.622	1.13	0.79	-2.28	-0.15	-0.232	-0.172	0.556
chr3:101419781-101420187	-1.52	0.894	2.15	0.387	-1.8	2.29	-4.65	1.72	-2.14	-2.35	0.104	-3.42	-5.27	1.98	2.36	-1.26	0.369	-0.96	1.66	2.42	1.6	0.736	-0.656	0.341	-1.44	-0.661	1.04	-1.43	-0.658	-3.16	2.92	1.31	-1.19	0.692
chr4:134475096-134476606	-0.0309	0.234	0.501	-1.05	-1.08	0.451	-2.51	-0.462	-0.417	-0.407	1.76	-2.97	1.26	0.493	-1.52	-0.356	-0.0963	-2.41	-0.795	0.398	0.598	0.33	-0.176	-0.755	-2.5	-2.36	0.377	-1.53	-1.13	-0.913	1.2	-0.401	0.178	0.0427
chr15:74748991-74749723	-1.53	-1.32	1.76	1.58	-0.426	-0.894	-4.01	1.21	-1.75	-1.2	-0.458	-0.386	-1.48	4.17	1.91	-0.848	0.704	0.323	-0.0267	0.312	0.927	0.00557	-0.0265	0.0963	0.132	0.0139	-0.443	-0.117	0.167	-0.901	-0.00295	0.182	-0.994	-0.00889
chr11:44317661-44317976	-1.46	0.898	-1.22	-3.61	-0.631	1.86	-3.12	-0.854	-2.71	-3.12	-1.1	-4.28	-2.92	-3.12	-4.06	-2.02	-1.16	0.495	-1.08	0.527	-0.449	0.449	-1.14	2.45	-0.948	3.12	0.887	-2.63	-3.1	-0.252	-2.7	0.499	-0.475	1.3
chr6:88014183-88014434	-1.09	-1.11	-0.856	-3.69	-2.73	0.32	-2.91	1.92	-1.31	-1.53	3.12	0.992	-4.12	-3.09	-4.76	-1.53	0.223	0.0115	2.03	1.68	1.84	0.358	-0.575	-0.507	0.903	-0.62	0.161	-4.16	-3.85	-1.9	-0.0962	0.618	-0.648	-1.05
chr17:83673163-83673957	-1.9	2.04	-0.983	-2.71	-0.68	2.74	-2.85	0.765	-0.872	-0.428	-0.873	1.19	-3.2	-1.77	-1.38	-1.05	1.14	0.04	-0.196	1.71	1.21	0.449	-0.169	1.36	-1.33	1.51	1.35	2.13	0.385	-1.37	0.31	2.5	1.49	0.982
chr8:123238959-123239750	-2.03	2.19	1.71	2.86	-1.65	0.563	-2.05	0.567	0.0856	0.848	1.45	-0.103	-1.56	2.53	0.887	-1.53	0.751	-2.55	0.855	0.553	1.5	0.175	1.15	-0.743	-1.59	-2.29	1.42	3.58	3.99	0.324	-0.302	2.08	1.04	-0.0746
chr5:45775046-45775319	1.39	-0.12	-1.52	-3.97	0.243	1.45	-0.968	-0.593	-0.532	-0.724	-0.817	0.239	-0.329	-3.45	-4.1	0.0259	-0.275	-5.46	-0.0995	0.443	0.22	-0.761	-0.876	-2.6	-5.69	-4.26	-0.434	1.58	-1.64	0.916	-0.501	0.134	-1.19	-0.379
chr16:5430516-5430774	-2.13	-1.26	-2.1	-4.21	-0.297	-2.9	-3.36	-0.305	-1.89	-2.51	-1.04	-5.09	-3.51	-1.37	-3.56	-2.78	-0.822	-0.697	2.84	-1.64	-1.94	-0.83	-0.296	-1.49	-2.43	-2.92	-0.876	-2.29	-1.4	-1.84	0.21	-1.85	1.41	0.505
chr2:122490763-122491786	-0.182	-0.462	1	2.77	-0.0231	-1.05	-0.899	1.81	-1.63	-1.75	0.0714	1.76	-1.63	0.689	-0.473	1.12	0.025	-2.14	-0.316	0.473	1.01	0.225	0.891	-0.426	-1.67	-1.27	0.00808	0.675	-1.42	1.82	-0.988	-0.000565	1.09	0.517
chr14:31448268-31448968	0.335	-1.41	1.59	2.96	-0.579	-2.38	-2.07	-0.272	-1.92	-1.55	1.12	-0.172	-1.29	0.974	-2.75	1.74	-0.313	2.47	2.84	-0.375	-0.163	0.41	1.33	2.4	-0.561	2.24	0.00655	0.79	2.62	-0.53	0.692	-1.36	1.33	0.429
chr3:78985496-78986107	0.95	-1.24	-0.848	-2.35	0.402	-1.15	-1.72	-0.62	-2.13	-1.24	-0.213	0.502	-0.484	0.292	3.18	-0.619	-0.685	-3.44	-1.08	-0.0506	-0.0828	-0.177	1.2	-2.15	-4.33	-3.3	-0.649	-4.35	-3.96	-0.0947	-1.74	-1.69	1.12	0.419
chr12:70614008-70614651	-0.721	-0.491	0.357	1.31	0.512	-0.233	-3.6	0.814	-2.25	-2.01	2.05	1.71	-1.27	3.68	4.03	-1.23	1.18	-0.863	0.182	0.126	0.472	-0.00871	-0.948	-0.67	1.21	-1.7	-0.219	-3.71	-2.51	-2.89	1.89	-0.484	0.875	-0.169
chr14:79163907-79164100	-3.31	-1.41	-2.14	-2.46	-0.928	-0.092	-5.26	0.121	-2.31	-1.37	0.541	-3.03	0.388	-1.51	-2.83	-0.486	-0.321	-2.88	-2.33	0.162	-1.04	-0.33	-1.72	-1.12	-2.37	-1.38	-0.819	-1.27	-1.1	-3.2	0.371	-1.63	-0.803	0.373
chr11:76715274-76715533	1.9	-1.14	-1.93	-3.35	1.38	-2.23	-1.63	-0.713	-1.21	-1.01	-2.75	-0.267	-1.96	0.703	0.327	-2.33	0.708	-3.64	-1.99	-0.352	-1.69	-0.0695	-0.0875	-1.16	-4.41	-1.91	0.0104	-0.233	0.956	-1.77	0.209	0.305	-0.116	-0.881
chr7:125420444-125421546	0.252	-0.0386	0.641	1.34	0.419	0.52	-0.636	1.52	-1.71	-1.87	0.701	4.49	-1.8	5.85	5.33	-1.01	0.548	-1.83	0.729	0.675	-0.0764	0.228	1.05	-0.868	-2.67	-2.1	0.0476	1.88	3.69	-0.497	0.534	-0.577	-0.0608	0.197
chr6:86530020-86530286	-1.86	-0.878	-1.95	-2.16	1.78	-2.89	0.682	-0.679	-1.66	-1.06	-2.02	1.82	-3.09	1.24	-3.05	-2.64	-0.2	-3	-2.25	0.325	-2.28	-0.673	0.151	-0.878	-2.2	-1.11	-0.122	-4.67	0.721	-1.83	-3	-0.838	-1.03	0.886
chr12:27151058-27151582	-1.88	-1.47	-0.261	-0.787	0.207	-1.63	-3.47	0.206	-0.926	-1.1	0.484	-0.464	-3.6	-0.767	-1.1	0.545	0.694	-2.36	-0.00941	-0.765	0.346	-0.443	-0.16	-1.61	-2.97	-2.95	-0.467	-0.911	-0.0947	-2.42	-1.26	-0.756	-0.452	-0.522
chr6:31048599-31049467	0.379	-0.0464	-0.106	-1.21	-0.734	0.218	-4.56	0.239	-0.756	-0.342	1.16	0.606	-0.86	1.15	1.05	0.416	0.121	-2.51	0.551	0.0251	-0.46	-0.231	-0.692	-1.35	-3.17	-1.84	-0.411	-2.33	-2.58	-2.19	-1.54	-0.955	0.565	-0.767
chr6:31034803-31035729	-0.543	0.14	-1.52	-2.4	0.84	0.189	-2.75	0.056	1.73	2.14	1.41	-1.82	-2.71	0.28	-2.96	-1.2	1.71	-0.88	0.75	1.51	1.44	0.488	0.368	0.00552	1.25	-0.114	0.409	-2.87	-3.54	1.66	2.14	-0.00588	-0.159	0.394
chr10:40245624-40245984	1.21	0.468	-0.299	-3.75	0.384	2	-2.71	-0.838	-1.23	-0.957	-0.349	1.14	-0.299	-0.791	-2.45	1.61	0.755	1.52	-0.463	2.21	1.77	0.592	-0.55	1.71	2.13	2.61	1.42	-3.73	-3.33	-0.938	-0.742	1.65	-0.375	-0.797
chr1:193269136-193269482	-0.0169	-0.85	1.71	0.403	0.46	-1.18	-3.17	1.35	-1.85	-2.41	3.46	-1.67	-3.01	1.79	0.0916	4.22	-1.18	-1.85	-0.0495	0.839	-1.18	0.415	0.0269	-1.68	-4.4	-3.39	0.428	-0.831	-0.297	-2.8	0.328	-0.0339	-0.844	1.15
chr8:26219007-26219508	-2.07	0.497	-0.27	-1.25	-1.7	2.49	-2.57	1.33	1.39	1.57	-0.294	4.07	-3.07	0.892	-2.72	-1.52	0.365	-1.28	0.643	1	0.994	-0.0602	0.461	0.539	-3.96	0.05	0.0875	-0.72	-1.78	-2.15	-0.195	0.205	-0.429	-0.233
chr18:5819654-5820078	-0.804	-0.413	0.545	-3.26	-2.51	-1.41	-4.87	0.565	-1.74	-1.78	-0.775	3.12	1.09	-1.04	0.453	-1.49	-0.483	0.617	1.38	0.37	-0.826	0.689	0.479	-0.112	-1.86	-1.32	0.839	0.289	0.367	-3.21	-1.03	-0.0802	0.498	-0.567
chr13:58622437-58622654	-1.57	-1.66	-2.11	-5.18	1.73	-0.418	-3.23	0.0707	-2.24	-2.44	-2.32	0.428	-4	-3.78	-4.3	-0.783	1.54	-1.66	-0.165	0.486	0.741	-0.191	0.796	-2.34	-3.7	-2.57	-0.505	-3.3	0.116	-0.712	-1.75	-0.949	-0.227	-0.758
chr2:116933413-116934303	0.121	2.22	-0.167	-0.671	0.0957	0.0771	-0.886	0.657	-1.54	-1.12	0.28	-0.887	-2.02	0.61	-0.59	-1.03	-0.0512	-3.02	0.0908	1.5	0.128	0.0913	0.0135	-0.909	-2.75	-2.75	1.42	-1.61	-1.28	-2.05	-0.276	1.12	1.72	0.176
chr9:44379378-44379884	-1.16	0.702	2.73	1.22	-0.417	0.0189	-2.66	1.01	-1.42	-0.978	-0.805	-1.65	-1.96	0.649	0.133	-0.305	-0.577	-3.1	2.95	0.498	1.07	0.322	0.945	-2.39	-3.98	-2.62	1.06	-1.57	-2.03	1.5	1.61	-0.823	0.247	0.789
chr8:96965996-96966249	0.00979	0.462	0.252	0.719	-2.64	0.318	-4.17	-0.449	0.0948	-0.529	-0.245	1.22	-1.77	-0.823	-2.17	0.00335	0.762	-1.25	-0.559	2.38	-0.112	1.05	-0.247	-0.194	-0.528	-1.3	0.727	-0.283	0.144	-1.83	-2.41	0.962	-0.462	-0.492
chr15:81363688-81364008	-1.31	-1.59	-2.39	-3.28	-2.79	-1.05	0.708	-0.235	1.8	2.34	0.559	-2.68	-0.483	-3.52	-4.29	0.328	-0.374	-2.53	-2.12	-0.0997	1.28	0.152	0.536	1.11	-2.65	2.43	-0.934	-3.82	-4.12	4.3	-1.73	-1.71	-0.186	-0.0445
chr2:68633990-68634314	-0.0373	0.0464	-1.22	-3.42	0.323	-1.37	0.596	-0.367	0.477	0.403	-1.4	2.1	-0.412	-3.7	-4.01	0.389	-0.0713	-3.24	0.762	-0.098	0.823	-0.205	0.643	-0.859	-2.53	-0.784	0.0807	-3.49	-3.44	1.61	2.56	0.351	0.759	-1.25
chr6:134747618-134747984	-1.69	0.346	-2.52	-4.08	-1.17	2.8	-2.14	-0.429	1.9	1.75	0.72	-3.05	-4.15	-2.53	-3.59	-1.71	-0.743	-2.32	0.706	2.17	1.63	0.33	0.882	-0.834	-3.49	-1.05	0.813	-2.25	-1.4	-0.681	-1.44	1.01	0.189	-0.436
chr4:102297051-102298113	-1.32	-0.782	-1.14	-1.94	-1.17	0.473	-4.05	0.696	-0.838	-0.291	1.67	0.406	-2.08	-1.1	-2.72	1.53	0.421	-0.612	-0.26	0.00868	1.18	0.0128	-0.48	-0.765	-1.71	-1.49	0.114	-2.78	-2.91	-1.63	0.844	-0.986	0.666	0.516
chr11:11454356-11454529	-1.84	-2.55	-0.94	-2.07	0.32	-2.17	-2.39	1.54	-0.334	0.629	0.149	-1.15	-4.67	-2.08	-2.53	-3.51	-0.326	-1.77	-0.688	-0.65	-0.863	-0.696	0.329	-0.491	-1.24	-2.06	-2.04	-2.8	-2.56	-3.45	-0.208	-0.976	2.52	0.948
chr12:101515970-101516270	-0.554	0.96	0.555	-0.888	0.87	0.42	-3.06	0.253	-0.0919	-0.47	-0.563	-2.25	-0.911	-2.82	-2.84	-1.68	0.0936	4.73	-0.994	0.555	0.568	0.0248	0.155	3.13	2.18	5.04	0.139	-3.19	-2.73	-3.6	-1.38	0.255	-0.667	-0.394
chr4:134474114-134474982	-1.07	0.985	3.38	4.17	0.201	-0.732	-2.63	0.4	0.133	0.62	-0.27	-0.164	2.55	3.12	2.15	-0.81	0.0529	-0.95	-0.72	0.062	0.512	-0.0685	-0.921	-0.738	-1.3	-0.616	0.483	0.465	0.705	-2.48	-0.827	1.41	0.447	0.655
chr17:84483359-84483762	-2.01	-1.33	-1.06	-2.43	-1.97	0.832	-3.86	0.628	-2.9	-3.1	2.22	1.09	-1.64	-2.38	-2.87	-0.956	1.45	-1.61	1.49	0.396	1.16	-0.399	-0.396	-0.808	-1.32	-2.19	-0.251	-1.4	-4.1	-1.81	2.29	-0.253	1.26	-0.0119
chr16:24000519-24000717	-1.84	-2.77	-2.49	-4.43	-1.26	-2.13	2.21	0.122	-1.42	-0.657	-0.867	-1.36	-4.26	-3.24	-5.43	1.13	-0.00215	-4	-1.2	-0.86	-2.23	-1.15	3.01	-0.449	-4.69	-2.69	-2.03	-6.24	-7.39	-1.48	-3.68	-1.73	-0.466	0.549
chr7:81828284-81829012	-0.839	-1.37	-1.79	-2.96	-0.673	-2.34	-3.37	-0.464	-0.929	-0.78	0.0749	-1.7	-0.611	-1.53	-2.75	-2.23	0.21	-3.71	0.0619	-0.453	0.342	-0.731	-0.463	-1.88	-3.97	-3.93	-1	-0.0856	-0.506	-0.949	-0.543	-0.375	2.02	-0.0336
chr11:11453802-11454054	-2.97	2.12	-0.816	-1.24	-3.22	0.453	0.988	-0.226	-2.58	-2.15	1.13	-4.38	-6.12	-2.85	-2.95	-1.01	-0.551	-2.32	-0.805	1.24	1.72	0.795	0.0899	-0.97	-5.19	-2.03	1.36	-1.63	-2	-1.51	-0.465	1.02	1.07	1.02
chr2:19552799-19553209	-0.31	1.02	1.03	-1.92	-0.157	2.15	-6.19	-0.836	-1.49	-1.95	-0.768	-2.83	-0.595	-2.72	-0.764	1.33	0.0587	-2.17	1.95	1.68	1.83	1.16	-1.34	-1.25	-2.61	-3.16	2.27	-1.96	-2.54	-2.43	0.545	0.905	-0.229	0.0116
chr16:3732687-3733241	-1.02	1.01	-0.154	-0.669	0.148	2.48	-1.76	-0.656	-1.76	-1.03	0.127	-2.08	-3.38	1.93	0.34	-1.77	0.309	0.434	0.561	1.95	1.78	0.937	0.52	0.465	-2.76	0.142	1.28	-1.27	0.305	0.181	-1.09	0.376	0.779	0.422
chr6:72345874-72346266	0.174	-0.489	-1.66	-2.93	0.504	0.666	-1.24	0.787	-0.559	-0.0282	0.158	-1.19	-2.09	-3.23	-5.46	2.07	0.587	3.25	1.13	0.363	0.294	-0.441	1.61	2.62	1.8	3.06	-0.611	-1.78	-1.76	0.306	0.0304	-0.0328	-1.47	1.12
chr8:123242367-123244119	1.64	-0.86	0.0609	0.807	1.92	-0.678	-2.99	0.128	-0.312	-0.488	-0.129	-2.59	1.15	0.919	0.736	0.859	0.213	-0.143	2.49	0.325	0.358	-0.115	0.536	0.227	-1.57	-0.525	-0.0883	-2.75	-0.368	0.403	0.179	1.34	0.557	0.281
chr7:81839891-81840416	0.99	-1.24	-0.742	-0.0307	0.177	-0.276	-0.663	0.181	-0.931	-0.488	-0.802	0.962	-0.111	4.01	3.5	0.206	0.428	-3.15	-0.979	-0.495	-0.957	-0.218	-0.623	-1.21	-4.55	-2.87	-0.727	0.562	-1.71	-1.05	0.0138	-0.746	-0.677	-1.09
chr10:13893952-13894124	-3.1	1.52	-0.306	-1.94	-3.39	4.44	-6.56	-0.0612	-0.688	-0.472	-1.23	-2.78	-4.14	-0.82	0.535	-0.782	0.215	-1.11	3.3	0.797	0.734	0.147	-1.28	-1.2	-2.4	-2.76	0.416	-4.91	-3.5	-0.598	2.81	-0.933	1.93	-0.489
chr7:50652779-50653010	0.845	-0.107	-2.45	-4.21	-0.954	1.34	-3.94	-0.273	-2.75	-2.28	0.348	0.669	-1.88	-3.48	-5.03	1.31	0.293	1.07	0.9	2.67	-0.914	0.589	-0.442	-0.442	-2.53	-0.374	1.15	-3.48	-3.18	-0.683	-0.438	1.4	-0.122	1.1
chr1:37044976-37045219	-1.85	-0.463	-2.63	-2.56	-0.504	0.916	-3.81	1.24	-1.31	-0.738	-0.192	-2.15	-2.48	-2.23	-4.17	-1.62	0.41	-3.2	0.358	-0.367	1	-0.563	-0.771	-0.959	-2.59	-2.18	-0.916	-3.72	-5.63	0.988	-1.62	-2.02	-0.261	0.515
chr6:87997907-87998428	-0.835	1.89	0.562	1.04	-1.57	1.08	0.829	-0.362	-1.27	-1.48	-1.33	1.31	-3.3	1.94	-1.64	-1.16	0.811	-1.6	1.13	1.45	0.541	0.139	1.5	0.661	1.22	-1.51	1.48	-1.06	0.22	2.66	-2.42	0.782	-0.733	0.626
chr9:89769109-89769592	-1.05	-1.44	-1.08	-1.81	-1.73	0.396	3.81	0.344	-2.09	-2.17	0.726	-0.912	-1.39	-2.73	-1.03	-1.04	0.379	-2.68	-0.296	-0.185	-0.67	-0.408	2.54	-0.64	-0.355	-2.09	-0.821	-0.781	-0.815	-1.04	0.365	-1.62	0.149	-1.12
chr10:77592891-77593251	0.697	-0.746	1.48	0.858	-0.907	-1.15	-6.22	0.019	1.84	1.11	2.58	2.27	-2.37	-0.386	-1.99	-0.91	0.741	1.05	0.724	0.448	0.98	0.239	-0.614	2.04	0.183	3.4	-0.359	-2.95	-1.87	-2.19	0.466	-1.42	0.812	1.35
chr7:31787539-31788326	-0.414	0.651	2.15	0.487	-0.288	0.738	0.131	-0.0772	-0.644	-0.648	1.13	3.44	1.28	0.393	-0.225	-2.49	0.13	-0.806	0.886	1.1	-0.216	0.139	0.636	0.201	-1.47	-1.41	0.187	-1.29	-0.607	0.618	-1.61	1.41	0.861	0.123
chr11:117835481-117839036	0.789	-0.604	0.785	-0.462	-0.355	-0.202	-2.21	0.46	-0.0663	-0.401	1.18	1.5	-0.8	0.0583	0.47	-0.464	0.576	1.37	0.956	0.164	1.03	0.0619	-0.0111	0.0375	0.471	-0.165	0.216	3.38	2.1	-1.56	2.33	-0.44	0.0758	0.133
chr4:154608526-154610410	0.892	0.726	-0.517	-2.54	0.484	1.49	-3.99	0.899	-0.253	-0.729	0.908	-1.33	3.11	-0.837	3.56	0.979	0.756	-0.121	1.51	1.13	1.28	0.577	-0.54	-0.15	-0.414	-0.652	0.944	0.716	0.737	-0.765	1.15	0.999	0.494	0.445
chr4:10879758-10879953	-0.225	-2.31	-2.35	-3.13	-1.5	-2.61	-6.25	-2.06	0.448	1.04	-1.35	-2.46	0.222	-2.93	-3.6	1.82	-1.87	-5.9	-4.5	-0.814	-0.724	-1.02	-0.701	-2.74	-8.65	-5.11	-1.22	-2.26	-1.93	-0.56	-3.22	-1.26	-1.3	-1.1
chr5:101064188-101064553	0.277	0.0861	-1.45	-2.15	3.08	-0.894	-0.929	0.0456	-1.91	-1.85	-0.202	-3.03	-1.93	-2.38	-3.91	0.595	0.48	-3.26	0.506	0.506	-0.116	0.457	0.865	-1.8	-2.59	-3.77	0.573	-0.377	0.384	1.09	-0.523	-0.543	0.238	-0.139
chr16:31210154-31210340	0.592	0.236	-0.558	-3.09	0.845	0.119	-0.828	0.0635	-0.417	0.209	1.93	-1.19	-0.77	-2.32	-1.12	-2.29	0.643	-1.47	1.8	1.04	1.24	1.84	-0.562	1.38	-3.47	0.882	0.476	-2.02	1.01	-0.249	-0.91	0.495	0.0429	-0.273
chr9:110973724-110973927	-1.69	1.65	-0.222	-1.99	-1.72	1.16	-3.44	-0.629	-1.83	-1.57	-2.65	-6.87	-1.22	-0.867	-2.82	-2.83	1.1	0.682	-2.52	1.22	-0.512	0.62	-0.789	0.682	-0.996	-0.389	1.88	-1.46	-1.8	-2.16	-3.18	1.65	-1.31	0.387
chr7:50920477-50920701	-1.05	-0.317	-2.09	-2.8	0.0225	1.25	-3.52	0.423	-1.95	-2.34	-1.92	-2.38	-4.68	-2.28	-3.02	-1.37	1.53	-1.14	-0.296	0.451	0.858	0.552	0.0605	1.14	-2.62	1.04	0.046	-4.93	-3.14	-1.48	1.47	-0.411	-0.873	0.343
chr12:56574562-56575077	-0.072	0.465	-0.141	-2.95	0.662	0.977	-1.51	-0.35	-0.875	-0.825	0.507	2.41	-1.41	-2.32	-3.75	0.21	0.69	-3.41	1.63	0.829	1.82	0.729	-0.52	-1.76	-2.54	-3.18	0.554	1.43	1.66	-2.41	1.17	-0.113	0.553	0.178
chr6:134746193-134746761	-0.457	1.07	-0.541	-0.828	-0.841	1.39	1.05	0.4	-1.39	-1.51	0.664	-1.07	-3.59	-1.61	-2.67	-0.0288	0.732	-2	-1.78	0.39	0.253	0.363	1.85	-0.566	-1.72	-0.389	0.257	1.49	4.96	0.0464	0.163	0.18	-0.609	0.523
chr3:144765134-144765438	-1.87	1.22	1.57	2.14	-2.44	1.69	4.24	-0.46	-0.0109	-0.902	0.161	2.79	-2.13	3.48	3.15	-2.8	-0.269	0.449	-0.619	2.51	0.0845	0.705	1.87	-0.262	-2.7	-0.324	1.66	3.81	2.78	1.45	-1.84	1.69	-0.547	0.454
chr6:31065399-31066971	-0.141	0.212	2.21	0.862	-0.193	0.905	-1.09	-0.0937	-1.06	-1.09	0.71	-0.192	-0.578	-0.0352	-1.69	1.82	0.38	-3	0.72	1.16	0.204	0.192	0.58	-0.369	-3.87	-0.221	0.768	-2.07	-2.67	-0.511	0.188	0.615	-0.691	0.458
chr7:148210719-148211418	-1.56	0.4	1.48	-0.162	-1.5	1.62	0.0739	-0.533	-1.34	-1.43	1.84	-1.34	-4.06	-0.128	-0.156	-0.458	1.21	0.647	0.418	1.47	1.39	0.594	1.05	-1.2	2.18	-2.22	1.02	-1.22	0.103	0.117	-0.507	1.7	0.58	0.612
chr6:31039712-31041999	-0.79	0.322	0.255	0.273	-0.808	-0.146	-1.95	0.247	-0.284	-0.099	0.279	0.254	-1.45	0.735	-2.62	0.622	0.528	-0.223	1.56	0.385	0.246	0.17	0.386	-0.701	0.367	-0.186	0.352	-0.155	-0.845	-0.578	0.638	-0.654	1.21	0.534
chr11:83551080-83551521	-0.793	-2.06	-1.5	-2.85	-0.201	-1.42	-2.03	1.67	1.3	0.722	0.395	-2.74	-0.0806	-2.01	-3.25	0.596	-0.356	-3.91	-0.732	-1.03	-1.01	-0.391	-0.321	-1.47	-4.61	-3.31	-0.668	-1.39	-3.21	0.567	-1.33	-1.01	-0.0814	0.244
chr10:117346744-117347931	0.0645	-1.38	1.14	2.68	0.953	-1.67	-1.2	0.205	-0.948	-0.733	0.351	2.88	-0.574	3.99	3.76	-0.236	0.74	1.08	1.73	-0.991	0.258	-0.202	0.124	-0.29	1.02	0.0437	-1.05	-2.8	-2.13	-0.678	0.156	-0.891	1.27	-0.411
chr6:127189895-127190112	-0.229	-0.693	-0.823	-1.87	-1.71	0.197	-3.93	0.29	-0.892	-2.68	1.48	1.05	-3.49	2.05	-4.59	-3.41	1.01	4.51	-0.0879	1.36	1.76	0.721	-0.564	3.73	3.34	4.96	0.657	-2.84	-1.97	-1.89	-0.791	3.49	0.599	0.237
chr15:83046406-83046769	-0.115	-0.81	-1.41	-3.03	-1.08	-1.48	-1.27	0.102	-0.89	-0.665	-0.716	-2.62	-0.562	-3.2	-4.35	0.173	0.129	5.02	-2.01	0.764	0.66	0.425	-0.881	3.26	5.52	4.57	0.709	0.883	-0.282	1.49	3.27	1.47	-1.12	-0.286
chr11:20909704-20909936	-1.48	1.1	-2.02	-5.26	0.873	3.07	-3.51	0.312	-0.363	0.922	-2.99	-3.69	-5	-3.51	-4.38	-2.35	-0.0916	-3.31	2.07	1.76	3.63	1.33	-0.723	-1.42	-3.18	-1.81	1.87	-2.86	-2.26	-1.49	-0.482	-0.429	-0.794	0.221
chr1:173692223-173692513	-2.73	-1.07	-1.41	-2	2.64	1.82	-1.74	-0.23	-3.2	-3.2	0.48	-1.72	-3.82	2.55	1.22	-3.89	1.72	-0.164	-0.0906	1.88	1.19	-0.052	0.502	0.324	-0.65	0.932	-0.324	-3.97	-4.59	-1.92	0.748	0.387	0.778	0.746
chr11:117806536-117808683	-0.837	0.829	1.65	0.863	-0.687	1.41	-0.413	-0.0181	0.253	0.0243	1.1	2.67	-1.81	1.11	1.03	-0.335	0.739	-0.711	1.79	0.915	0.993	0.589	0.677	0.0759	-0.775	-0.41	0.76	0.434	1.08	-0.636	1.68	0.296	0.538	0.144
chr2:44808376-44809062	2.99	-0.302	1.38	-0.941	2.23	1.06	5.02	-0.196	0.63	1.86	0.619	0.558	-1.09	-1.11	-2.37	2.02	0.173	-1.65	1.79	0.208	0.847	0.032	1.69	0.37	-2.61	0.0891	-0.27	-2.07	-2.68	3.72	-1.59	-0.539	0.463	0.218
chr4:53423527-53424038	-1.95	0.456	-0.603	-2.33	-1.95	0.0673	-1.81	-0.598	-2.14	-1.7	0.433	-0.706	-2.74	-2.66	-3.63	-2.04	0.396	-2.25	-2.18	0.00424	1.28	0.18	0.175	0.477	-0.674	0.921	-0.0926	2.12	-0.608	-0.18	-0.787	0.497	-0.35	0.338
chr1:130446062-130446282	-3.41	2.37	-2.92	-3.02	-0.344	0.481	-3.94	-0.155	-1.15	-0.904	3.7	-1.17	-4.55	-0.431	-2.86	-2.18	-0.977	-2.52	-2.86	0.922	-1.37	-0.024	-0.91	-1.56	-2.31	-2.63	0.651	-3.45	-1.97	-2.67	2.41	-1.54	0.27	0.307
chr9:45106619-45108104	1.06	2.8	0.532	-0.97	2	0.142	-3.77	0.133	-1.55	-1.29	0.772	-2.07	1.25	0.171	0.299	0.343	0.0485	-1.34	0.0891	1.19	0.322	-0.254	-0.5	-1.14	-2.47	-1.88	1.21	1.88	0.641	-2.14	1.29	0.467	0.536	0.395
chr5:4531089-4531856	-0.681	-0.146	-0.667	-1.75	-1.45	0.464	-2.5	0.127	3.53	4.18	1.43	0.717	-1.63	-1.93	0.242	1.83	-0.626	-3.17	0.11	1.45	-0.42	-0.136	0.262	-1.13	-2.75	-1.83	0.538	-0.231	0.0429	1.72	-1.44	1.81	0.262	0.767
chr12:114102617-114105855	1.56	0.535	-0.00888	-0.956	-0.268	1.05	-0.269	0.784	0.988	0.625	1.64	1.07	-0.269	-1.91	-0.394	4.56	0.284	0.156	-0.219	0.989	1.03	0.462	0.44	0.905	-0.626	0.395	1.07	2.51	1.42	-0.0349	1.5	0.128	0.745	0.375
chr7:81837851-81838369	-2.11	0.846	0.665	2.26	-1.14	2.73	-3.42	0.464	-2.02	-2.32	-0.304	-1.05	-2.49	0.948	-1.24	-1.65	-0.72	-0.898	0.0775	1.52	0.796	-0.0918	-0.355	-0.966	-0.767	-1.44	0.67	-1.69	-2.55	-0.0138	-1.25	0.801	0.000377	0.261
chr10:77568345-77569104	-0.207	-0.698	2.42	3.23	2.19	0.626	2.01	-0.0922	0.174	-0.615	1.52	-3.13	-2.31	0.904	0.406	-0.722	0.771	1.78	-1.06	0.483	0.913	0.156	1.1	0.415	1.78	0.469	-0.118	-2.84	-4.14	0.831	0.214	-0.84	-0.759	0.102
chr2:30768824-30769210	0.273	-1.21	1.53	0.587	2.78	-1.87	-0.0819	-0.895	-1.92	-1.25	-0.799	0.31	-2.02	-1.36	-2.75	-0.779	0.0658	-1.29	0.315	-0.939	-0.867	0.0554	0.45	2.15	-1.3	2.52	-0.743	1.18	2.37	-1.08	-1.1	-0.957	1.56	0.581
chr16:36669637-36669928	-2.07	-1.36	-1.08	-4.36	-0.943	-0.451	1.36	0.746	0.596	-0.664	0.115	-4.42	-1.2	-3.13	-5.2	-0.439	-0.691	-0.288	0.0478	-0.394	0.807	-0.573	-0.286	1.92	-2.23	-0.0477	-1.12	-2.55	-3.82	1.04	0.449	-0.722	0.563	-0.255
chr6:31042769-31043709	0.759	-0.178	-0.668	-1.43	-0.0392	-0.529	-2.07	0.96	-2.5	-2.27	0.595	0.889	-2.3	-0.527	-0.415	-1.35	-0.0865	-3.42	2.22	-0.105	0.926	-0.252	0.756	-1.3	-3.95	-2.02	-0.351	-3.3	-3.75	-0.768	-0.851	-0.244	-0.553	0.802
chr3:106675752-106676159	-0.353	1.96	-1.28	-2.72	-1.9	4.32	-4	0.249	-2.46	-2.6	0.827	-0.392	-1.81	-0.26	-0.583	-0.118	0.149	-3.3	0.64	2.58	1.82	0.262	-0.0362	-0.0883	-5.25	-1.55	1.01	-1.44	-3.09	1.59	-1.51	1.09	0.794	0.487
chr2:167713223-167713865	-0.371	-0.136	-1.48	-2.89	-0.804	0.118	-2.7	-0.579	-1.65	-1.04	-0.299	3.52	-2.35	-1.62	-3.26	-0.632	0.61	-3.21	0.595	0.692	-0.258	0.394	-0.566	-1.63	-3.42	-3.38	-0.214	-1.78	-2.13	-0.872	1.15	-0.906	0.673	-0.113
chr1:193269815-193270082	1.75	-2.37	-0.34	-0.738	1.85	-1.38	2.09	-0.15	-1.14	-0.716	-0.935	-2.69	2.67	-2.67	-2.48	1.3	0.378	-4.28	4.01	0.0475	1.41	0.273	0.342	-2.03	-2.61	-4.58	-0.989	-3.82	-2.99	-0.248	-1.31	-1.31	-0.205	0.0673
chr18:65556117-65556401	-2	2.06	-0.56	2.51	-1.18	-0.161	-3	0.075	-1.32	-1.71	0.342	-1.51	-4.57	-1.29	-3.17	-2.7	-0.174	-2.96	0.113	2.53	-0.475	1.72	-0.935	-0.883	-2.02	-2.29	1.19	-2.71	1.19	-0.915	2.85	1.29	0.159	-0.322
chr11:83344984-83345526	-1.4	-1.42	-1.07	-3.17	-0.586	-1.79	0.495	0.41	-0.0248	0.364	-0.358	-2.31	-3.55	-0.296	-1.3	-0.29	-0.3	-2.79	2.9	-1.52	-0.384	-0.372	0.697	-0.763	-5.1	-2.82	-0.658	-3.13	-3.51	-1.03	1.04	-1.09	0.147	0.168
chr1:37044137-37044682	-0.101	-0.185	-0.532	-0.399	-1.5	-0.124	-1.12	0.0474	-1.46	-1.35	0.988	-1.61	-2.09	1.57	-1.48	0.00896	-0.0468	-0.816	-1.8	0.227	1.5	-0.348	0.539	0.404	-1.36	-0.442	-0.454	-0.0177	0.523	0.65	-0.787	-0.00372	-0.364	0.303
chr10:13895300-13895509	-0.713	-2.66	-2.34	-3.94	1.62	-2.85	-0.111	-0.0795	-2.93	-3.02	0.103	-3.68	-3.43	-4.05	-5.82	-0.617	-0.434	-4.88	0.292	-2	1.68	-0.406	1.1	-1.74	-4.83	-3.6	-0.892	-3.03	-3.26	-1.34	-0.484	-2.5	-0.378	1.46
chr8:117943872-117944581	-0.754	1.66	0.404	0.664	2.61	2.22	-3.67	-0.379	-1.21	-1.21	-1.47	-0.0742	-0.491	-0.135	1.07	-1.88	1.1	-0.403	-1.41	2.03	1.8	0.207	0.251	-0.0195	-1.12	-0.639	1.02	-0.945	0.321	1.72	2.61	2.05	0.029	-0.858
chr12:81886258-81886478	-3.81	-0.187	1.31	0.689	-3.07	0.761	-0.357	0.585	-2.09	-2.69	-2.24	-6.2	-4.19	0.375	1.45	-3.27	-1.25	-3.99	1.62	0.712	-0.191	0.657	0.998	-1.13	-2.65	-3.49	0.751	0.438	-2.05	0.32	0.299	-0.529	0.242	0.462
chr13:49273727-49274195	-1.49	-0.508	0.111	-1.53	-0.934	-0.44	-0.424	0.0558	-1.2	-2.06	-0.529	1.04	-1.63	-0.871	-2.98	-0.716	1.18	2.47	2.09	0.239	-0.0132	-0.171	0.551	2.18	0.738	4.13	-0.0835	-2.11	-2.16	-0.826	-0.292	-0.0514	0.996	-0.968
chr3:65732994-65734240	1.39	-0.261	0.372	0.0695	1.04	0.367	0.705	-0.0588	-0.103	-0.896	-0.0942	2.69	1.57	0.0811	-0.553	2.01	1.22	-0.103	0.141	0.691	1.01	0.428	0.747	0.116	0.207	-0.638	0.34	-2.27	-0.0565	-2.54	1.1	-0.593	1.48	-0.0731
chr2:30774259-30774427	0.724	-2.65	-1.18	-4.07	2.02	-3.15	-4.96	0.027	1.92	1.81	-1.42	-0.908	0.363	-5.89	-7.43	-1.66	0.32	2.54	-2.78	-0.348	0.0615	1.12	-1.93	2.47	1.2	2.3	-0.612	-3.24	-1.45	-4.18	-0.551	-0.842	-1.39	-0.302
chr17:29576603-29578374	-0.333	1.71	-0.783	-1.73	0.293	1.33	-0.245	0.0438	-0.586	-0.342	0.795	2.65	-0.448	-0.815	-0.149	0.862	0.605	-2.23	2.6	1.06	0.711	0.38	0.695	-0.797	-1.85	-0.782	0.501	-2.04	-0.452	0.416	0.0974	1.04	0.838	0.452
chr19:37590239-37590449	-1.82	-0.61	-1.65	-2.57	-0.479	-1.43	-4.22	-0.654	0.934	0.68	-1.17	1.76	-4.2	-2.18	-5.01	-1.17	1.92	3.34	-0.896	-0.72	0.109	-0.191	-0.552	0.291	4.16	0.619	-0.0155	-2.45	-2.66	-3.24	0.899	-0.607	-0.241	0.767
chr3:107579275-107579563	3.63	-2.38	-2.6	-4.47	3.21	-2.9	2.59	-0.404	0.693	0.0467	-0.0918	-4.24	2.47	-3.76	-5.55	2.57	-0.858	-2.42	-1.79	-1.02	-0.774	-0.941	2.81	-2.24	-1.89	-3.96	-1.74	-6.05	-3.68	0.155	0.653	-2.17	-0.152	-0.481
chr1:138583158-138583492	0.078	-0.0316	-1.67	-1.76	-1.59	-0.176	-3.05	1.13	-2.11	-2.5	-1.21	-2.5	-0.174	-2.91	-2.64	-2.12	-1.29	-4.56	1.01	-0.515	1.2	0.328	-0.821	-0.94	-4.68	-2.89	0.432	2.12	4.37	-2.97	-0.891	-0.449	0.63	0.968
chr11:49568723-49568964	-2.56	-0.0679	-0.54	-3.38	-1.08	0.0411	-3.38	-0.123	-1.6	-1.15	0.894	-1.38	-4.19	-1.88	-5.49	-3.88	1.02	0.697	0.55	1.33	-0.824	0.638	0.1	1.24	-1.67	-0.0308	1.15	-4.16	-3.03	-3.48	2.68	1.52	0.995	-0.707
chr9:62939700-62940410	0.207	-0.304	1.04	1.24	-1.5	-0.564	-4.04	-0.176	-0.0288	-0.339	0.783	1.86	-0.546	0.706	0.271	-0.463	-0.181	-2.31	-1.3	-0.176	0.583	0.128	-1.07	-1.38	-2.14	-2.72	-0.369	-3.67	-3.84	-2.22	-0.865	-1.14	-0.0413	0.147
chr13:52331399-52332303	2.25	0.377	1.9	3.21	2.41	0.293	0.877	-0.453	-1.12	-0.748	1.13	-3.2	0.42	0.176	-1.18	1.23	-0.427	-1.58	-0.324	1.96	1.01	0.611	1.12	0.419	-1.6	-0.0825	1.05	0.671	1.18	3.01	0.179	2.45	1.22	0.599
chr19:41519644-41519942	-1.78	-0.98	-1.84	-3.82	0.851	-2.11	1.92	-0.141	0.598	0.864	3.72	0.479	-4.79	-2.98	-4.58	-1.86	-1.11	-5.6	-2.11	-0.991	-1.6	-0.695	1.28	-2.51	-5.36	-5.17	0.358	1.1	-0.62	-0.121	-1.67	-1.49	-0.234	-1.47
chr9:75282140-75282664	3.47	1.76	0.779	0.706	3.16	2.59	-4.83	0.306	-0.282	-0.45	1.34	-1.33	1.82	2.47	-0.158	2.01	-0.0534	-0.703	0.095	0.903	0.945	0.182	0.523	-0.171	-1.32	-0.547	1.33	-0.234	-0.741	-1.77	-0.352	0.951	1	0.335
chr9:119912046-119912490	-2.12	-1.81	-0.826	-0.0657	-2.78	-1.94	1.45	0.584	-2.02	-2.34	-1.32	-1.61	-4.45	0.107	-1.81	-1.51	0.486	-3.53	0.477	0.0745	-1.42	-0.594	-0.242	-2.13	-2.67	-3.04	-1.28	-2.05	-1.8	3.64	0.263	-1.36	0.669	-0.237
chr2:30769615-30769874	0.749	-1.21	-1.98	-3.85	3.92	-0.519	-4.82	1.66	1.08	-0.103	0.378	-2.57	-0.716	-3.02	-4.66	-1.26	-0.0852	-1.26	-0.588	0.832	1.2	0.264	-0.329	-0.576	-0.394	-2.62	-0.0245	-0.0494	-0.65	0.898	-1.84	-0.653	0.0935	-0.702
chr17:27683677-27684794	-0.0314	0.599	0.0717	0.0372	0.157	0.729	-1.47	0.219	-0.713	0.792	-0.0692	-1.4	-1.11	2.06	3.39	-0.0951	0.523	3.02	1.01	1.12	0.366	0.545	1.67	1.09	1.23	1.71	0.461	-2.46	0.313	-0.557	1.11	0.492	0.784	0.432
chr19:29476741-29477556	-0.762	-0.0295	-0.503	-1.11	-0.0445	1.65	-2.82	-0.298	-1.67	-1.27	1.77	-0.732	-1.09	-1.25	-2.58	0.437	0.666	-1.05	0.213	1.35	0.854	0.101	-0.571	-1.15	-2.36	-2.35	0.19	-0.575	-1.06	2.82	-0.441	0.148	0.244	0.46
chr10:90704440-90704785	2.78	2.04	0.717	-1.79	0.91	0.341	-2.99	-0.0515	-0.5	-1.11	2.37	-3.67	-0.531	-0.199	-1.19	1.03	-1.29	-1.74	-0.49	0.338	0.738	-0.0149	0.334	-1.05	-2.67	-0.226	1.39	-3.53	-3.14	-2.41	0.132	1.19	0.0336	1.41
chr14:103413820-103414792	2.13	-1.93	-0.752	-1.22	1.43	-0.852	0.8	0.998	-0.079	0.832	2.27	-1.01	1.68	-2.12	-2.66	0.41	-0.201	0.572	1.7	-1.03	-0.729	-0.463	0.415	-1.28	0.0196	-1.56	-0.839	-3.65	-3.61	0.319	-0.639	-1.31	0.26	0.494
chr12:106258131-106258401	-1.03	-1.03	-0.821	-2.14	0.509	-2.74	-2.95	-0.628	-3.11	-2.73	3.94	4.58	-1.42	-1.47	-2.62	-2.16	-0.096	-2.62	-2.56	0.0233	-0.945	0.29	-1.09	-0.308	-2.27	-2.65	-1	-1.81	-0.939	-2.06	0.941	-0.0526	1.11	0.834
chr11:83346015-83346990	-1.79	1.25	0.0158	-0.0589	-0.315	2.57	0.256	-0.799	-1.65	-1.91	0.23	1.69	-2.85	1.7	1.28	-0.359	0.157	-2.75	-0.552	1.38	0.583	0.13	0.17	-1.14	-2.69	-1.66	0.538	-4.04	-3.45	-0.937	-0.844	0.125	0.582	0.245
chr13:35170744-35170949	-1.13	0.271	-0.891	-2.97	-0.669	2.28	-2.99	0.95	-1.87	-2.42	-2.28	-4.75	-2.04	-2.53	-3.52	-2.49	-1.09	-2.39	-1.74	0.567	1.09	0.411	0.512	-1.44	-3.38	-1.38	1.01	-1.85	-1.01	-2.3	-1.68	0.26	1.06	1.58
chr3:87318705-87319290	1.86	0.385	0.82	0.6	2	0.555	-2.46	1.65	0.086	-1.03	2.98	-0.864	0.00341	4.06	2.66	1.7	0.635	-2.33	1.36	1.74	1.4	0.547	-0.0612	-0.964	-3.52	-2.59	1.26	-3.01	-2.56	-1.13	2.6	0.864	0.353	-0.204
chr1:107879090-107879953	-0.478	-1.34	0.954	-1.2	-0.73	-0.882	1.33	0.0723	0.687	0.75	-0.0809	2.13	-2.02	-0.837	-2.63	-0.31	1.04	-1.71	0.336	-0.105	0.642	-0.0198	1.57	0.917	-1.75	0.267	-0.225	-1.53	-1.57	2.95	1.54	-0.385	1.92	0.26
chr4:125681112-125681424	0.168	-2.26	-2.77	-3.15	-1.38	-2.44	-5.05	1.52	-0.422	-1.45	2.7	-1.08	1.8	-2.87	-3.91	-2.11	0.874	0.118	-0.182	-1.71	-1.33	-0.307	0.475	-1.5	-0.554	-2.96	-0.44	-3.85	-3.15	-1.26	0.248	-1.68	-0.193	-0.969
chr17:35344505-35345004	-0.602	-0.904	0.121	-1.58	-0.916	-2.29	-3.83	-0.546	-0.511	-0.956	-1.3	-1.38	1.57	-0.37	0.66	-0.884	0.276	0.732	-1.27	-0.774	-0.918	0.452	-0.411	-0.0817	-0.497	0.42	-0.304	-3.43	-3.66	-2.69	-1.35	-1.41	0.304	-0.0881
chr1:107819648-107819967	0.994	-1.39	0.284	1.68	2.59	-1.76	5.6	0.363	2.38	2.03	-0.211	-2.99	-2.03	-0.0223	-2.68	3.84	-0.584	-2.4	-0.6	-0.722	-0.796	-0.596	1.87	-1.83	-4.29	-2.05	-0.577	-0.241	-2.22	0.0778	0.122	-0.0401	1.42	0.475
chr10:77598258-77599249	2.3	-1.28	-0.989	-3.22	1.39	-0.266	-0.243	0.469	-0.528	-0.376	0.615	-1.48	-0.626	-1.86	-3.27	1.02	0.624	3.22	4.13	0.375	-0.701	0.216	0.57	1.98	2.02	2.88	0.37	-1.14	-0.993	0.757	1.71	-0.543	1.4	0.0943
chr19:11127486-11127755	-1.81	-0.99	-0.932	1.38	-1.61	-1.13	-0.0784	0.252	-3.23	-2.74	1.99	-2.39	-3.35	-0.186	-1.32	-1.25	-1.96	-1.68	4.52	-0.47	0.241	-0.421	1.84	0.541	-1.78	0.0893	-0.508	-0.46	-1.09	-2.11	-0.323	0.154	0.312	-1.77
chr12:3360170-3360559	-4.43	-0.41	-1.58	-2.08	-3.34	-0.706	-4.62	0.58	-2.55	-2.56	-1.75	-4.25	-5.6	-1.02	-2.11	-0.722	0.555	-2.43	0.611	-0.315	-0.201	-0.64	0.541	-1.09	-1.91	-2.43	-0.391	-1.3	-0.351	-1.43	-1.66	-1.52	-1.32	0.366
chr4:132364142-132364625	-0.516	0.389	0.725	0.347	-1.74	1.42	-1.75	1.33	-0.384	-0.783	3.01	1.53	-2	1.94	4.06	-1.2	0.564	-1.68	3.85	0.505	1.03	0.507	-0.0875	-0.0429	-1.94	-1.23	0.431	-0.923	-2.19	-1.32	1.19	0.552	-0.218	-0.606
chr4:132365666-132365870	-1.71	0.92	1.38	-1.97	-1.58	1.74	-0.0972	-0.683	-2.03	-2.42	-1.38	-3.78	-2.87	-2.67	-4.16	-1.61	-0.583	-0.2	-1.73	1.04	1.07	0.451	-0.804	0.0305	-0.158	-1.04	1.49	-2.46	-1.17	-1.81	-0.155	2.68	-0.353	0.64
chr8:69014904-69015322	-0.471	1.22	-0.19	-1.44	-1.22	0.671	0.366	1.04	1.08	-0.749	-0.312	-4.65	-4.38	-0.499	-2.93	-0.354	0.32	-3.24	1.56	1.8	-0.459	0.535	0.829	-1.45	-2.63	-3.31	1.33	-0.568	-0.26	0.286	-0.0212	1.96	0.656	-0.646
chr13:35171388-35171598	-1.76	-1.48	0.313	-0.243	-1.92	-2.37	-2.53	-0.0909	0.282	1.54	-0.653	2.67	-5.3	0.718	0.505	0.815	-0.309	-3.34	-1.78	-0.587	0.0958	-0.00223	-0.368	-0.433	-3.58	-2.09	-1.18	-5.15	-4.5	-0.423	0.465	-1.63	0.0874	0.403
chr8:96964297-96964624	0.206	-1.5	-1.67	1.09	-2.11	-1.83	-2.48	-0.453	0.967	1.96	-0.0785	7.44	-1.46	-1.63	-3.03	0.535	0.855	-3.02	0.257	-0.36	-0.0312	-0.197	-0.138	-1.19	0.369	-1.51	-0.438	-1.1	-2.93	-3.18	0.327	-0.239	0.951	-1.32
chr10:36909709-36910090	-1.38	-1.63	3.18	2.19	-0.475	0.00319	-2.57	0.227	-1.38	-1.15	1.81	-2.88	0.667	0.292	-1.54	-1.93	0.499	-0.686	-0.143	-0.38	-0.501	-0.589	-0.196	-0.426	0.0741	-0.951	-0.813	-1.49	-1.98	-1.37	-2.02	-0.443	-0.848	-0.192
chr7:50655008-50655830	-0.126	-0.957	-1.53	-2.36	-1.82	-0.801	2.82	0.61	-1.39	-0.898	3.06	-2.76	0.0335	-2.84	-2.82	-1.76	0.0399	1.67	0.178	0.133	-0.232	-0.427	1.86	1.55	0.906	1.33	-0.328	-2.68	-3.05	0.345	-1.2	-1.28	1.26	0.295
chr1:90937964-90938216	2.62	-0.235	1.48	0.664	-0.275	-0.671	-6.46	-0.294	0.989	0.35	1.32	-2.36	3.27	2.17	2.53	1.64	1.21	5.67	-1.45	0.559	0.896	0.221	-2.1	3.31	5.21	4.39	0.662	-3.05	-3.5	-2.29	1.17	-0.489	-0.772	0.142
chr4:8942699-8943159	0.339	-0.292	-0.779	-0.544	1.12	0.443	-3.08	-0.00421	-0.271	1.02	0.189	-1.22	-2.45	-0.759	-3.1	-1.77	0.5	-2.35	0.343	2.06	0.887	0.446	-0.211	0.487	-1.86	0.654	0.826	0.462	1.43	0.585	0.961	2.37	1.86	1.16
chr18:75070244-75070827	-1.18	-1.08	-1.23	-1.1	-0.834	0.411	1.69	-0.7	-0.95	-1.39	0.116	-4.41	-1.79	-0.663	-2.57	-1.92	0.858	-2.56	-2.8	0.0504	0.275	-0.417	1.52	-0.662	-0.947	-1.97	-0.453	-0.942	0.487	3.37	-0.992	-0.636	-0.659	0.223
chr5:76447336-76447531	-0.72	-0.347	-1.37	-3.13	-0.524	-0.421	-1.57	-1.27	1.3	0.62	-2.74	-3.79	-1.74	-0.0834	-2.23	2.01	-1.64	-5.15	-2.16	-0.0104	-2.02	-0.249	0.602	-2.58	-4.41	-4.83	1.03	-4.21	-4.97	-0.329	-1.8	0.278	0.259	-0.629
chr19:29477619-29478056	2.67	-0.156	-2.18	-4.61	-0.654	0.596	-3.79	0.158	-0.0779	-0.785	0.975	-0.8	0.258	-3.59	-3.78	-0.555	-0.541	-1.22	0.0179	0.913	0.218	0.596	-1.09	-0.0616	-1.84	-0.481	0.26	3.36	3.04	0.717	-2.4	-0.218	-0.517	0.787
chr1:107880007-107881072	-0.511	-0.862	-0.304	-2	-1.34	-0.753	-2.27	-0.101	0.294	-0.32	0.394	-0.635	-0.498	-1.31	-1.6	0.43	-0.0439	-2.52	-1.05	0.0862	0.106	-0.189	0.27	0.46	-3.83	1.76	-0.325	-1.71	-0.39	0.648	-0.469	-0.708	-0.96	0.604
chr1:107861425-107862119	-1.66	-0.375	-1.41	-2.06	-0.901	-0.206	-2.91	0.11	-0.501	-0.572	0.597	-2.13	-3.88	2.19	-0.198	-0.221	0.0698	1.37	1.58	1.07	0.555	0.454	-0.656	-0.271	-0.342	0.629	-0.192	3.85	1.32	0.0339	-0.555	-0.203	0.171	0.614
chr16:55641160-55641454	-2.04	-1.05	1.7	2.58	-0.96	0.00611	-2.34	0.576	-0.41	-0.544	-0.584	-2.6	-2.71	3.56	0.814	0.55	1.57	0.476	-0.287	1.89	-0.153	0.768	0.746	1.37	-1.96	1.47	0.468	-1.18	-2.3	-1.38	2.2	0.498	-0.903	-1.29
chr1:193268868-193269087	-0.898	-2.52	-2.77	-3.14	1.9	-2.56	-1.66	1.43	-0.0165	-1.09	0.317	0.574	-2.05	-1.17	-3.54	-1.82	0.446	-1.63	0.576	-1.77	1.83	-0.327	1.39	-0.881	-1.62	-2.19	-1.38	-2.06	-3.53	0.476	-1.07	-2.04	-0.474	-0.86
chr11:11453539-11453789	1.19	-0.216	-2.59	-4.54	-0.717	1.88	1.73	-0.661	-1.11	-0.613	0.672	-2.59	0.737	-4.8	-4.79	-0.908	1.58	-0.102	-1.92	1.05	0.688	0.186	2.1	-0.279	0.126	-0.881	-0.152	0.0264	1.16	-0.858	-0.486	0.436	0.242	-0.626
chr8:11104699-11104912	0.416	-0.797	-3.08	-5.16	-1.7	-3.93	-2.53	-0.693	3.3	3.6	0.236	-3.49	-0.721	-3.42	-2.5	-1.31	0.823	-0.43	-3.1	-1.53	-1.34	-0.225	-0.778	-0.22	-1.82	-0.991	-0.619	-2.72	-1.01	2.24	-1.12	0.187	0.295	0.289
chr10:87216540-87216696	0.629	-0.846	1.65	-0.0102	0.177	-2.96	-3.59	-0.392	-1.05	-0.708	-0.0506	-5.31	2.77	-2.68	-4.57	-0.669	-0.926	-3.52	-0.902	-0.289	-0.729	0.193	0.397	-0.827	-3.79	0.0757	-0.277	1.68	1.95	-0.338	-0.165	-0.414	0.22	-1.19
chr15:36577742-36577962	-1.46	-1.16	2.67	2.07	0.00679	-1.98	-3.95	1.13	-2.72	-2.81	0.426	-3.71	-2.24	5.48	2.15	0.874	-0.086	0.961	-2.61	-1.56	-0.378	-0.959	-0.262	0.0793	-0.224	-0.366	-0.331	2.63	0.815	-1.7	1.28	-2.3	-0.585	-1.03
chr15:74760581-74764369	0.571	0.367	1.53	1.43	-0.192	1.19	-2.21	0.199	0.896	0.559	0.535	1.81	-0.726	1.95	1.39	2.48	0.668	2.09	-0.322	0.967	0.759	0.168	0.385	0.62	-1.45	1.62	0.0993	1.92	3.42	-0.402	-0.252	-0.328	0.266	0.526
chr18:75072998-75073186	-2.31	-0.71	-0.319	-2.56	-2.37	-3.04	-4.12	0.302	-1.19	-0.624	-1.72	-3.32	-2.5	-4.19	-3.48	-3.63	-0.841	-1.69	-1.5	-0.515	-1.28	-0.133	-0.0426	0.00467	-3.63	0.0189	-0.5	-3.56	-3.65	1.54	-2.3	-1.46	-1.86	0.125
chr7:133750501-133752185	-0.962	-0.319	-0.0502	-0.776	-0.465	-1.35	-3.24	1.17	-0.819	-1.02	0.689	1.59	-2.8	0.56	0.291	-0.399	1	0.778	-0.0661	0.386	0.295	-0.285	-0.779	-0.205	-0.372	0.241	-0.63	-0.79	0.81	0.0609	1.92	0.811	0.674	0.128
chr7:132737206-132737866	-0.0228	2.97	0.0448	-2.33	-1.92	2.3	-3.55	0.2	-0.891	-0.00979	1.45	0.309	-0.947	-2.2	-2.58	1.06	-0.0439	-0.18	-0.308	1.43	0.62	0.39	0.236	-0.916	-0.867	-2.32	1.48	1.18	-1	-1.77	-0.308	0.02	-0.404	0.947
chr14:75915859-75916676	-1.44	1.62	1.67	-0.751	-0.588	1	-1.64	-0.461	-2.23	-1.65	2.33	1.87	-2.11	-0.574	-1.78	0.443	0.939	-2.87	-0.646	1.62	1.4	0.58	0.0753	-0.779	-2.36	-1.42	1.16	3.93	2.11	-0.113	-0.535	2.49	0.308	0.162
chr13:43873135-43873339	-0.0209	-1.72	-1.79	-1.98	2.68	-2.59	-2.62	0.969	-0.768	0.0103	0.908	1.25	-0.29	-3.41	-5.21	-2.24	-0.298	-2.93	0.666	-0.781	-0.981	0.574	1.01	-1.02	-3.55	-3.1	-1.46	-4.21	-1.97	-0.0453	1.14	-1.03	-0.804	0.152
chr2:122477472-122478729	0.707	1.46	-0.0716	0.239	2.8	1.55	-0.612	0.753	-0.829	-0.609	0.802	0.63	-2.01	-2.8	-3.65	-0.0318	0.41	-1.82	1.8	1.47	1.17	0.801	0.769	-0.556	-2.42	-1.44	1.19	-0.776	-1.31	-0.376	-0.612	1.41	0.532	0.302
chr7:118306872-118307407	-0.248	-0.0596	-0.174	-2.35	-1.32	0.282	-2.36	0.771	1.44	-0.028	-1.71	-3.31	-2.42	-1.91	0.255	-1.17	1.66	-1.28	-0.882	0.421	1.28	0.298	0.283	0.164	-0.797	-0.793	0.0137	-3.44	-3.22	0.156	1.66	0.281	-0.095	1.39
chr1:182223942-182224322	-1.8	-1.6	-0.532	-1.29	-2.24	-0.675	-1.95	0.00738	-3.35	-2.64	-0.876	0.507	-3.48	-2.71	-3.88	-1.92	1.67	-2.34	1.21	-0.182	0.294	0.365	1.45	-2.68	-5.08	-4.48	-0.165	-2.35	-1.55	-1.45	1.67	-1.04	0.0419	-0.856
chr10:77600020-77600933	0.926	-1.12	-0.214	-1.66	1.1	-0.349	-1.55	0.943	-0.839	-0.232	1.9	0.734	-0.0604	-1.04	-3.74	0.131	1.28	2.85	1.59	-0.197	-0.132	0.263	0.373	2.07	2.49	2.61	0.195	-1.46	-1.32	-1.42	1.73	-0.739	0.677	0.0228
chr13:103478179-103478867	-0.468	-0.00999	3	2.98	2.38	-0.417	-2.13	-0.0445	-1.76	-1.54	1.49	-1.44	-1.84	2.32	-2.4	-1.04	1.19	-0.875	-0.467	0.378	1.59	0.801	0.0893	0.811	-1.58	0.0553	1.14	2.64	3.91	-0.507	1.7	1.73	0.773	0.873
chr2:165812602-165812961	-1.23	-1.3	-0.428	0.794	-1.81	-2.05	-3.05	-0.613	-2.07	-2.15	0.485	3.04	-3.58	-2.41	-2.34	-2.1	-0.149	-2.08	-2.73	-0.289	-1.05	-0.254	0.202	1.04	-2.61	-0.124	-0.671	0.00228	0.848	-1.03	1.18	-0.152	-0.126	0.362
chr15:33975734-33975970	1.56	-0.941	-2.59	-2.77	0.987	0.48	-3.56	-0.55	-0.134	-1.41	-0.0821	-1.6	-1.44	-3.04	-1.99	-0.391	1.62	0.925	1.39	1.12	-1.14	-0.533	-0.127	-1.55	-2.1	-0.802	-0.746	-2.66	-2.73	-2.37	1.63	-0.087	0.743	-1.3
chr16:84614920-84615380	-1.93	-2.09	-0.986	-4.33	-1.68	-2.36	-3.21	-0.352	3.08	3.95	0.134	0.346	-4.58	-3.75	-1.93	-2.12	1.76	-0.647	0.298	-1.15	-0.262	-0.289	-0.492	0.144	-1.63	-1.41	-0.946	-2.96	-2.57	-0.319	-0.45	-1.71	1.1	0.866
chr8:91162159-91163002	-1.59	-0.299	0.0922	-3.06	-0.815	-0.334	-1.26	0.824	1.74	2.39	-0.578	-0.827	-1.35	-1.36	-3.04	-1.83	0.149	3.85	-0.21	0.498	0.983	0.323	1.71	2.37	0.231	4.15	0.239	-1.97	-0.165	0.467	-0.882	0.02	0.336	0.656
chr8:26219554-26220119	-1.3	0.343	-1.39	-2.22	0.587	0.484	-0.406	-0.53	-0.708	-0.845	1.92	0.00736	-2.98	-2.18	-2.62	-2.43	0.676	-2.96	-0.631	-0.192	-0.0895	0.296	0.883	-1.04	-3.2	-2.81	0.514	0.323	-0.241	-0.481	-0.0505	0.337	-0.287	0.237
chr9:58123086-58123995	1.09	-0.425	-1.01	-0.877	4.03	-0.539	-1.4	0.864	-0.575	-0.117	0.721	1.37	0.739	-1.35	-3.07	3.08	-0.6	-0.964	2.33	0.906	0.627	0.547	0.411	0.0469	-0.122	0.668	0.428	-0.734	1.09	-1.38	0.278	0.262	0.337	0.653
chr5:77681572-77681819	0.957	-2.67	-0.329	0.585	3.03	-1.39	5.64	-0.317	-1.08	-0.707	0.45	-5.2	-0.704	1.87	1.59	1.33	-0.728	-5.27	-0.46	-1.55	-0.693	-0.625	2.15	-2.25	-5.32	-4.8	-1.4	-3.06	-2.75	0.654	-1.94	-2.15	-1.17	0.445
chr8:96966339-96970064	-0.291	-0.115	-0.81	-0.64	-0.373	0.431	-0.612	0.487	-0.0199	-0.338	0.896	1.59	-1.55	0.551	1.86	0.0217	0.505	1.8	0.657	0.756	0.89	0.0978	0.37	1.13	0.617	2.29	0.476	-1.3	-1.48	-0.581	1.07	-0.22	0.589	0.43
chr17:84481327-84481963	-0.736	-1.43	-1.99	-3.31	-1.18	-0.357	-1.13	0.734	-0.809	-0.314	1.14	3.43	1.36	-0.904	-2.8	0.656	0.907	-1.88	-0.983	-0.0807	1.24	0.0987	0.466	-1.02	-1.43	0.184	-0.484	-3.92	-3.09	-2.35	0.497	-1.34	1.32	0.107
chr2:164347517-164348169	0.731	-1.46	-0.0738	-0.772	-0.455	-1.52	-3.64	1.03	-0.228	0.132	2.13	0.163	-0.921	-1.36	-2.89	1.08	-0.45	0.624	-2	0.268	0.338	-0.0384	-0.687	0.262	-0.25	0.0649	-0.172	-1.14	1.64	-2.16	1.28	-0.78	-0.312	0.827
chr13:42488097-42488280	-2.66	0.0222	-1.19	-2.79	-2.51	1.96	-3.13	-0.849	0.47	1.06	-1.17	-0.00684	-3.13	0.204	0.164	-1.04	-0.0233	-3.08	1.53	1.26	1.73	0.901	0.25	1.72	-4.79	0.395	0.63	-2.33	-4.65	-2.34	-0.666	0.351	0.649	1.13
chr2:79068924-79069105	-2.04	0.245	-1.61	-4.72	-2.86	2.37	-5.03	0.835	-3.11	-3.55	-2.5	-2.97	-2.52	-4.62	-5.9	-2.98	1.27	-0.544	-2.04	2.13	0.297	0.76	-0.111	-1.13	-2.35	-2.7	1.74	-3.02	-3.47	-2.57	1.77	0.931	0.243	0.946
chr16:84604586-84604899	2.86	-1.44	-0.858	-1.98	0.997	-1.23	-2.62	-1.48	-0.978	-0.349	-0.895	-1.62	1.76	-0.876	-2.08	2	-1.79	-3.72	-0.913	0.0664	-0.118	0.442	0.19	-1.09	-4.46	-3.98	0.291	-4.71	-4.97	-0.543	-2.61	-1.86	1.33	0.952
chr11:32171360-32171736	-0.511	-1.02	0.816	-1.35	0.535	-1.17	-2.95	-0.542	0.452	1.24	2.41	-3.14	1.68	1.23	0.754	-0.659	1.31	1.03	-0.166	1.73	0.0572	0.125	0.527	1.03	-0.653	1.66	0.0293	-3.42	-2	-1.48	-0.941	0.648	0.623	0.747
chr3:116139769-116140318	-1.88	-0.277	-0.176	0.283	-0.258	-0.53	-2.34	-0.032	-1.38	-0.654	0.79	-1.54	-2.7	1.5	2.4	-0.802	-0.847	-1.97	-0.2	0.513	0.117	-0.164	0.288	-1.19	-3.63	-2.19	-0.279	0.697	-1.12	-1.68	0.305	0.411	0.236	0.542
chr15:38387799-38388133	1.24	0.515	-1.99	-3.76	-0.216	-1.87	-3.21	0.122	-0.649	-0.894	0.336	-1.12	-2.35	-1.87	-2.2	1.22	0.423	0.535	0.284	0.86	0.679	0.988	-0.79	2.27	-0.241	2.02	0.423	-2.9	-2.04	1.56	1.88	-0.0566	0.625	0.709
chr16:84605653-84606576	-0.0732	-0.37	0.12	-1.74	-0.451	2.01	-2.53	-0.749	-2.93	-2.85	-0.557	1.84	-1.11	-1.73	-0.871	1.04	0.106	-1.71	-0.39	0.761	-0.228	-0.155	-0.0406	-0.798	-2.76	-1.65	0.17	-1.72	-2.41	-0.73	0.118	-0.559	0.293	-0.288
chr8:26216885-26218605	-0.0387	0.268	-0.352	-1.67	0.297	-0.841	-3.22	-0.31	1.39	1.33	1.83	-0.774	-1.02	-1.42	-2.24	-0.138	0.4	-1.12	0.719	0.00226	0.2	0.181	-0.42	-0.135	0.384	-1.16	0.297	-0.994	-1.38	-0.103	0.0734	0.377	0.359	0.055
chr17:71527912-71528757	-1.08	-0.594	1.43	2.19	-0.537	1.14	-0.929	-0.321	-1.14	-1.26	-0.41	-0.53	-1.8	-1.44	-1.33	2.03	1.2	0.033	0.0212	0.774	0.593	0.306	0.925	0.625	-2.51	-0.0564	0.165	0.0125	0.886	-0.674	0.169	-0.021	0.132	0.0633
chr16:65486278-65486415	-1.14	-3.08	-3.3	-3.3	-2.61	-2.09	-8.44	0.0988	-0.903	-0.237	-1.2	-5.82	-3.57	-4	-3.98	-1.98	0.404	-6.15	-1.55	-2.55	-0.819	0.087	-2.07	-2.75	-5.65	-5.6	-1.63	-3.58	-3.94	-3.67	1.38	-2.68	-0.155	0.308
chr17:43676022-43676285	-1.61	0.794	-0.701	-2.99	-2.93	-0.814	-3.33	0.527	-0.512	-0.143	0.338	-1.74	-3.82	-2.85	-1.19	-0.0607	-0.0723	-2.19	0.312	0.645	-0.942	0.746	-0.716	-0.821	-1.72	-0.894	0.884	0.205	2.45	-1.74	0.323	0.498	0.882	-0.646
chr6:72488507-72489026	-0.175	-1.36	-0.422	-3.02	-1.82	-1.64	-3.06	-0.00966	2.57	1.92	0.173	0.539	-3.12	-3.14	-3.5	0.289	0.449	-2.91	0.331	-0.152	-0.219	0.338	-0.573	-1.19	-2.03	-2.34	-0.0787	-3.74	-2.54	-3.1	0.0439	0.919	0.919	-0.0426
chr19:11127777-11128701	0.471	-0.723	-0.597	0.472	0.637	-0.574	-3.27	0.394	2.67	2.79	-0.819	-2.08	-2.04	2.76	-0.0805	1.92	0.47	-1.56	0.564	0.37	0.936	0.194	-0.0365	-0.682	-0.834	-2.07	0.389	1.73	2	0.634	1.29	1.38	0.0134	0.295
chr2:68634436-68634906	0.375	0.954	0.635	1.09	-2.15	1.06	-2.74	0.175	-2.3	-2.04	-0.751	3.6	-1.71	-0.202	-0.849	1.95	0.265	-1.17	0.0804	1.71	1.43	1.08	-0.618	-0.557	-1.38	-2.07	1.36	2.86	0.296	2.24	-1.28	0.267	0.0665	0.908
chr6:52625371-52625573	-0.744	-0.674	-0.57	-1.93	-1.89	-2.27	-3.86	-0.214	-1.82	-2.12	0.56	-0.762	-2.73	-1.51	-2.5	0.129	-0.502	-1.96	-1.01	-1.04	-1.61	-0.411	0.268	-1.63	-0.541	-3.23	-1.14	-3.29	-2.71	-0.839	-0.367	-0.459	-0.907	1.11
chr19:6155994-6157515	-0.779	-0.0333	0.377	-0.04	-0.59	1.27	1.43	-0.0723	-2.04	-1.99	2.84	-3.07	-0.601	2.78	-0.109	3.28	0.301	-0.626	2.24	1.24	1.1	0.57	0.566	0.468	-1.51	0.148	0.447	3.22	4.14	0.337	1.1	1.16	1.72	0.569
chr1:107763312-107763511	-1.97	2.57	-1.5	-2.39	-3.37	2.41	-2.01	-1.1	-4.14	-2.26	0.531	5.29	-4.77	-2.3	-1.77	-0.508	-1.23	-3.45	-0.242	1.37	-0.72	0.893	0.471	-2.29	-2.88	-3.97	1.28	-4.75	-5.29	1.88	0.851	0.559	0.0902	-0.62
chr10:77593312-77593726	-0.251	-0.671	-0.982	0.709	-1.19	-0.71	-3.39	0.521	-1.44	-1.54	1.5	3.84	-3.38	1.47	0.653	-2.2	0.0761	-1.66	-0.156	-0.425	-0.444	0.513	0.15	1.1	-2.32	0.64	0.667	0.041	-1.63	2.34	1.67	-0.186	-0.144	0.564
chr8:69015560-69016075	0.781	1.11	0.252	-2.7	0.382	-0.0177	0.606	0.639	-0.0359	-1.51	1.58	-1.9	-1.3	-1.91	-3.03	3	1.03	-1.57	0.331	0.249	-0.0696	-0.178	1.48	-1	-4.1	-2.9	0.54	-2.74	-2.87	-0.171	-0.527	-0.28	1.33	0.389
chr1:80450504-80450733	-0.191	-0.924	-1.66	-1.77	1.04	-0.901	-6.88	-0.305	-2.13	-0.931	0.0468	4.45	-3.39	-2.23	-3.65	0.47	-0.722	-2.88	-0.325	-0.0514	-1.15	-0.27	-1.18	-1.64	-4.34	-3.54	-0.299	1.22	-0.498	-0.891	-1.66	-0.923	0.186	0.772
chr17:84467578-84468125	-2.14	-0.987	-2.8	-4.67	-1.36	-0.518	-3.2	0.226	-0.627	0.0179	0.276	-0.319	-4.78	-3.81	-4.91	-2.92	1.22	-0.553	1.29	-0.474	-0.211	-0.203	-0.568	-1.75	0.853	-1.67	-0.194	-2.51	-3.62	0.647	-0.643	-1.19	0.476	-0.0625
chr8:123239785-123242189	-0.472	-0.234	-0.768	-2.06	0.347	-0.584	3.1	0.024	2.41	2.01	0.882	0.0433	0.941	-0.848	0.678	-0.519	0.351	-1.77	-0.488	0.998	0.468	0.352	0.904	-0.746	-1.15	-0.472	0.217	-0.469	-0.396	0.936	1.87	1.49	0.0038	-0.135
chr2:122396132-122396464	-1.46	-1.07	-1.96	-3.67	-0.354	-1.17	-1.87	-0.39	-0.896	-0.182	0.666	-1.98	-3	-3	-5	0.79	-1.07	-3.24	2.32	0.128	0.627	0.25	1.04	0.62	-2.09	-0.694	-0.0202	-2.74	-1.69	-1.7	-1.15	-0.485	1.98	-0.11
chr16:5431262-5432336	-0.161	-0.158	-0.555	-1.21	0.219	2.46	-1.34	-0.141	0.783	0.878	0.676	-1.63	-3.07	2.76	3.3	0.394	0.23	-1.42	0.789	0.67	0.959	0.548	-0.344	-0.418	-3.46	-0.727	0.243	1.55	-0.348	-1.93	-0.546	-0.712	-0.0438	0.378
chr15:36645489-36645804	-1.78	0.712	0.312	2.38	-1.42	-2.52	-3.84	-0.58	-1.61	-1.13	2.27	4.6	-1.57	-1.4	-1.25	-1.53	-0.751	-0.582	-2.03	-0.912	0.308	-0.685	1.06	-0.0637	-2.88	0.669	-0.424	-1.41	-2.94	-1.99	-3.31	-0.872	-1.06	-0.609
chr11:76711271-76711822	-1.54	-0.648	0.293	0.288	-0.669	1.34	0.00936	0.318	-1.77	-2.13	-0.189	-2.65	-2.8	2.84	2.44	-1.4	-0.052	-1.62	-0.0794	0.617	-1.13	-0.212	1.19	-0.457	-3.39	-1.66	-0.0378	-1.36	-1.46	-1.71	2.67	-0.475	0.702	0.16
chr17:18001978-18002734	-1.64	0.73	0.0786	-0.961	-2.1	1.61	-1.64	-0.31	0.526	0.541	0.303	-1.06	-4.27	0.798	1.06	-1.54	0.385	-2.48	2.4	1.26	0.795	0.391	0.197	-1.03	-2.62	-2.29	0.726	-0.0432	-0.319	-1.84	-0.365	0.709	-0.314	0.227
chr4:63329265-63329516	4.67	0.0456	-1.31	-3.06	0.744	-0.109	-4.57	0.0134	1.37	0.759	0.126	-0.66	0.559	-1.78	-3.31	0.902	1.35	0.617	0.446	0.678	0.711	0.484	-1.03	0.414	0.675	1.24	0.386	3.46	3.09	1.42	-1.03	-0.601	-0.00717	-0.107
chr2:78896422-78896702	-1.2	0.769	1.08	0.0755	0.422	-0.442	-0.0967	1.41	-0.116	-0.0264	-0.328	-3.45	-3.57	2.57	0.488	1.43	0.223	-0.4	2.92	0.448	-1.12	0.262	1.95	-1.45	0.104	-1.65	0.598	2.25	1.82	-1.89	-0.526	2.51	-1.24	1.27
chr3:144332371-144332928	3.09	0.926	-0.703	-2.73	0.38	0.14	3.09	0.218	0.439	-0.141	1.23	-1.04	0.327	-1.9	-3.83	1.61	0.563	0.763	-2.24	-0.12	0.417	0.722	1.42	0.88	1.36	0.503	0.967	0.852	1.38	-2.17	-0.139	0.111	-0.64	-0.195
chr19:37585622-37585803	-3.52	0.167	-1.54	-2.04	-2.13	-0.8	-7.93	-1.55	-4.5	-4.96	-2.78	-3.77	-3.88	-1.61	-3.7	-3.84	0.146	-0.499	-2.54	0.727	0.0581	0.674	-3.07	0.306	-1.02	-0.297	-0.48	4.75	3.63	-3.18	-0.717	-0.0936	-0.686	-0.389
chr12:74545986-74546560	-0.0318	0.253	-1.81	-2.48	-0.599	0.342	-3.48	0.863	1.62	0.409	2.93	-0.918	-1.52	-1.05	-1.02	-0.378	0.965	-1.72	-0.987	1.56	0.488	0.447	0.829	-0.601	-2.61	-1.86	0.706	-1.34	-1.04	-0.182	0.973	1.65	-0.894	0.154
chr6:31059128-31060521	0.597	0.691	-0.563	-1.06	1.7	0.417	-1.76	0.172	0.0309	-0.607	-0.386	-0.391	0.0748	2.87	2.91	-0.315	0.375	-1.93	4.32	0.962	0.709	0.0123	-0.205	-0.805	-1.6	-2.13	0.65	-0.31	0.403	0.114	1.27	1.22	-0.248	0.183
chr1:192949699-192950049	-1.26	-0.682	0.0922	-3.42	0.0391	0.662	-7.44	-0.283	-2.08	-1.42	2	-2.2	-2.55	-2.81	-0.468	-2.41	0.351	-4.27	-0.358	-0.395	1.24	0.0931	-1.59	-1.52	-3.33	-2.8	-1.06	-2.87	-0.662	-3.24	-0.393	-1.52	-0.0958	0.279
chr11:83545038-83545335	-1.97	-2.73	-2.15	-4.15	-0.834	-2.77	-3.51	0.343	-1.19	-0.799	-2.35	-2.83	-2.45	-3.82	-3.62	1.48	3.07	2.37	-0.472	-1.48	1.5	-0.701	-1.35	-0.768	5.02	-0.428	-1.6	0.782	2.28	-1.52	0.754	-2.04	-0.41	0.877
chr7:50923497-50923941	-3.53	-0.487	-1.31	-3.36	-0.684	0.209	-3.32	-0.127	-2.07	-1.01	-0.368	0.809	-5.19	-1.03	-2.34	-3.65	1.01	2.13	0.276	1.76	0.847	0.278	-0.578	1.72	0.734	1.17	0.959	-2.79	-3.03	-0.657	-0.0735	0.924	0.177	0.943
chr6:31019817-31021062	-0.726	0.884	-1.31	-1.94	0.345	-0.288	0.541	0.336	0.154	-0.475	2.01	-2.55	-2	-1.41	-2.38	-1.08	0.396	-1.92	0.228	0.699	0.459	0.493	0.722	-1.04	0.509	-2.26	0.579	1.99	4.29	-1.24	1.05	-0.218	0.417	0.44
chr1:182244759-182245246	-0.587	-0.738	0.719	1.47	0.183	-0.782	-1.78	0.38	-1.89	-1.61	-0.517	-2.74	-1.37	1.19	1.22	0.787	-1.08	-2.59	-0.583	0.595	1.09	0.21	0.682	-1.96	-3.11	-3.45	0.246	-2.68	-1.65	-0.722	-0.8	-0.657	2.07	0.857
chr6:35375978-35376141	-2.39	-1.33	-1.35	-3.6	0.936	-0.761	-0.762	0.0226	-1.84	-1.54	0.923	-3.02	-3.36	-3.53	-5.47	-1.73	-1.14	-2.58	-1.14	-0.957	-1.78	-0.494	1.05	-1.62	-4.8	-2.69	-1.06	-2.22	-3.3	0.52	-0.744	-2.22	-1.47	1.66
chr5:65277267-65277557	-1.14	-2.87	-2.33	-3.77	-1.38	-2.37	-1.15	0.36	-1.51	-1.21	-1.03	0.276	-0.165	-2.88	-5.62	0.0486	0.576	-4.35	-1.98	-1.65	-2.52	-1.94	0.513	-2.45	-3.66	-4.61	-2.34	-5.06	-4.92	0.463	-1.78	-2.12	0.0812	0.532
chr8:123235896-123236357	0.408	-1.02	-1.66	-1.59	1.08	-0.817	-2.19	-0.227	2.53	2.24	1.21	0.127	1.57	-2.44	-2.31	2.75	1.43	0.173	-0.399	-0.723	0.0573	-0.433	-0.255	0.445	-3.04	-0.0858	-0.481	-4.37	-4.91	1.21	0.442	-1.03	0.507	0.372
chr7:95379583-95379842	-3.91	-1.46	0.0515	-1.75	-3.27	-2.18	-2.59	0.677	-3.79	-3.69	-0.188	1.59	-5.84	-0.00762	-1.34	-2.76	-1.23	-1.65	0.239	-0.994	-0.737	-0.183	0.524	0.0247	-4	-0.894	-0.522	-2.5	-3.77	-1.82	-0.499	-2.07	-0.298	0.382
chr16:35888214-35888713	-1.65	-1.25	-0.886	-1.42	-0.34	-0.312	-3.54	-0.182	-1.06	-1.08	-0.579	-2.5	-3.85	-1.21	-3.32	-3.29	1.18	-2.06	2.07	-0.75	-0.719	-0.56	-0.0873	-0.359	-1.09	-1.38	-0.104	1.89	-1.67	0.0532	1.35	-1.06	0.81	1.05
chr2:38145677-38146172	-0.483	2.53	0.0416	-2.05	-0.63	4.63	-5.8	0.412	2.79	0.649	0.773	2.91	-2.66	-1.15	-2.45	-0.94	-0.159	-4.5	-0.89	2.51	0.0331	0.341	-1.14	-1.33	-5.59	-4.26	1.66	-1.34	-2.31	-1.97	-2.01	1.34	0.306	0.237
chr2:68635151-68635690	3.78	-0.555	-1.5	-3.18	1.16	-0.445	-3.31	-0.303	-0.478	-1.21	0.119	-2.01	6.18	-3.72	-4.01	0.211	0.453	1.22	-1.18	0.215	0.851	0.487	0.198	0.999	-0.734	0.436	0.701	-0.68	1.72	-1.15	-0.471	-0.469	-0.556	-0.513
chr6:116685280-116685516	-1.2	0.892	0.332	1.93	-1	-2.25	-3.97	0.0243	-3.47	-3.03	-2.97	-0.155	-3.74	0.263	-0.0102	-0.897	-1.54	2.31	-2.01	-1.1	-1.13	0.158	0.198	1.54	-2.01	2.04	0.961	0.0935	0.218	-1.02	-2.38	1.08	-1.38	1.19
chr13:41707608-41707858	1.96	-2.4	-2.43	-3.07	1.66	-1.76	-2.26	0.669	0.617	-0.0267	-0.532	-3.81	1.62	-3.34	-3.29	-1.28	-0.92	-2.39	0.854	-1.64	-0.61	-0.474	0.128	-0.467	-3.28	-2.89	-1.47	-3.14	-4.09	-0.711	-1.24	-1.66	0.885	0.905
chr12:12237166-12237293	-1.38	-1.64	-1.01	-0.102	-0.747	-1.56	-3.75	0.401	0.37	-0.64	-0.213	-3.81	-3.44	-0.878	-3.31	-0.485	-1.33	-2.74	-2.45	-0.684	-0.49	-1.04	-0.298	-2.69	-4.26	-4.3	-2.03	-6.93	-5.02	1.61	-0.16	-2.61	-1.15	-1.1
chr19:6951703-6952432	1.31	-0.924	-1.68	-2.54	-0.0474	-0.658	-0.841	-0.29	-0.307	-0.148	0.326	-1.92	-0.362	-0.0398	-0.97	2.16	0.563	-1.46	-0.693	0.16	-0.338	0.0836	1.24	-0.677	-1.06	-2.72	0.0144	-3.45	-2	-1.54	1.3	0.635	-0.321	0.593
chr4:104941516-104941776	-4.86	1.62	-1.6	0.239	-3.53	1.25	-1.04	0.446	-2.64	-2.15	3.07	-2.8	-5.93	1.2	-0.851	-3.57	0.36	3.3	2.05	2.1	1.25	0.373	0.905	-0.552	0.435	0.48	1.26	-4.91	-4.36	-1.17	3.31	2.55	-0.461	0.206
chr11:20947985-20948484	-2.13	-1.27	0.0892	0.244	-2.57	-0.901	1.35	0.183	-1.1	-0.682	-1.83	-2.44	-3.67	-2.56	-3.43	-2.17	1.51	1.25	0.49	0.318	0.553	0.0473	-0.178	1.99	-1.07	0.339	-0.137	-2.11	-2.43	-0.523	-0.113	-1.12	0.319	0.697
chr6:86528193-86529973	-0.418	0.402	-0.34	-1.07	-0.592	1.61	3.08	-0.623	-1.29	-1.1	-0.277	-0.556	-1.56	0.203	2.57	-0.26	0.632	-0.406	0.917	0.775	0.77	0.468	0.54	0.134	-1.17	0.109	0.267	0.516	-0.124	-0.71	0.64	0.0839	0.018	0.517
chr2:166564806-166565241	0.149	-0.488	-1.25	-1.21	-0.739	1.27	-1.29	0.412	-0.906	-0.923	-1.43	-0.351	0.739	-1.31	-2.35	0.65	0.803	-3.43	-0.0597	0.738	0.0904	-0.363	0.806	-1.25	-4.29	-2.92	0.619	-2.43	-2.01	-1.59	1.02	-0.188	1.31	0.0279
chr10:9627845-9628248	0.188	0.76	-0.0385	1.36	1.71	1.38	-1.41	-0.266	3.02	3.37	1.31	-1.62	-2.44	0.712	-2.26	-0.241	0.148	-2.02	2.28	1.41	1.84	0.902	-0.56	-0.27	-1.11	-1.39	0.69	3.11	1.5	0.719	-1	0.303	0.835	0.636
chr3:65731372-65732207	-0.384	-0.191	0.871	-2.82	-1.83	0.372	-1.28	1.08	-0.716	-1.28	0.356	-0.617	0.489	-3.56	-3.17	1.19	0.314	-1.14	2.13	0.863	1.27	0.705	1.13	1.3	-1.31	-0.216	0.503	-1.58	1.32	0.755	1.27	-0.178	-0.229	0.647
chr12:87007724-87008037	-0.734	0.567	-2.28	-3.7	-0.353	0.705	-0.26	-0.434	-2.39	-2.66	-0.793	0.272	-2.09	-3.02	-4.54	-1.9	-0.948	0.325	-1.03	-0.698	-1.09	0.171	0.231	0.286	-3.16	-1.23	1.5	-3.72	-5.25	-3.41	-0.338	0.662	-0.346	-1.03
chr3:87315588-87317399	1.29	0.483	-0.116	-1.91	1.15	0.224	-1.34	-0.67	-1.02	-0.987	1.08	1.91	1.17	1.31	-1.81	0.596	0.623	-2.35	0.761	0.503	0.871	0.41	0.467	0.329	-1.87	-0.2	0.885	0.539	1.8	2.91	-0.916	0.87	0.215	0.645
chr19:10040550-10040919	1.46	-0.75	-1.49	-3.01	2.03	0.932	-2.51	-0.028	2.02	2.14	-0.763	-1.34	2.21	-3.77	-3.5	0.56	-0.0918	-1.19	0.114	0.000694	-0.912	-0.358	-0.689	-0.779	-3.04	0.184	-0.991	-3.2	-3.29	1.51	1.3	-0.114	0.0268	0.191
chr11:83365033-83365777	0.549	-0.0075	1.06	0.241	-1.01	-1.15	-1.46	0.872	0.7	1.77	0.173	2.25	-0.447	-1.55	-2.94	-0.0248	-0.0271	-1.2	1.7	0.588	0.383	0.168	-0.306	-0.972	-0.793	-1.42	0.516	-1.86	1.51	-1.17	-0.782	-0.295	1.14	0.68
chr12:25828586-25828766	-2.3	-0.969	-2.36	-5.34	-1.8	-0.842	-1.26	0.867	3.91	4.7	0.493	-1.17	-2.13	-3.97	-4.86	-1.7	0.308	-2.01	-0.926	0.428	-0.787	-0.0718	2.56	-1.23	-2.32	-2.5	-0.879	-4.57	-5.72	-0.675	-0.36	-1.52	-1.11	1.4
chr11:83353152-83353491	-2.96	-0.41	-0.852	-3.61	1.47	2.12	-2.99	0.00168	-3.2	-3.38	-1.06	0.172	-3.31	-3.51	-3.71	-4.37	0.66	-1.89	-0.0833	1.55	0.617	0.725	0.539	-0.387	-1.78	-1.43	0.495	0.302	-1.86	2.15	-2.2	0.24	-0.274	-1
chr15:38398042-38398732	-0.157	0.853	-1.03	-1.94	-1.55	1.7	-2.17	0.299	1.99	2.29	0.558	0.927	0.293	0.711	-0.564	-1.61	-0.57	-4.53	0.316	2.11	1.65	0.653	-0.243	-1.56	-4.11	-3.13	1.03	0.0312	0.284	0.26	0.545	0.712	-0.156	0.297
chr1:179573831-179574262	2.04	1.4	1.02	-1.44	1.3	1.64	-3.91	1.74	-0.911	-0.806	0.179	-2.17	0.383	-1.46	3.69	4.37	0.179	-0.682	-1.6	1.83	0.132	0.762	-0.637	-0.566	-0.448	-1.52	0.446	5.86	5.51	-1.85	0.475	1.92	-1.11	0.5
chr8:131203590-131205141	0.354	1.04	-0.432	-1.13	1.4	0.929	-2.71	-0.241	-1.58	-1.73	1.18	1.14	-0.427	1.02	0.138	-0.39	0.456	-1.17	1.09	0.987	0.702	0.398	0.904	0.349	-3.15	-1.57	0.765	2.58	1.39	-0.539	-1.61	1.22	0.299	0.592
chr10:18788283-18788741	-0.131	2.3	-1.26	-0.986	1.18	2.56	-1.17	-0.838	-2.29	-0.648	-0.0557	1.81	0.484	3.32	4.02	-1.37	-0.37	-1.56	0.255	2.54	1.31	0.609	1.56	-0.108	-1.36	-1.04	1.63	3.42	3.14	-1.85	0.0392	2.84	0.491	-0.127
chr1:175970657-175970988	-1.44	0.0996	2.02	3.14	-1.63	0.43	-2.78	1.02	-1.24	-1.44	1.75	-2.4	-2.64	2.26	-0.545	-2.97	-0.000621	-0.175	-0.448	0.744	-1.18	0.8	-0.0743	2.11	-0.451	1.57	0.0277	0.978	1.21	1.65	1.67	-0.177	0.879	-0.345
chr14:103419190-103419641	-0.295	-0.241	-1.27	-2	-1.17	-0.911	-2.79	-0.569	-0.528	-0.407	-0.337	-0.977	-1.05	-0.718	0.482	-1.1	-0.488	1.12	-1.01	-0.63	1.51	-0.134	0.37	-1.08	0.851	-1.83	-0.974	-0.612	-0.0453	0.928	-0.294	-1.13	-0.343	1.36
chr16:25022623-25023011	-1.05	-0.783	0.527	-1.07	-1.98	0.896	-3.69	1.08	-1.29	-0.568	0.932	-2.08	-3.62	1.15	0.48	-1.38	-0.28	-0.287	-0.0635	0.502	0.771	0.336	-0.801	-0.674	-0.318	-0.913	-0.0246	0.549	-1.54	1.16	0.316	0.0241	-0.205	-0.358
chr5:77596435-77596695	0.758	1.94	-2.21	-3.75	-0.181	3.87	-4.86	-0.896	-1.4	-1.46	-0.867	2.54	0.331	-3.22	-1.95	-0.758	-0.539	0.0813	1.51	2.22	0.956	0.266	-0.889	-0.484	-3.06	-1.72	0.656	0.685	-0.486	-2.04	-2.31	0.778	-0.248	0.443
chr7:71144157-71145111	1.02	1.27	1.67	2.37	-0.134	0.203	-2.25	0.0602	-2.39	-2.47	2.37	-0.557	-0.203	2.35	-0.176	-0.319	-0.119	0.828	-0.759	1.8	0.693	0.198	-0.5	0.0561	0.0573	-0.787	0.325	3.49	4.8	-0.818	2.49	1.77	0.442	0.622
chr12:26024763-26025237	-1.76	2.12	0.459	-2.68	-2.37	1.35	-2.19	0.095	-2.74	-2	0.956	-3.93	-3.44	-2.13	-3.91	-2.25	0.364	0.454	-1.68	1.7	0.0963	0.405	-0.294	-0.0386	-1.98	-0.485	1.71	0.928	1.73	-1.23	0.0452	0.753	-0.992	0.826
chr13:5787767-5788501	-1.52	-0.57	-2.02	-2.79	0.113	0.786	-2.01	0.0878	-0.0376	-0.0335	-0.82	-0.0848	-3.35	-2.72	-3.94	-0.555	0.354	-2.37	0.362	-0.403	0.683	0.178	0.0701	-1.46	-3.83	-2	0.502	-2.48	-2.65	-1.04	-0.287	-1.02	0.615	-0.673
chr9:50267578-50267724	-2.64	0.11	-2.85	-3.58	0.061	-1.49	-0.196	0.147	0.357	-0.242	-0.988	-7.81	-4.69	-5.08	-4.53	-1.16	-0.711	-1.18	-1.3	-0.349	0.906	-0.198	1.08	-2.69	-3.37	-3.75	0.0763	-3.12	0.0599	-3.62	0.651	-0.682	-0.391	0.421
chr17:31176533-31177057	-0.91	0.145	0.0545	0.32	-0.2	0.189	-3.36	1.37	0.84	1.47	1.6	2.04	-0.699	1.83	0.984	0.874	0.582	1.12	0.395	2.07	0.509	0.625	0.0551	-0.461	-0.726	1.27	1.2	-2.26	-1.92	-1.16	-1.18	2.39	0.835	-1.24
chr17:29529543-29536549	1.22	0.381	0.806	-0.989	0.388	1.55	0.419	0.748	-0.173	-0.2	0.79	2.13	0.28	1.57	1.62	0.724	0.467	1.8	3.3	0.87	0.396	0.218	0.413	1.13	3.26	1.42	0.402	1.3	0.848	-0.58	1.52	0.365	0.414	0.332
chr1:95061972-95062233	-0.966	1.79	-0.16	-0.4	1.04	3.57	-3.19	-0.68	-0.233	-0.445	-0.747	2.02	-3.47	2.64	0.567	-1.32	1.25	0.908	-2.93	2.92	1.63	0.58	0.0733	1.48	0.214	0.939	1.55	-1.17	-2.97	1.61	-1.44	1.53	-0.285	0.835
chr16:93084613-93085640	0.255	0.453	-1.28	-1.83	1.32	0.891	-2.77	0.651	-0.3	0.0758	0.793	-0.548	-1.85	2.09	-0.221	-0.695	0.131	2.23	-0.338	0.348	0.601	-0.262	-0.489	1.32	-0.85	1.74	-0.107	0.496	-1.13	-0.957	0.235	-0.384	0.361	0.657
chr12:88200447-88200733	1.39	0.295	-1.7	-4.95	3.03	-0.537	-2.86	0.934	-1.33	-0.536	-1.92	-3.18	0.69	-2.28	-3.41	-0.789	0.737	0.511	0.0361	0.0934	0.909	0.544	0.227	-1.11	-0.545	-2.4	0.341	-3.7	-1.51	-3.04	0.762	0.175	0.185	0.519
chr2:116824623-116825744	0.292	0.0242	0.753	-0.798	-0.91	0.433	1.85	-0.171	1.14	0.894	1.66	0.46	-0.674	0.996	0.493	2.99	0.84	-0.788	1.31	0.466	1.49	0.261	1.54	-0.942	-2.04	-1.57	0.274	-1.2	-0.217	0.0304	-0.601	0.544	0.223	0.797
chr1:172947764-172948518	0.0916	1.48	1.75	-1.58	-0.624	1.61	-1.89	-0.645	3.71	4.04	0.759	-2.94	-1.29	-1.11	-1.58	4.24	-0.098	-0.639	0.787	1.61	1.5	0.332	0.288	-0.105	0.0177	0.0336	1.22	-1.22	-0.929	4.1	-0.21	1.89	0.1	0.78
chr12:33025282-33025624	-1.45	0.0624	-0.153	-0.761	-0.763	-0.00325	-1.58	-0.689	1.36	0.481	-1.82	-3.6	-2.35	4.22	5.07	-0.988	-0.408	-3.01	-0.157	0.613	0.895	0.084	-0.286	-1.54	-2.86	-2.32	0.0488	2.93	0.678	0.161	2.63	-0.446	-0.0383	-0.723
chr11:78729470-78730151	-1.13	-1.65	-1.13	-0.976	-0.851	0.525	2.48	0.411	1.97	1.37	0.765	-1.28	-1.26	1.91	2.52	-1.42	0.7	-2.81	0.619	0.383	1.01	-0.15	1.69	-0.28	-2.29	-0.834	-0.585	-3.6	-2.43	-0.378	-0.158	-0.426	-0.751	1.08
chr14:103435454-103436162	-1.83	0.111	-1.24	-1.87	-2.65	-0.825	-2.32	-0.531	-1.91	-2.84	-0.659	-1.4	-3.9	-1.32	-1.81	-0.863	0.158	-1.5	-1.27	0.164	0.696	0.157	0.153	0.151	-1.15	-0.896	0.369	-2.43	-2.62	-1.14	0.268	-0.378	-0.211	0.118
chr6:86530329-86531074	0.0393	-1.36	-1.88	-3.23	1.42	-0.5	-2.33	0.342	1	0.202	-0.942	-1.54	-2.2	-2.94	-4.86	2.58	0.271	0.802	-1.01	-0.483	-0.54	-0.454	0.0588	-0.682	-0.919	-0.649	-0.783	0.261	-0.0377	-1.32	-0.0135	-1.11	0.673	0.125
chr18:65542339-65542985	0.931	0.621	-2.09	-3.79	1.16	1.66	-2.25	0.69	2.19	2.16	1.07	1.82	-2.67	-2.42	-2.89	1.96	0.321	0.217	-0.684	0.382	-0.00371	0.16	0.599	0.36	-0.709	-1.07	0.63	-1.16	-2.51	-0.538	1.87	-0.514	0.66	0.595
chr13:5776780-5777384	-2.03	-1.31	-0.827	-2.16	-1.09	-1.65	-2.6	-0.836	1.39	2.13	0.0258	-3.35	-3.19	-0.868	-3.18	-2.42	0.355	2.13	1.49	-1.2	-1.19	-0.291	0.618	-0.888	1.59	-0.656	-0.552	-0.569	-0.559	-0.105	-2.16	-1.2	0.121	1.02
chr7:132682997-132683222	0.352	-1.2	-1.5	-4.2	-0.446	0.295	1.23	0.601	1.96	1.99	-1.4	-6	-2.88	-4.93	-5.4	-2.61	-0.78	-3.26	-1.45	0.117	0.734	0.785	2.22	0.702	-3.21	-0.853	0.386	-1.5	-0.867	0.217	0.252	0.0817	-0.98	0.715
chr5:30188272-30188578	2.6	0.493	0.694	0.648	0.101	-0.612	-4.56	-0.814	-1.9	-2.12	-2.51	-4.52	1.08	0.253	2.36	-0.175	1.24	-3.11	1.85	0.503	0.448	0.827	-1.11	-1.48	-5.33	-3.16	0.548	1.41	-0.298	0.535	-3.04	0.242	-1.04	0.836
chr18:75039211-75039892	0.572	-0.715	3.53	3.67	0.107	0.108	-2.46	0.258	0.421	0.586	2.94	3.34	-2.45	4.34	0.912	-1.31	0.413	-2.78	0.471	-0.579	0.263	-0.17	0.302	-1.08	-2.82	-2.59	-0.209	-0.724	0.122	2.8	-0.671	-0.665	0.708	-0.34
chr1:175968843-175969050	-3.22	0.204	1.67	-0.935	-2.79	-1.66	2.01	-1.06	0.298	0.766	0.0783	-4.92	-4.04	-0.105	-1.73	-1.34	-1.4	-4.89	1.4	-0.276	0.0586	0.902	0.773	-1.3	-4.61	-2.86	0.482	0.416	-0.586	-2.06	-0.715	0.0665	-0.544	-0.459
chr2:130950106-130950401	0.314	0.443	-1.1	-5.11	0.259	1.45	-2.6	0.918	2.47	1.48	1.84	-3.45	-1.36	-3.58	-4.52	2.34	0.738	-2.14	0.292	2.13	1.66	0.444	0.839	-0.92	-2.82	-1.57	1.13	3.72	5.04	-0.591	-0.266	1.05	0.11	0.494
chr4:94970635-94971006	-0.664	-0.692	-1.19	-2.89	0.711	-1.02	-2.59	0.31	3.07	2.24	-1.04	-2.16	-2.99	-2.69	-4.05	-0.556	-0.822	-4.07	-1.1	0.607	-1.16	-0.0781	-0.721	-2.21	-3.99	-2.67	-0.339	-2.82	-5.11	-1.05	-2.41	-0.443	-0.399	0.455
chr10:13908754-13909196	-3.2	0.608	-2.02	-3.74	-0.913	2.2	-2.67	1.85	-1.19	-1.5	1.64	-3.58	-4.85	-2.92	-2.55	-3.06	-0.694	0.542	-1.23	1.57	0.7	0.537	-0.458	1.76	-0.284	0.744	0.181	-3.29	-3.44	-0.7	1.39	0.299	1.45	-0.594
chr11:20914303-20914675	-0.654	-0.673	0.37	-1.66	-2.39	1.34	-3.56	0.258	-2.07	-1.23	0.463	1.05	-3.2	-2.04	-3.62	-0.144	-0.711	-2.86	-0.535	2.16	1.62	0.498	0.156	-0.696	-4.3	-0.542	0.489	-0.562	-0.365	0.495	-1.69	0.655	0.000263	-0.00909
chr14:106593471-106593713	2.53	-3.31	-0.158	-4.24	1.89	-2.98	1.02	1.61	-0.204	0.239	-1.69	-2.55	-0.924	-3.9	-5.3	-0.559	0.949	-1.29	-1.4	-1.8	-0.652	-0.732	-0.211	-0.569	-0.632	-1.8	-2.15	-3.85	-1.87	-1.51	1.22	-2.37	-0.338	0.462
chr7:75812965-75813495	0.513	-0.134	2.68	2.55	1.68	0.0692	-2.08	0.558	-1.01	-1.26	1.18	-0.402	-0.898	1.68	-0.692	2.61	0.739	-0.466	-0.977	1.78	0.302	-0.279	0.302	1.19	-0.99	0.999	0.641	-1.86	-1.36	-1.09	-0.379	2.08	0.248	0.0901
chr11:83349007-83350793	1.4	2.77	-0.711	-1.24	1.42	1.88	-1.27	0.11	0.694	1	1.51	2.61	-2.34	-0.307	-0.715	-0.179	0.616	0.112	-0.242	2.37	0.657	0.796	0.96	-0.424	2.3	-0.499	1.99	3	2.66	-1.38	1.5	1.41	0.424	0.465
chr2:148399379-148399619	-0.0162	-1.43	-1.14	-2.96	-0.463	-1.77	-5.73	-0.342	1.44	1.01	-0.986	-2.72	0.449	-2.29	-5.28	-2.58	-0.503	1.25	0.197	-0.46	-2.06	-1.41	-0.704	-1.73	-1.64	-1.51	-1.02	-2.05	-3.01	0.401	-0.0677	-1.84	1.72	-0.156
chr5:30189046-30189286	-0.191	-0.44	-0.495	-1.93	0.0658	-0.928	-4.6	-0.872	-0.125	0.512	-0.604	-3.38	-1.23	-2.97	-4.46	0.73	1.59	3.29	-3.17	-0.637	1.15	0.505	-0.668	3.15	5.02	4.15	0.205	0.45	-0.307	-0.43	-1.38	-0.988	-0.218	-0.194
chr14:121231215-121231447	-3.76	0.624	0.0687	0.276	-2.42	2.19	-3.44	-1.39	-1.89	-1.76	-3.3	-5.09	-3.55	3.5	1.23	-2.82	0.248	-1.24	-0.886	2.35	0.921	0.0977	-0.316	-0.811	-2.85	-2.28	1.9	-3.78	-1.51	-0.692	-1.72	1.36	0.481	0.878
chr11:20946073-20947338	-1.76	0.194	3.13	1.31	-2.83	1.78	-3.6	-0.0915	-0.755	-0.111	1.05	-1.59	-2.02	2.95	4.64	-2.45	0.414	-1.46	0.149	0.588	1.08	0.448	-0.0518	-0.943	-1.47	-1.39	0.384	-1.17	-1.78	-1.01	1.71	-0.934	1.51	-0.309
chr10:36954920-36955355	-2.29	-0.503	-0.224	-0.96	-1.32	0.67	-2.22	-0.478	-1.7	-2.04	-0.894	-1.15	-3.65	-0.338	1.05	-1.64	-0.199	0.758	-1.7	0.661	-0.989	0.392	0.948	1.37	0.662	1.06	-0.0974	-1.28	-1.05	-1.34	1.84	-1.3	-0.804	0.147
chr16:10452465-10453158	2.02	-0.336	-0.613	-1.44	1.43	-0.0447	-0.629	0.309	-0.66	-0.104	0.0469	-1.05	3.96	-1.78	-3.91	1.47	-0.212	-0.367	1.26	-0.0735	0.656	-0.178	0.0661	0.301	-1.97	-0.856	-1.01	3.52	0.481	-1.21	-0.812	-0.116	-0.686	0.659
chr5:101012193-101012515	1.71	1.64	-0.98	-4.19	-0.705	0.157	-0.153	2.4	0.17	0.6	-1.61	-4.31	-1.44	-3.48	-4.04	-0.305	1.07	-4.37	3.71	1.94	2.95	1.37	0.715	-2.22	-4.16	-3.8	2.25	1.19	0.477	4	0.882	4.11	0.632	-0.181
chr10:90705578-90706525	-0.468	0.41	-0.692	-1.39	-1.27	0.768	-2.33	0.052	1.25	1.34	0.296	1.26	-0.395	-0.548	-0.0791	1.31	0.0636	1.43	0.176	1.43	1.04	0.522	0.0585	1.41	-1.11	1.71	0.809	1.88	1.96	-0.407	0.611	1.73	-0.623	-0.0868
chr11:49050836-49051630	0.236	1.14	1.01	-0.0455	-0.687	1.17	-2.07	0.483	0.785	0.799	-0.499	-2.89	-3.12	0.729	-1.87	-0.849	-0.974	-1.02	0.343	0.795	0.466	0.282	0.263	-0.576	-2.14	-0.899	1.26	0.286	0.241	-2.43	-0.461	0.825	0.642	0.298
chr4:59251399-59252082	-0.242	1.12	-0.0645	-2.18	4.3	2.86	-1.08	0.677	2.9	2.35	-1.09	-1.28	-1.86	-0.186	0.872	2.47	0.366	-3.61	3.51	2.16	1.71	0.277	0.385	-0.68	-2.93	-0.908	1.07	0.541	-0.269	-0.889	-2.23	1.76	0.447	0.772
chr17:29580623-29580938	3.11	-1.4	-0.176	-2.47	1.09	-0.0678	-4.32	0.162	-1.51	-2.09	-1.12	-1.8	0.469	-2.74	-3.11	0.955	-0.176	-1.77	0.0978	0.643	-1.19	-1.4	-0.57	-0.8	-1.44	-0.745	-2.15	-3.39	-4.37	-2.24	1.96	-0.906	0.569	0.699
chr14:58941380-58941685	1.1	0.084	-2.21	-3.13	-1.35	-1.09	-1.66	1.47	0.369	1.67	1.62	3.61	-2.32	-2.7	-4.55	1.46	-0.951	-2.51	1.66	0.283	-1.66	0.248	0.093	-0.182	-4.49	-0.862	-0.114	-0.126	1.58	-0.48	-2.56	-0.379	1.84	0.427
chr17:18002757-18003428	-1.37	-0.802	-0.0155	0.891	-0.0458	-1.92	-4	-0.527	0.415	1.08	-1.29	-3.57	-2.65	-1.07	-1.29	-0.0489	-0.269	-2.18	-1.02	-0.558	0.417	-0.229	-0.407	-0.272	-3.24	-0.988	-0.341	0.61	0.539	-0.75	-1.33	-0.531	1.43	0.25
chr11:11568934-11569543	-1.47	0.288	1.9	0.606	0.799	1	-0.572	0.116	0.171	-0.571	1.52	-3.7	-3.35	2.01	0.911	-1.18	-0.159	-2.8	0.365	1.7	0.054	0.737	0.664	-0.239	-4.47	-1.14	1.46	-0.939	-0.634	-1.03	-1.81	2.03	0.165	0.136
chr7:133771249-133772370	0.387	-0.237	0.816	0.884	0.864	0.92	1.12	0.55	0.476	0.915	0.871	-1.39	-0.626	1.72	-0.226	0.726	0.422	3.55	1.11	0.431	0.229	0.43	0.913	1.79	1.17	3.82	0.754	0.201	-0.245	-2.6	-0.84	0.328	-0.275	0.269
chr3:129776163-129776443	0.269	-2.23	-2.05	-3.49	0.318	-2.4	-4.61	-0.286	-1.4	-1.07	1.17	-5.03	-0.896	-2.93	-5.47	-0.538	0.814	-2.27	-2.06	-1.74	-1.18	-0.499	0.0354	-0.514	-2.24	-1.56	-1.05	-3.76	-4.72	-2.51	0.937	-1.1	0.84	0.0415
chr11:83347000-83347486	-1.52	-1.48	0.253	-0.715	-1.58	-1.75	-3.1	-0.548	-2.53	-2.52	0.088	-2.2	-2.14	-0.566	-3.39	-2.26	-0.641	-4.7	-1.48	-0.191	-0.921	0.232	-0.217	-1.39	-4.18	-2.9	-0.15	0.773	-0.66	-0.667	2.6	0.23	-0.101	0.115
chr13:43872433-43872861	0.339	2.1	-0.377	0.315	0.629	-0.836	-3.87	-0.381	-2.12	-1.48	-0.474	-0.102	1.52	-2.22	-4.05	-1	-0.285	-1.27	-0.816	0.903	1.46	0.717	-0.188	0.564	-2.66	0.317	0.668	-2.59	-3.08	-0.276	1.3	0.4	-0.435	-0.633
chr13:20877818-20878192	-0.319	-0.335	-2.02	-2.74	0.964	-0.714	-4.92	0.483	-3.19	-2.91	0.731	-1.63	-1.73	-0.729	-0.141	-0.763	-1.23	0.147	-0.839	1.17	-0.0253	0.458	0.328	-0.291	-4.28	0.399	0.22	-1.73	-0.603	-0.529	1.13	0.157	-0.794	0.945
chr8:96972346-96973581	0.0805	-1.67	-0.316	-1.58	0.689	-0.102	-3.24	-0.41	2.16	1.9	-0.537	2.43	-1.53	-0.389	0.904	-1.07	0.343	-1.38	-0.12	-0.0102	0.0792	-0.323	-0.316	-0.147	-2.29	-0.686	-0.6	-0.887	-1.5	-1.15	-0.582	-1.04	0.14	0.523
chr5:30187261-30187882	0.699	-0.674	-1.39	-3.45	0.71	-0.517	-0.589	-0.0867	-2.06	-2.32	-0.179	1.23	-0.114	-1.74	-4.64	-0.417	0.358	-0.635	-1.3	-0.156	1.17	0.00667	-0.0379	0.071	-0.727	-0.118	-0.199	4.15	4.97	-1.55	-0.642	-0.211	-0.128	0.0387
chr2:61327686-61327967	1.24	-0.623	-0.533	-2.99	-2.13	-0.931	-2.69	-0.291	-0.1	-0.346	-1.5	-2.11	-0.0325	-3.18	-5.23	3.3	0.416	-3.7	-1.69	0.0669	-0.0357	-0.176	0.713	-1.66	-5.43	-2.69	-0.24	-0.0446	-2.34	-2.71	-0.163	-1.41	0.647	-1.32
chr3:108854210-108854864	1.81	1.19	-0.467	0.179	1.43	2.42	-3.29	0.827	-0.303	-0.153	0.885	-3.31	2.56	-1.27	-2.02	0.713	0.729	-1.35	3.19	1.89	1.04	0.486	-0.969	-0.925	0.119	-1.99	1.45	-0.192	-0.0883	-2.21	-0.59	0.82	0.483	0.605
chr8:109778382-109778700	0.704	0.465	-0.817	-0.111	-0.644	0.17	-4.01	-0.326	-1.58	-2.05	-0.645	1.94	0.666	1.2	-0.883	0.0529	0.316	-2.04	3.27	0.533	1.1	0.0732	-0.401	-0.5	-3.16	-1.08	0.448	-2.58	-2.46	-3.15	2.16	-0.661	0.429	0.0986
chr2:150392688-150393149	4.06	1.58	-0.0504	-0.512	2.3	0.761	-0.218	-0.348	0.892	0.758	-1.81	-1.03	4.09	-2.57	-1.88	2.46	-0.663	0.0231	0.806	2.54	0.442	0.612	-0.0127	-0.74	-2.28	-1.01	1.2	3.17	2.47	-2.66	-0.773	2.38	1.72	1.07
chr10:18679705-18680020	1.4	-0.344	0.191	-1.35	-0.346	-0.45	-5.68	0.543	0.324	0.427	-0.281	-4.94	1.77	-0.641	-0.39	-1.83	0.791	-1.47	-0.37	1.04	1.94	0.931	-0.641	-0.337	-3.27	-1.48	0.341	-2.62	0.966	-3.08	-0.553	-0.00645	0.622	0.582
chr5:92759526-92760522	-1.54	-0.845	-0.288	-0.163	-1.75	-0.512	-2.25	0.643	0.272	0.185	-1.18	1.32	-0.945	-0.009	-1.19	-1.24	0.83	1.25	-0.0231	-0.0328	-0.358	-0.121	0.228	0.575	-0.519	0.303	-0.337	2.96	1.51	-2.45	0.49	-0.319	-0.217	0.277
chr5:65291433-65291690	-0.401	0.67	0.225	-1.53	-2.05	2.24	-4.69	0.0908	1.56	0.762	2.05	-2.23	-0.256	-0.000417	-0.261	1.19	-0.587	-4.09	1.28	1.36	2.5	1.17	-1.83	-1.38	-4.68	-3.47	1.19	-0.78	-2.6	-1.93	2.39	-0.47	0.642	1.23
chr7:105680312-105680566	-1.34	0.107	2.44	0.758	-1.54	-0.898	-3.73	0.517	-2.35	-2.98	-0.551	3.04	-0.287	-0.828	-2.98	-1.07	0.301	-3.71	-0.954	0.598	0.239	0.618	-0.576	-0.612	-4.51	-1.44	0.742	2.35	1.43	0.7	0.261	0.11	0.317	0.211
chr10:117156164-117156701	-2.22	-0.308	1.35	-2.31	-0.899	-0.276	-3.64	-0.383	-0.946	-0.716	-0.173	-1.9	-4.55	-3	-4.06	-1.91	1.38	0.893	0.577	0.405	-0.215	0.406	0.509	-1.41	1.18	-0.756	1.23	0.719	1.5	-2.37	1.01	0.0161	0.879	-0.133
chr16:23992273-23992674	-0.767	-2.94	-0.0646	0.458	-1.98	-3.2	-3.35	1.27	-1.74	-2.04	0.215	-1.59	-1.66	0.789	-3.33	0.812	-0.724	-2.23	-1.33	-2.02	-1.26	-0.649	0.0667	-1.5	-5.2	-3.74	-0.751	0.357	-3.48	-2.28	-0.493	-2.04	0.46	0.0951
chr17:29580947-29581130	0.975	-0.512	1.47	-1.1	-0.159	0.927	-6.13	0.017	-2.68	-2.39	-0.97	-2.37	-1.53	-1.59	-3.84	-2.58	1.68	-4.4	0.109	0.674	0.492	0.299	-1.39	-1.23	-4.44	-3.27	-1.03	-0.951	-1.44	-2.64	-1.82	-1.07	-1.15	0.148
chr1:107877279-107878274	-0.346	1.8	-1.21	-2.17	-0.81	1.7	0.452	-0.0324	0.122	0.282	1.14	0.0976	0.738	-0.911	-3.02	-0.858	-0.433	-2.97	3.16	2.09	0.117	0.618	0.827	-0.833	-1.88	-2.15	1.43	1.81	1.33	-0.141	-0.0354	1.24	0.67	-0.372
chr1:107845041-107845425	-0.099	-4.1	-1.46	-4.76	-1.32	-2.08	-3.54	-0.383	-2.16	-2.52	-1.37	1.11	-1.24	-4.92	-3.47	-0.293	0.644	-0.0972	0.532	-2.05	-1.5	-1.13	-0.999	0.298	-0.749	-0.96	-2.2	-4.68	-3.95	-1.16	0.0312	-2.44	-0.228	0.32
chr11:78729043-78729262	2.07	-2.32	-2.42	-4.73	0.574	-2.21	-1.44	0.158	1.57	1.88	2.68	0.298	-1.43	-2.7	-2.85	-2.01	0.322	-1.08	-2.28	-0.498	1.42	0.746	-0.841	1.12	-3.06	0.736	-0.531	-2.75	-1.82	-0.582	2.14	0.0401	-0.0725	-0.582
chr16:25017738-25018363	1.13	-0.794	-0.426	-2.28	0.46	0.594	-2.49	0.315	-0.522	0.188	-1.34	-4.88	-2.16	-0.531	-1.03	0.7	-0.876	-3.63	0.736	0.701	1.58	0.203	0.229	-1.16	-3.67	-2.55	-0.36	-3.09	-2.93	-1.86	-1.6	0.173	-0.172	-1.12
chr4:10850302-10850904	0.335	-0.419	2.19	0.482	-2.58	-1.08	-3.11	-0.219	-0.949	-1.25	-0.795	-1.53	2.45	1.69	0.875	0.543	0.879	-1.68	0.29	0.303	-0.000673	0.23	-0.0959	0.233	-1.26	0.821	-0.173	-1.51	-1.52	-1.23	1.38	-0.724	1.24	0.788
chr8:88082985-88083466	-1.5	1.86	-1.61	-2.36	-1.57	3	-2.92	-0.0286	-0.225	-0.144	1.75	-3.33	-3.53	-2.59	-0.657	-2.47	-0.157	-0.487	-2.2	2.64	2.04	0.611	0.348	0.325	-1.03	0.156	1.67	-1.37	0.881	-0.0818	-2.14	2.92	0.535	0.78
chr1:193017767-193018912	0.596	0.805	-0.631	-2.43	0.512	1.88	-2.53	-0.575	1.33	0.723	0.0528	0.874	-0.759	-2.06	-3.23	-0.524	0.808	0.671	-0.778	0.299	0.25	0.176	-0.000393	1.73	-0.614	2.39	0.186	-0.896	-0.166	-1.27	-1.11	-0.0883	1.44	0.538
chr2:18959753-18960188	-1.54	1.46	1.28	0.505	-1.6	1.3	-3.06	0.263	3.1	2.12	0.0367	-3.29	-3.63	3.67	0.847	-1.94	1.06	-2.73	0.425	2.37	1.02	0.561	-0.0511	-0.845	-3.29	-1.16	2.01	-4.43	-2.7	-1.76	-1.5	1.15	0.171	1.06
chr5:93449353-93449554	-3.95	1.01	-1.4	-1.63	-1.63	-0.512	4.27	-1.05	1.97	2.77	-0.304	-4.83	-5.66	-4.33	-6.12	-5.06	0.14	-3.19	-2.05	1.87	-1.54	-0.196	2.06	-1.8	-3.03	-3.23	0.508	4.91	3.67	0.999	1.45	0.483	-0.261	1.3
chr16:35903329-35903663	-1.81	1.66	0.247	-0.0143	0.25	2.53	-3.98	-0.137	1.13	0.667	0.961	-0.422	-4.12	-0.202	-1.99	-1.94	-0.358	-3.39	-1.21	2.44	-0.593	0.638	-0.848	-0.889	-2.07	-1.09	1.78	-2.33	0.0477	-1.29	2.66	1.12	0.148	-0.604
chr16:93085850-93086213	2.24	-1.37	-1.29	-2.69	1.01	-0.734	0.629	-0.254	1.46	0.0634	1.19	3.27	2.25	-2.64	-4.89	-0.479	-0.383	-0.318	1.82	-0.574	0.354	-0.395	1.27	0.0694	-0.379	1.55	-0.323	-2.78	-0.824	-0.276	-0.328	-0.819	-0.0917	0.541
chr4:59264145-59264452	-1.2	1.74	-0.78	-3.53	-0.462	-1.28	-1.48	-0.301	-0.29	-1.29	-0.784	3.32	-3.32	-2.85	-3.52	-1.66	0.607	0.527	-2.09	0.867	0.782	0.608	-0.569	0.0111	-0.928	1.45	1.96	-1.02	-0.663	-2.8	1.67	1.51	1.83	1.22
chr1:173692541-173692705	-2.89	-2.23	-1.35	-3.45	-3.68	-2.84	-0.788	-1.33	-1.91	-3.07	-1.47	-0.898	-3.67	-4.24	-4.76	-3.66	-0.37	-3.32	-1.6	-1.22	-0.915	0.198	2.04	-1.43	-3.16	-2.44	-0.532	-5.3	-6.25	-1.61	-2.65	-2.29	-1.46	-0.325
chr2:164354204-164354470	-1.09	1.36	0.16	-1.83	-1.52	-1.25	-1.67	0.115	-1.02	-1.95	0.186	-0.386	-3.2	-3.36	-3.15	1.6	-1.62	-3.22	-0.591	0.0192	1.04	0.97	0.0277	-1.36	-3.86	-2.53	0.808	-3.73	-2.49	0.252	2.29	-0.0199	1.47	-0.459
chr15:33976108-33977058	1.9	1.42	-0.616	-2.54	1.14	0.787	-1.87	-0.254	-1.46	-2.14	2.64	1.92	-0.302	-1.96	-1.56	1.09	1.05	1.95	0.738	2.05	0.288	0.223	1.32	1.47	2.08	0.574	1.16	-1.3	-1.33	-0.452	-1.42	1.11	0.525	0.755
chr11:83544799-83545016	-1.35	-0.449	-2.2	-3.93	-0.672	-1.21	-1.87	1.68	-0.478	-0.65	-0.65	3.89	-2.29	-2.8	-5.67	-1.15	0.737	-1.85	-1.69	-0.0243	-1.54	-1.04	1.08	0.209	-0.64	-0.759	-0.429	-1.97	-2.55	3.46	0.26	-1.43	0.734	-0.82
chr6:72887745-72888093	3.14	0.872	-1.86	-1.73	2.16	-0.394	-3.12	-0.188	1.32	1.41	0.447	-5.05	2.03	0.185	-1.2	-0.167	0.629	4.85	0.488	0.695	0.123	-0.395	-0.544	3.13	2.37	4.37	0.18	-1.28	-2.46	1.02	-0.307	2.02	-0.237	0.81
chr16:94767785-94768139	1.51	-0.325	2.54	-0.111	-0.589	-0.831	-5.22	-0.766	-0.394	-1.15	-0.675	-0.434	-0.0514	-0.486	-1.96	0.979	-1.46	-1.06	0.0403	0.97	1.04	0.328	-0.426	-0.544	0.19	-0.393	0.434	-1.99	-1.79	-0.985	2.83	0.143	0.119	-0.063
chrX:48325510-48326119	3.45	1.57	2.1	-0.331	2.48	0.198	-0.479	-0.336	-0.161	0.15	2.19	0.286	2.49	0.746	-0.251	2.84	0.0742	-2.06	2.73	1.38	0.856	1.21	1.04	0.0787	-3.56	-1.21	1.44	0.903	2.05	-0.144	-1.18	0.987	-0.293	0.679
chr1:158944340-158944565	-1.72	2.45	1.62	0.587	-2.45	0.279	-5.39	-1.28	4.63	5.24	-0.775	-0.8	-0.402	2.56	0.79	-1.34	-1.18	-4.25	-1.62	0.654	1	0.584	-1.05	-1.58	-4.36	-3.72	1.57	0.706	0.786	-0.877	-0.53	1.52	-1.47	-0.186
chr1:152343913-152344234	-0.486	2.03	-1.55	-2.91	-1.86	1.59	-1.23	-0.196	-0.434	-0.823	-0.732	1.89	-0.264	-2.94	-2.13	-1.98	-0.936	-1.11	-0.392	2.23	1.05	0.724	0.23	0.101	-0.957	-1.84	2.39	1.02	3.83	-0.81	0.0379	1.35	-1.3	0.402
chr6:101482541-101482843	-2.29	-0.788	1.3	2.21	-0.629	-1.82	-0.916	-0.14	-0.59	-0.806	-0.327	0.538	-2.94	5.13	5.52	-0.741	-0.17	-1.96	-0.294	0.144	-0.112	0.0699	0.577	-1.41	-2.82	-2.76	0.351	-1.12	-1.76	1.71	-2.38	-0.494	-0.759	0.623
chr8:96981276-96982079	-1.93	1.28	-0.541	-1.57	-0.703	1.37	2	-0.273	2.79	2.25	-0.262	-3.15	-2.87	-1.36	-1.73	-1.57	1.1	-1.58	-0.105	1.39	-0.653	0.245	0.782	0.253	-3.35	-1.05	0.661	0.853	0.62	4.63	-0.874	1.82	1.59	0.338
chr10:20492020-20492344	-1.11	-1.36	0.273	-1.87	-1.36	-0.312	-3.06	0.984	-2.26	-0.778	-0.907	-3.71	-2.86	-2.61	-2.58	-1.23	1.71	-3.21	0.533	-0.574	1.27	-0.717	0.211	-1.42	-3.35	-2.56	-1.49	-2.71	-4.54	-2	2.54	-1.47	-0.0475	0.123
chr4:132358688-132359050	0.0717	-2.18	-2.06	-2.2	-0.0169	-3.27	-6.25	0.901	-2.09	-2.19	1.84	-1.25	-2.65	-3.38	-4.29	3.64	-0.861	-3.34	0.0819	-1.3	-1.74	-0.675	-1.13	-2.03	-4.1	-3.13	-1.53	-2.54	-2.75	-2.87	-1.55	-1.79	-0.457	-0.451
chr14:120295331-120295642	-1.2	-0.361	0.47	-1.87	-1.26	1.49	-3.83	1.19	-1.93	-2.2	0.47	-2.03	-0.912	1.55	3.69	-0.745	0.346	-0.83	-0.502	2.13	0.368	0.141	0.437	-1.37	-4.39	-2.8	-0.145	2.6	2.79	-2.93	2.25	0.83	0.528	0.159
chr6:140562211-140562498	-0.51	-0.883	-1.61	-3.04	0.566	0.646	-5.6	-0.778	-0.637	-0.233	-0.312	-2.57	-1.14	-2.9	-4.81	2.89	0.326	-3.51	-1.47	-0.0368	0.0665	0.375	-0.617	-1.16	-2.16	-2.15	0.908	-2.1	-1.71	-2.76	-0.877	0.904	-0.938	0.856
chr5:92522290-92523119	-1.54	1.09	1.74	2.43	-1.37	0.575	-1.94	1.32	-1.07	-1.08	1.73	-0.591	-2.12	0.634	1.4	-1.81	-0.512	-0.883	0.581	0.67	0.556	0.322	0.139	-0.223	-2.09	-0.527	0.821	-0.967	-0.451	-1.58	-1.75	-1.15	0.997	0.45
chr5:44256499-44256916	-1.23	2.03	-1.4	-3.6	-0.171	1.58	4.27	-0.98	-1.71	-1.12	-1.37	4.4	-2.59	-2.21	-3.94	3.66	1.05	-3.53	-0.327	1.66	1.89	0.808	1.89	-1.39	-3.11	-2.28	1.54	-1.73	-2.82	-0.944	-1.59	0.642	0.111	-0.395
chr16:84603968-84604271	-1.67	1.19	-0.525	-0.95	-3.59	-0.906	-3.39	-1.27	-2.38	-1.5	-1.29	-4.93	-4.88	-1.48	-2.8	-4.07	0.982	0.0922	0.957	0.673	-0.296	0.444	-0.416	2.68	-2.8	3.75	1.75	-0.493	-2.76	-2.59	0.431	1.12	-0.65	-0.718
chrX:9047076-9048520	-0.264	1.1	-1.11	-2.09	0.289	1.32	-1.9	1.35	1.58	1.7	0.238	-0.799	-1.61	-1.56	-2.59	1.18	0.404	0.112	0.885	1.1	0.423	-0.127	0.214	0.361	-0.954	-0.255	0.404	-1.19	0.0411	-1.87	-1.1	1.21	0.0475	0.519
chr5:65275129-65275867	1.87	-0.07	1.34	1.42	1.44	0.781	-4.88	-0.472	0.0479	0.453	1.95	-1.14	2.09	0.904	0.447	-1.53	0.903	-3.78	-0.0671	0.765	0.0118	0.206	-0.29	-0.815	-3.91	-2.82	-0.0901	0.215	0.324	-2.59	-0.148	-0.333	-0.834	0.698
chr6:31052422-31053583	0.671	0.595	0.683	-1.14	0.117	0.0475	-3.61	-0.0124	-1.39	-0.961	1.36	-0.701	-1.72	-0.708	-2.86	0.748	0.201	-1.7	0.0549	0.637	-0.127	0.259	0.308	-1.1	-1.69	-0.837	0.646	-1.45	-0.596	-1.24	0.659	-0.205	0.163	1.12
chr4:53397830-53398176	-1.79	-0.356	-1.48	-3.31	-1.45	-2.15	-4.03	-0.794	-0.785	0.496	0.516	4.29	-3.96	-1.15	-4.55	-1.57	1.39	-2.08	0.893	-0.686	-0.476	-0.346	0.406	-0.202	-1.38	-0.15	-0.372	1.41	3.57	-0.153	0.716	-0.42	0.134	0.495
chr12:105428474-105428620	-1.39	-0.538	-3.18	-5.02	-1	-1.05	-4.16	-0.617	-2.61	-2.96	-0.234	-3.69	-3.25	-4.48	-5.56	-3.43	-0.488	-3.58	-0.993	-0.445	1.27	-0.356	-0.653	-2.24	-4.35	-4.51	0.621	-1.92	-2.74	1.73	-1.64	0.0349	0.571	-1.02
chr5:65278377-65279047	2.95	1.43	-0.0889	-0.501	2.62	1.44	-0.451	0.133	0.306	0.399	-0.471	-1.52	2.22	-2.23	-2.7	-1.01	1.1	0.301	-0.781	2.4	0.882	0.841	1.38	0.192	-0.0572	-0.385	2.06	-0.898	0.413	1.1	2.28	2.48	-0.00472	-0.396
chr13:20879318-20880329	0.329	-0.398	-0.899	-2.6	-1.47	0.221	-0.113	0.253	-0.977	-0.998	1.96	-3.26	-0.413	-1.75	-1.18	-0.0354	0.822	-1.47	0.321	0.421	0.581	0.00799	0.872	-1.19	-2.11	-1.9	0.0612	-0.852	-1.4	0.664	-0.961	-0.0979	0.128	-0.165
chr17:57478233-57479257	-0.512	-0.043	-1.96	-2.17	0.562	0.237	-1.44	0.584	-0.606	-0.739	-1.32	2.13	-2.11	-1.59	-1.47	-0.839	0.173	-2.85	-0.0903	0.713	0.67	0.1	0.227	-0.711	-2.39	-1.52	0.0779	-2.27	-2.31	0.0266	1.05	0.505	0.334	-0.361
chr7:148211474-148212047	0.995	-0.239	0.918	2.1	1.59	-0.582	-3.95	-1.23	1.33	1.34	-0.708	-0.984	0.677	1.5	0.612	-0.00843	0.563	-1.35	-0.543	-0.0492	-0.606	-0.126	-0.971	-0.48	-1.81	0.671	-0.0591	-1.92	-2.23	-1.86	1.89	0.0856	-0.484	0.245
chr10:21559615-21559902	-1.2	-1.31	-2.25	-3.87	-2.03	-1.86	-1.97	0.937	1.08	1.35	0.339	-3.47	-4.26	-2.28	-3.76	-0.415	0.278	1.66	-0.87	-0.687	-1.3	0.00357	0.485	-1.31	1.94	-1.5	0.773	-2.76	-2.75	-1.82	-0.316	-0.38	1.44	-0.407
chr12:114106264-114107123	-0.137	-0.311	-1.25	-2.66	0.168	0.144	-3.77	0.445	0.544	0.255	2.29	0.254	3.27	-0.398	-2.92	3.95	0.541	-2.65	-0.0887	1.24	0.0164	0.0724	-0.779	-1.15	0.633	-1.83	0.77	0.825	-1.46	-1.18	1.87	1.44	0.831	0.439
chr11:117842171-117842392	-1.81	-1.82	-0.757	-3.15	-1.29	-2.43	-4.22	0.261	-0.813	-1.48	-1.87	-1.63	-2.99	-2.08	-3.53	-3.01	0.945	1.5	0.397	-0.852	-1.25	-0.479	-0.668	1.52	0.0438	1.37	-0.726	-4.14	-5.69	-1.7	0.738	-0.43	0.112	-0.859
chr16:28972631-28972812	-0.146	1.77	0.656	-1.28	-2.33	2.13	1.51	-0.131	-3.59	-3.22	-0.586	-2.41	-2.43	-1.29	-0.175	-0.348	0.0143	-4.04	-0.959	0.225	1.92	-0.17	2.33	-1.9	-5.03	-3.86	0.741	-2.39	-4.33	-2.47	-0.265	0.476	-1.17	0.164
chr9:52432516-52432708	2.3	-1.9	-1.74	-4.33	2.04	-0.155	-6.85	-0.482	-2.72	-1.96	-1.06	1.87	0.611	-3.54	-4.38	2.33	-0.446	-3.58	1.09	-1.05	-0.147	-0.421	-0.927	-2.02	-4.9	-4.04	-0.729	-4.51	-4	-4.38	1.9	-2.04	0.334	-0.52
chr1:107762065-107762571	1.44	-0.945	-1.51	-1.93	1.99	-0.165	-3.34	0.116	0.356	0.208	-0.988	-2.5	0.524	-0.219	-0.426	2.77	-0.742	-3.41	-0.445	1.39	1.93	0.513	-0.338	-1.48	-4.56	-3.19	0.0265	-1.81	-0.628	1.82	-1.86	0.231	0.566	-0.615
chr1:107821407-107822350	-2.14	1.73	-0.725	-1.43	-1.6	0.8	-0.805	-0.308	-0.44	-0.425	-0.934	-3.16	-3.48	2.97	3.38	-0.333	0.779	-2.04	0.928	0.446	0.317	0.167	0.34	-0.661	-2.39	-2.1	0.289	1.11	0.399	0.774	0.257	1.42	-0.117	0.202
chr11:11447586-11447992	0.741	1.94	-0.548	-1.31	0.39	1.57	-3.34	0.771	-0.393	-0.941	-0.817	-4.6	-0.372	-1.44	-1.87	-0.477	0.725	-0.977	1.94	2.05	0.0504	0.62	-0.91	-0.574	-0.213	-1.41	1.85	-1.76	-1.65	-2.03	2.17	1.18	0.341	0.137
chr2:128291070-128291699	1.15	1.5	0.692	2.84	-0.423	1.12	-1.39	1.98	-0.971	-1.04	-1.12	-0.355	-0.5	3.77	-0.448	0.504	0.477	-2.1	-0.315	1.47	0.448	0.00992	0.606	-1.52	-0.961	-2.48	0.88	-1.33	1.73	1.36	-1.07	1.72	-0.171	-0.35
chr11:117842984-117843390	-3.2	-1.95	0.782	2.83	-3.23	-1.6	-1.85	-1.21	-1.15	-0.69	-2.43	1.54	-0.368	-0.851	-2.08	-3.13	0.154	-1.69	-0.591	-0.395	-1.25	-0.675	0.269	1.12	-3.17	0.0462	-0.981	1.01	-0.422	-3.24	-1.8	-0.471	-0.135	1.47
chr15:25201531-25201891	-0.72	-0.18	1.23	-0.0543	-0.867	-1.79	0.286	0.214	-0.97	-0.973	-1.26	-0.999	-0.537	1.46	0.842	0.855	0.44	-2.99	-0.435	0.892	-0.591	-0.396	2.37	-1.1	-3.64	-0.38	0.184	0.241	-0.44	-0.606	0.406	1.04	-0.627	0.143
chr7:118306297-118306756	-2.33	1.81	1.08	-1.34	-0.14	1.09	-3.43	-0.708	-2.28	-1.7	-1.62	-3.09	-4.83	-0.871	-2.91	1.27	-0.16	-3.01	-1.36	2.26	0.564	0.713	0.881	-1.51	-0.975	-2.66	1.4	4.26	1.74	-1.04	1.01	2.6	0.000847	-1.06
chr3:107580139-107580454	0.105	0.238	-1.93	-4.35	2.73	-0.703	-3.73	-0.322	-1.08	-1.27	-1.4	-2.12	0.79	-3.22	-4.13	0.635	1.26	0.78	-0.308	0.136	-0.561	0.00585	-0.624	1.1	-1.73	-0.131	-0.304	-1.38	-0.64	-2.53	-1.82	-1.46	0.719	0.569
chr4:8936411-8937125	-1.71	0.357	-1.54	-3.08	-2.72	-0.325	-1.91	-0.701	-1.79	-1.61	0.698	0.118	-2.77	-1.36	-2.28	1.13	0.0332	-3.24	1.12	0.827	-0.122	0.319	0.148	-1.51	-5.02	-2.34	0.336	-0.55	0.125	0.609	0.806	-0.314	-0.258	0.215
chr1:193262227-193262991	-0.643	0.837	2.32	1.46	-1.44	1.05	3.34	0.0941	3.89	4.21	0.41	-1.13	-0.125	-1.65	-2.47	-0.109	0.846	-0.964	0.89	0.315	0.878	0.919	1.14	-0.879	-2.26	-0.999	0.878	3.64	4.22	1.08	0.965	-0.0233	1.35	0.175
chr16:95972098-95972302	-3.1	1.34	2.42	3.33	-2.04	0.357	-1.55	-0.459	-1.28	-1.49	2.1	-4.9	-6.32	3.63	-0.742	-3.14	-0.402	-1.49	-1.65	1.73	1	1.19	0.794	0.178	0.056	0.798	2.66	-3.71	-4.84	-4.28	-2.09	0.23	-1.4	-0.838
chr5:143699852-143700286	-1.85	-0.409	0.0341	-1.44	-2.3	-0.921	-4.15	1.26	-1.72	-2.29	1.76	3.76	-1.24	-0.348	-2.69	-0.92	-0.456	-0.66	2.35	-0.136	0.408	0.237	-0.578	-0.535	-1.48	-0.412	-0.653	2.54	2.59	-2.15	-1.6	-0.182	0.263	0.906
chr5:77666886-77667741	0.125	0.169	-0.472	-2.03	1.25	-1.3	-4.82	0.0381	-1.3	-1.7	-0.353	2.07	2.14	-2.08	-1.88	0.172	0.179	-0.537	-0.674	-0.315	0.597	0.238	-0.295	0.997	-0.865	0.595	0.000746	-0.346	-1.67	-2.29	-0.865	-0.78	-0.208	0.7
chrX:19922619-19922861	-1.75	-2.66	-2.6	-3.76	-2.32	-2.97	-2.72	-1.22	-1.79	-2.69	-1.78	-1.61	-1.14	-2.27	-2.18	-2.65	-0.325	-1.98	-1.93	-0.866	-0.84	-1.3	-0.823	-0.718	-3.14	-3.22	-1.4	-4.72	-4.24	-3.25	0.0776	-0.245	-1.04	1.09
chr5:76447727-76447939	-5.31	2.44	-0.714	-3.01	-1.37	0.429	-2.09	-1.11	-3.77	-3.84	-0.284	0.342	-4.07	-0.92	-3.75	-4.29	2.8	5.38	2.68	1.29	1.57	1	-0.24	3.76	4.22	5.4	1.88	-1.87	-0.626	-4.02	0.711	3.1	0.314	0.28
chr11:103280403-103280594	-3.08	-0.688	0.626	0.971	-2.29	-3.44	0.14	0.121	-2.95	-1.52	1.32	-3.27	-2.36	3.12	0.429	-4.46	-0.484	0.501	-1.9	-1.59	-0.427	-0.268	1.16	0.858	-1.27	-0.796	0.126	-5.44	-5.15	-0.201	0.663	-1.65	-0.00866	-0.28
chr12:87007501-87007689	1.24	-0.514	-0.198	-2.07	-0.648	0.012	-4.05	0.316	-3.82	-3.44	-2.33	3.18	-0.376	1.04	-2.13	-1.77	-0.322	-5.07	-1.76	-1.14	-0.016	-0.371	-0.779	-2.75	-4.21	-4.06	-1.25	-1.78	-1.76	-3.24	-1.04	-1.24	-1.02	-0.711
chr6:31031999-31033546	-0.993	0.285	-0.532	-1.47	1.14	0.215	2.35	0.184	1.19	2.03	1.47	2.44	-2.12	-2.75	-3.33	2.65	0.866	-1.19	-0.306	0.41	0.212	0.493	0.849	0.071	-1.8	0.0862	1.08	-0.447	2.16	-0.714	0.779	1.35	0.161	0.165
chr6:31035790-31036679	-0.8	-0.296	-1.27	-1.19	-0.131	-1.26	-2.58	0.22	-0.939	-1.7	-0.367	1.73	-2.76	-0.517	-2.02	0.726	-0.508	0.693	2.01	0.824	0.361	-0.00454	-0.145	0.679	0.263	-0.824	0.0155	3.18	1.72	-1.71	-0.525	-0.376	0.619	-0.0669
chr11:76712173-76712382	-1.1	-2.88	1.89	0.752	-0.922	-2.3	-2.51	-0.802	-1.72	-2.56	-0.283	-1.47	-2.18	-2.58	-4.09	-1.73	-1.52	-4.35	-3.76	-1.16	0.586	-0.619	-0.243	-2.34	-5.74	-3.84	-0.898	-5.63	-6.95	-0.381	-0.486	-2.95	-2.12	-1.11
chr9:52432129-52432365	-1.29	3.04	-0.219	-2.52	-1.7	2.8	-0.718	0.13	-1.48	-1.78	-0.583	-4.33	-3.39	-2.64	-3.23	0.403	-1.25	-3.7	2.1	3.37	0.311	1.39	1.09	-1.3	-4.56	-2.76	2.75	-3.35	-1.14	1.36	0.64	3.56	2.93	-1.03
chr13:42467512-42467714	-0.376	-1.58	-2.81	-5.2	-0.313	-1.77	-3.4	-0.339	-0.241	1.02	-3.17	-4.41	-2.59	-2.07	-1.96	2.83	-0.598	-2.88	2.42	-1.3	0.738	-0.554	-0.432	-1.94	-3.07	-2.94	-0.923	-2.08	-2.03	-3.21	-2.4	-0.272	0.325	0.949
chr8:96962623-96962976	4.05	-2.32	-1.88	-3.23	1.99	-2.56	-4.48	1.6	-3.7	-3.15	-0.626	-3.96	0.827	-2.47	-2.75	1.08	-1.44	-3.68	-1.76	-1.81	-0.913	-0.329	-0.516	-1.5	-3.86	-3.18	-1.22	1.52	0.54	-1.93	-0.0675	-1.14	-0.927	1.18
chr7:50656130-50656510	-0.873	-0.767	0.0651	-1.52	-0.541	-0.376	-5.54	-0.152	-2.08	-1.58	-0.00572	2.11	-0.708	-1.73	-3.18	0.788	-0.599	-3.32	-2.16	0.369	-0.733	-0.345	-0.2	-1.83	-2.12	-3.01	-0.655	-1.87	-1.12	-2.26	-0.795	-0.688	0.952	1.2
chr2:154558325-154558765	-2.75	-0.887	-0.932	-3.8	-2.26	0.202	2.94	0.656	-2.49	-2.1	3.59	-1.19	-4.54	-0.813	-0.76	-2.41	1.14	-2.33	3.43	-0.486	1.22	0.472	1.45	-0.718	-3.5	-1.84	-0.699	-2.45	-4.29	-0.103	0.899	-1.08	0.612	-1.14
chr16:84606615-84607468	0.784	0.883	0.165	-0.462	-0.692	0.606	-2.23	-0.761	-0.796	-0.662	-0.183	-2.99	-1.74	-1.1	-0.926	-0.178	1.43	1.5	-1.49	1.78	0.981	0.32	0.462	-0.0951	4.06	0.962	1.04	0.131	-0.195	-1.33	0.692	1.06	0.0452	0.103
chr5:101072259-101072546	1.59	0.227	-2.88	-4.9	2.96	0.00672	-1.23	1.09	2.02	0.9	1.53	0.0535	-2.39	-4.12	-6.44	1.04	-0.0379	-0.834	-1.99	1.95	0.0798	0.714	1.62	0.696	0.191	-0.65	0.856	4.6	5.26	-0.345	-1.32	2.14	-0.456	0.756
chr16:19912788-19913080	1.8	-0.0636	-1.6	-2.46	-0.557	-2.65	-1.87	-0.29	-2.56	-2.99	1.51	-0.247	-0.284	-0.674	-0.207	-1.75	-0.873	1.52	-0.396	-0.0203	0.243	0.609	-0.123	-0.26	-2.75	0.141	0.732	4.68	2.59	-1.49	-1.9	0.134	2.22	1.1
chr11:81901648-81901912	-2.71	-2.11	-2.33	-3.78	-0.364	-2.53	-0.569	0.672	-3.34	-3.29	1.4	-5.36	-5.8	-2.28	-2.4	-2.49	-0.811	-2.16	-2.36	-0.553	-2.45	0.0964	0.184	-1.85	-2.39	-2.74	-0.0724	2.54	0.195	-2.92	0.498	-1.69	-0.756	0.601
chr14:103416766-103417314	0.87	-0.0737	-0.834	-0.881	0.551	-0.43	-4.41	-0.445	-1.18	-0.579	-0.439	-3.03	0.67	-1.7	-1.25	0.0605	0.101	-0.831	0.747	0.421	0.895	0.193	-1.58	-0.299	-0.629	-0.31	-0.178	-2.23	-0.836	-1.34	-0.467	-0.246	-0.904	0.405
chr14:58940139-58940522	1.84	1.99	2.75	4.29	-1.91	1.26	-4.01	-0.246	-2.38	-2.04	0.666	3.04	1.17	1.56	-1.08	2.77	-0.735	-0.728	-0.372	0.944	1.49	0.737	0.603	0.263	-2.97	0.0738	0.962	1.11	1.75	0.883	0.74	-0.378	0.369	0.207
chr8:96971149-96971987	0.318	-0.291	1.35	2.32	-1.16	-0.914	-1.69	-0.466	-0.574	-1.29	0.387	1.66	0.102	1.36	-0.923	-0.598	-0.83	-4.06	2.46	-0.479	0.496	0.152	0.267	-1.71	-3.47	-3.33	0.282	-1.86	-0.601	0.869	-1.59	-0.237	1.74	0.448
chr8:123234119-123235394	-1.87	-0.679	-1.14	-1.23	0.0226	-0.417	0.934	0.114	-0.0363	-0.874	1.89	-0.518	-3.1	0.737	-1.7	-0.944	-0.115	-1.42	-1.01	-0.944	-0.576	-0.197	0.6	-1.38	-2.26	-2.69	0.1	-0.179	-1.57	0.0688	-1.57	-1.03	0.288	0.215
chr1:88313706-88313944	-4.54	-0.528	-1.6	-0.405	-3.96	0.114	1.41	-1.09	-3.95	-3.59	-0.489	1.11	-6.15	3.2	-0.114	-2.81	0.629	-4.55	-1.25	0.539	-1.3	-0.045	-0.0137	-2.48	-4.65	-3.17	0.592	-3.67	-2.2	-2.92	-0.708	-0.868	-0.0199	0.334
chr9:123779759-123780138	-0.876	-2.32	-1.91	-4.31	-0.206	-1.17	-3.71	0.359	-2.32	-2.28	-0.533	-2.9	-3.55	-1.44	-0.557	-0.67	-1.14	-4.51	-1.37	-0.514	-0.366	-0.775	-0.386	-2.15	-4.61	-4.71	-0.895	-2.61	-0.665	-2.26	-1.6	-0.0896	1.29	-0.555
chr9:75282716-75283031	-1.85	-1.29	-2.51	-1.34	-1.96	-1.86	-1.6	0.0678	1.4	1.13	-0.856	0.0578	-2.74	-2.76	-5.59	-1.25	-0.274	-3.3	-0.72	-0.678	-1.81	-1.32	0.8	-1.99	-1.79	-2.64	-1.85	-3.18	-3.93	0.127	1.82	-0.615	-0.681	-0.49
chr9:96295762-96296148	-2.08	-1.14	1.44	1.43	-0.746	0.0538	-0.0529	0.424	-0.355	-0.251	-2.63	-3.56	-3.61	5.03	3.76	-0.759	-0.6	0.353	0.761	-0.0348	0.655	0.212	0.644	0.477	0.532	-0.679	-0.3	-3.16	-3.25	-2.46	-2.07	0.136	-0.645	-0.169
chr2:116843586-116844741	0.807	-0.0383	0.202	-1.13	-0.307	0.0445	2.28	-0.73	-0.634	-1.08	0.389	-1.04	1.96	0.149	-0.923	0.978	-0.0158	-0.898	0.809	0.794	1.12	0.677	1.55	-0.16	-2.25	-1.45	0.744	2.84	2.55	-0.79	1.16	0.22	-0.462	0.644
chr8:96984973-96985824	2.84	-0.888	0.0263	-3.02	-0.167	-0.518	-0.815	0.272	1.97	2.04	-0.595	-1.6	1.23	-0.521	-1.22	2.06	-0.67	-3.7	-0.35	-0.398	-0.665	-0.115	0.889	-2.06	-2.7	-3.14	-0.294	-2.24	-3.06	-0.211	0.663	-1.4	0.927	1.03
chr4:132371909-132372633	0.486	1.59	1.88	0.36	3.53	2.05	-2.46	-0.455	-0.666	-0.321	0.151	-0.534	1.07	0.876	0.257	2.07	1.13	0.736	0.819	2.29	1.51	0.647	0.0219	-0.194	-1.87	0.017	1.65	-2.94	-2.66	-3.1	0.97	0.836	0.853	0.0585
chr18:55356964-55357297	-0.766	0.467	2.42	1.39	-1.05	0.719	-4.19	0.0314	0.952	-0.428	-2.03	-2.67	0.0282	0.246	-0.929	-0.667	-0.672	-3.37	-0.93	0.944	1.17	1.26	1.05	0.865	-4.24	-1.75	1.74	2.57	1.02	-0.445	-2.57	1.09	-0.595	0.585
chr6:86549984-86550664	-1.94	-0.363	0.303	-0.525	-0.956	-1.1	-1.09	0.382	-0.367	-0.687	1.47	2.74	-0.846	0.195	-1.79	-0.586	-0.457	0.422	-0.492	0.144	0.0629	-0.266	0.765	0.0402	2.53	0.846	-0.89	-1.08	-1.89	1.02	-0.00268	-0.602	0.639	1.09
chr1:173043758-173044611	1.01	0.168	0.761	-0.762	-1.54	0.309	1.31	-0.219	0.307	0.0433	1.45	-0.246	-0.79	0.529	0.241	-0.374	0.667	-0.685	2.39	-0.286	0.21	0.539	0.985	-0.163	-2.2	-0.693	0.262	-0.245	-0.155	-2.6	0.481	0.0466	-0.404	0.0607
chr2:122234336-122235422	0.511	-0.335	1.13	2.79	1.46	-0.642	-2.48	-0.573	-0.994	-0.509	0.102	-2.69	2.44	0.354	-2.07	-0.844	0.622	-0.754	0.626	0.832	-0.124	0.0408	-0.342	-0.142	-1.37	-1.36	0.288	-0.723	-1.6	0.252	0.00601	0.0287	0.0712	-0.437
chr16:87634899-87635360	6.41	-0.543	-2.66	-1.4	1.88	2.29	-6.2	0.00832	-0.49	0.0762	-1.15	-2.58	3.41	-1.68	-3.84	3.75	-0.00313	-2.61	-1.53	2.4	0.78	-0.362	-1.27	-1.44	-2.98	-2.98	1.32	-1.39	-3.12	-1.48	-0.043	1.27	-0.194	0.48
chr10:61528898-61529324	-1.23	2.05	-0.685	-2.72	-1.5	0.503	0.772	0.41	-2.32	-2.24	-0.00151	-2.9	-2.33	-2.67	-4.04	-1.94	1.02	-1.85	0.874	1.11	0.342	0.719	2.1	-0.375	-1.06	-0.65	1.59	5.47	4.13	3.16	0.628	1.75	-0.0741	0.958
chr11:83362867-83364731	-1.87	0.0744	2.26	-0.0544	-1.08	0.724	-1.09	0.367	1.71	2.23	2.02	-1.37	-3.3	1.11	-1.35	-0.804	0.0997	2.13	1.16	0.815	0.616	0.0762	0.627	0.842	0.544	1.48	0.404	-1.62	-0.0967	0.257	0.665	0.978	0.472	0.244
chr2:68663364-68663988	-1.32	1.08	-1.09	-3.47	0.107	2.16	-2.55	-0.46	2.08	1.61	1.21	0.804	-2.37	-1.69	-2.87	0.594	0.761	0.279	0.538	1.6	0.305	0.737	0.0808	0.975	-2.15	-0.429	0.475	2.78	4.07	-1.72	-0.477	0.299	0.923	-0.267
chr2:154252432-154252749	2.04	-1.63	-2.12	-3.82	1.43	-2.19	-2.97	-0.463	-0.402	-1.22	-0.174	1.47	0.852	-0.457	-5.38	3.54	-0.523	-1.74	-1.36	-0.116	-1.74	-1.15	-1.11	-1.32	-0.365	-1.99	-0.735	-0.282	1.18	-0.828	-2.09	-1.29	-0.579	1.01
chr2:30769234-30769538	-0.407	-1.1	-2.11	-3.62	-0.147	-2.19	-5.62	0.531	-0.783	-0.333	0.209	2.9	-0.482	-4.3	-4.96	0.985	-0.811	-1.77	3.13	-1.44	-2.08	-0.43	-1.11	-0.666	-2.96	-3	-0.679	0.0679	1.65	-1.59	-0.793	-0.0479	1.34	1.4
chr16:10451942-10452244	0.641	-1.89	-1.34	-2.53	1.28	-1.94	-5.45	0.374	-2.44	-1.72	-1.46	-5.02	0.742	-2.63	-4.86	-0.602	-0.457	-2.27	2.2	-0.844	0.445	-0.571	-0.804	-1.62	-3.3	-2.92	-0.515	-2.74	-3.68	-0.632	-0.819	-1.01	1.1	-0.413
chr1:172826807-172827046	-1.35	-0.926	2.15	-1.02	1.11	-0.945	-4.26	-0.733	-0.513	-0.108	-1.03	-3.59	-2.36	-0.45	-2.45	-1.74	-0.428	-1.7	0.381	0.268	0.378	0.509	0.542	-1.27	-4.61	-2.69	0.78	-0.994	-2.24	-1.35	-0.172	-1.19	1.37	-0.175
chr11:83353718-83355666	2.64	-0.515	1.04	0.562	1.93	-0.504	-0.922	0.69	0.875	0.905	0.951	0.353	2.38	0.494	1.3	2.71	0.819	2.29	1.11	0.417	0.528	-0.114	0.868	0.459	1.38	0.463	0.273	0.0374	-0.495	2.47	1.43	-0.494	0.181	0.391
chr9:110977260-110977490	-2.25	-0.607	-1.82	-3.57	-1.73	-1.6	1.47	-0.496	-2.06	-2.21	1.17	2.11	-3.71	-3.66	-3.47	-1.28	-0.495	-3.06	-0.459	-0.316	-1.29	-0.643	1.98	-1.1	-2.89	-3.42	-1.01	1.43	-0.753	-1.04	-1.55	-0.591	-0.435	0.219
chr14:103436220-103437224	0.467	0.258	-0.351	-1.93	0.962	1.15	-1.89	1.43	-2.31	-2.32	0.766	0.41	3.13	0.842	0.634	-1.54	0.38	-2.98	-0.564	1.08	0.975	0.329	0.17	-0.196	-2.59	-0.52	0.546	0.597	-1.37	-2.24	0.595	0.135	-0.754	0.561
chr16:84615574-84615792	0.514	-1.21	-2.15	-1.55	2.72	-2.74	1.61	-0.693	-1.31	-1.14	-2.83	-4.26	2.15	-2.91	-4.69	-2.65	-1.31	-5.46	-2.83	0.456	-2.2	-0.862	1.23	-2.59	-7.71	-4.51	-0.788	-4.55	-2.94	-1.32	-2.6	-0.256	0.219	-1.03
chr16:25023055-25023567	-0.861	-0.466	-1.45	-3.53	0.438	-0.994	-1.62	-0.0495	-2.15	-1.33	-0.796	-1.48	-2.71	-0.58	-0.397	0.899	0.0402	-1.67	2.47	-0.631	0.212	-0.693	-0.35	-0.0372	-1.24	-1.88	-1.07	-1.76	-4.21	-1.94	2.89	-1.43	0.772	0.536
chr1:182223377-182223684	-0.874	2.47	4.9	4.48	-2.91	1.81	-1.11	-0.338	-0.0226	1.42	3.3	0.764	-1.93	4.26	4.55	0.213	1.86	-5.08	1.01	1.89	2.26	1.82	0.466	-0.897	-5.12	-2.16	2.67	0.658	-1.06	-1.96	0.131	0.517	-0.456	-1.06
chr15:103201088-103201439	-1.45	-1.1	-2.04	-3.38	-1.81	2.04	5.28	-0.509	-2.25	-1.96	-0.202	1.14	-4.02	-2.53	-5.06	-1.13	0.66	-0.0643	-1.51	0.739	0.305	-0.146	1.69	0.44	0.209	0.285	0.129	-0.671	-2	-0.555	0.469	-0.401	-0.274	-0.694
chr1:193701955-193702258	-0.112	0.531	0.788	-2.72	-1.94	1.78	0.0414	0.504	-2.85	-3.59	-1.4	1.24	-0.936	-1.33	-1.91	0.71	1.59	-0.923	-0.366	1.32	2.02	0.697	0.429	1.42	-0.897	0.286	0.423	-1.21	0.192	-1.85	-1.07	-0.0637	-0.623	0.521
chr8:96982242-96983879	-0.637	0.397	0.225	-0.789	0.427	1.38	-1.96	-0.156	-0.477	0.467	1.03	-1.56	0.365	-0.704	-1.38	0.571	0.98	0.138	4.19	0.926	0.552	0.107	0.753	-0.0683	-0.456	-0.19	0.387	-1.91	-1.33	-0.444	0.296	0.829	0.524	0.649
chr14:103414806-103415764	-1.5	0.0769	2.52	0.839	-0.107	0.781	-3.36	1.07	-0.601	-0.957	0.819	-3.71	-1.71	0.331	0.262	-0.00545	-0.933	1.21	-0.244	1.38	0.163	0.466	-0.224	0.937	-1.46	1.15	0.495	0.585	-1.51	-2.03	0.608	0.374	1.92	-0.262
chr6:72343926-72344828	-1.6	-0.314	0.274	-0.558	-0.401	-0.383	-1.28	-0.313	-0.473	0.255	0.828	0.322	-2.4	2.29	-0.1	-1.8	0.257	-1.13	-0.209	0.586	0.817	0.621	-0.5	-0.434	-0.689	-0.508	0.692	-0.648	-0.641	2.04	-0.267	-0.203	0.149	0.846
chr1:107760187-107760527	0.155	-1.09	-1.1	-4.23	0.985	-0.718	3.31	-0.0266	-1.89	-1.67	0.908	-0.0485	-4.48	-0.476	-1.3	0.0738	0.729	-1.96	-0.246	-0.997	1.79	0.0936	1.93	-2.14	-2.82	-2.92	-0.823	-3.84	-3.65	-1.51	-1.88	-1.23	1.53	0.493
chr6:38590501-38591009	3.52	0.38	1.22	1.82	1.48	0.272	-2.53	1	-2.3	-1.88	-0.469	-0.857	2.38	0.274	-1.4	2.76	0.197	-1.02	0.538	0.177	0.477	0.379	-0.634	1.08	-1.84	0.673	0.272	-3.4	-3.13	-2	-0.969	-0.341	0.559	0.662
chr13:5785553-5786509	-2.26	-0.595	-0.698	-1.26	-0.301	-1.23	-1.63	-0.327	-1.6	-1.62	2.56	-3.05	-3	-0.662	-2.09	-1.79	-1.23	-2.77	-0.0742	0.177	1.36	-0.0988	0.4	-1.11	-3.29	-1.1	-0.0972	-0.107	0.289	0.566	-0.853	-0.206	0.197	0.437
chr12:82908267-82908699	-1.88	-1.11	-0.299	-2.75	-1.31	1.14	-2.82	0.0073	-0.39	-0.15	0.694	0.711	-1.4	0.557	-0.536	0.0916	-0.201	-1.39	1.22	0.482	1.11	-0.253	0.176	-1.24	0.267	-1.02	-0.67	-1.1	-2.76	-0.318	2.01	-1.15	0.305	-0.816
chr15:5212977-5213245	0.0462	-1.38	1.42	3.66	-1.94	-2.55	-3.92	0.21	-0.519	-0.342	-0.714	-3.28	-1.79	3.53	0.843	-2.4	0.624	-3.88	0.177	0.428	-1.42	0.702	0.268	-2.44	-3.88	-3.23	-0.629	-1.72	-2.07	-2.49	1.12	0.113	-0.4	0.913
chr13:35621628-35621882	-2.99	-1.75	-2.21	-4.91	-3.02	-1.52	-5.71	0.724	3.1	3.87	1.73	-0.522	-4.79	-2.56	-3.02	-2.46	0.141	-3.39	-0.684	-2.08	-2.2	-1.01	-1.31	-1.39	-3.43	-1.15	0.394	-4.89	-4.58	0.524	1.76	-2.37	0.414	1.24
chr6:136446258-136446861	-2.38	0.0657	-2.23	-4.46	0.679	1.36	-1.55	0.445	0.904	1.1	0.025	-0.257	-4.62	-2.61	-3.64	-2.12	0.484	3.88	0.705	1.18	0.0964	-0.118	0.186	2.17	-1.22	3.43	-0.109	0.889	-1.09	0.392	-0.0702	-0.274	1.3	0.324
chr10:95742540-95742762	-1.49	-0.04	-0.0706	-1.46	-2.62	0.151	-4.31	-1.43	-2.52	-3.19	-2.16	-5.48	0.111	-1.48	-0.111	-0.929	0.713	-4.78	1.85	1.16	1.95	0.945	-0.228	-1.19	-5.49	-3.89	0.995	-3.02	-2.32	-2.15	-0.905	-0.907	-0.218	-0.493
chr11:115492435-115492859	-1.53	-1.29	0.25	-2.28	-3.19	1.27	-2.04	-0.223	0.449	0.133	-1.53	1.54	1.61	2.03	-0.0411	-1.84	0.898	0.253	-0.547	1.23	0.752	-0.43	0.18	0.544	0.369	0.45	-0.647	-0.787	-0.874	-0.98	0.553	-0.339	1.12	-0.102
chr9:110974773-110975137	-0.252	0.0614	-2.4	-2.96	0.789	-0.0976	-1.15	-0.409	-1.59	-2.67	-2.28	-4.18	-2.71	-0.569	-3.7	-0.0312	0.614	-2.38	-0.696	2.39	1.48	0.259	-0.285	-0.671	-2.13	-2.29	0.187	-3.25	-2.41	-3.17	-1.27	2.65	0.583	0.422
chr11:117810175-117811477	0.826	-0.921	-0.458	-1.94	1	-0.932	-1.85	0.0745	2.15	1.59	1.48	-0.901	-0.302	-1.77	-3	1.02	0.349	0.431	2.39	0.863	0.184	0.432	0.271	-0.0775	2.37	0.529	-0.225	-0.998	1.57	-2.12	1.64	-0.0894	0.00151	0.246
chr2:167629885-167631910	-0.0861	-0.0123	1.08	0.211	0.307	0.84	-0.396	-0.0653	-0.643	-0.898	0.833	-1.26	-1.01	1.2	-1.54	2.28	0.372	0.0323	1.33	1.51	1.17	0.213	0.558	0.508	0.552	-0.425	0.674	2.01	0.574	1.96	0.994	1.09	-0.2	0.332
chr16:84607768-84607991	-3.82	0.101	-2.23	-2.79	-3.53	0.713	-5.38	-0.455	-4.64	-4.91	-0.146	-0.234	-4.54	-1.96	-3.69	-3.8	2.09	0.976	1.58	1.93	0.919	0.0778	-1.97	3.38	-2.58	4.15	0.517	-3.01	-0.864	-3.81	-2.4	2.51	-1.06	-0.711
chr4:94969452-94970576	0.61	0.249	1.11	0.493	0.294	-0.403	-1.5	0.102	0.782	0.89	1.14	0.603	0.581	2.92	5.43	3.13	0.307	0.526	1.1	0.988	0.526	0.274	0.0064	1.36	0.118	1.18	0.449	0.802	-1.75	-1.21	3.09	0.13	0.373	0.53
chr5:9087392-9087706	-3.55	-2.14	-1.27	-3.11	-3.5	1.46	-5.99	0.558	-4.2	-3.97	1.4	-0.789	-4.39	-2.46	-2.06	-5.65	-0.509	-2.4	-1.55	1.32	1.25	-0.29	-0.862	-0.712	-2	-3.29	0.186	-1.51	-2.03	-0.526	0.0591	-0.746	2.7	-1.99
chr16:35904704-35904942	-1.56	-1.53	-1.91	-4.23	-0.00109	-0.0586	-1.03	-0.557	-2.51	-1.86	-0.865	-2.05	-2.37	-2.83	-5.29	-2.3	-0.436	-1.92	-0.74	0.626	0.803	-0.802	-0.336	-0.349	-1.23	0.398	-1.44	-3.41	-3.69	1.37	-1.62	-1.43	-0.159	0.378
chr11:31632761-31633159	1.85	1.12	2.11	2.17	0.409	1.77	-1.99	0.697	-0.391	-0.938	0.684	-0.0758	0.335	3.02	3.39	-0.224	1.67	-1.11	0.31	2.48	1.9	0.581	-0.714	-0.96	-0.415	-2.4	1.65	-1.81	-1.2	-2	2.57	2.72	0.0867	-0.459
chr9:63932121-63933280	-1.18	-0.258	0.697	1.81	-2.35	0.162	-2.16	-0.154	-0.685	-1	-0.198	-1.64	-1.58	4.63	2.91	-0.464	0.579	0.00289	-0.388	-0.266	1.37	0.374	0.447	0.959	-0.435	-0.488	1.03	-1.42	-1.91	0.702	0.0412	-0.706	-0.362	0.75
chr7:81792718-81793182	0.195	-2.53	-1.57	-0.644	1.63	-2.11	-1.52	-0.815	0.361	-0.11	2.61	-1.15	3.2	-1.34	-3.55	-0.558	-1.18	-1.41	-0.932	-1.55	0.486	-0.38	-0.377	0.152	-1.76	-0.416	-0.943	-5.1	-5.24	-0.723	-0.696	-1.79	-0.927	-0.289
chr1:175971245-175971426	-4.83	-3.86	-2.78	-3.96	-3.66	-3.97	-2.45	-1.02	-3.38	-3.63	-2.48	-1.16	-4.87	-3.25	-4.58	-4.91	-1.54	-3.77	-3.18	-2.07	-2.21	-2.14	-0.936	-1.45	-5.99	-4.36	-2.27	-3.16	-4.81	-2.47	-1.85	-1.2	-0.692	-1.61
chr17:17999940-18000264	-2.22	-1	-1.2	-1.6	-1.11	-2.01	-5.45	-0.191	-3.31	-3.85	0.0886	-1.85	-5.86	-2.07	-2.77	-3.95	-0.707	-3.85	-1.57	-0.755	-0.363	-0.435	-0.158	-0.822	-5.75	-3.64	0.11	-4.34	-3.51	-1.97	-2.11	-0.547	-0.75	0.155
chr2:163408973-163409171	1.33	-2.57	-2.67	-4.36	-1.43	-2.52	-4.07	-0.507	-1.69	-0.599	1.97	-0.636	3.46	-3.34	-4.01	-0.774	0.23	-3.14	-0.502	1.91	-2.54	-0.491	-1.25	-1.89	-3.67	-3.13	-2.32	3.42	2.89	-1.69	-1.83	-2.71	-0.311	1.86
chr1:182224476-182224668	-1.78	-2.37	-0.0281	0.0236	-1.98	-2.53	-4.03	0.188	0.265	0.589	-0.11	-3.27	-3.98	-4.16	-5.79	-4.21	-0.296	-4.31	-1.73	-1.27	-0.00889	0.428	0.0595	-2.13	-3.24	-1.9	-0.946	-6.28	-3.25	-0.585	-2.27	-1.01	0.131	0.156
chr11:11446816-11447553	-1.87	0.788	0.459	0.699	-1.14	0.881	1.16	0.183	-1.27	-1.88	0.776	-0.123	-1.39	0.027	-2.68	-2.32	0.072	-2.59	2.05	0.837	1.37	0.44	1.12	-1.34	-2.57	-0.385	0.542	-1.69	-2.4	0.503	0.591	0.117	0.72	0.922
chr16:84585981-84586558	2.12	-1.42	-0.41	-3.86	-0.598	0.182	-1.27	-0.257	-0.863	-1.2	1.15	0.322	1.61	-3.5	-4.74	2.42	0.95	0.815	-0.998	-0.0523	0.707	-0.161	0.362	0.624	2.31	1.19	-0.641	-0.258	-1.18	-1.73	1.52	-1.27	0.28	-0.236
chr1:173692992-173693226	-1.58	-2.57	-0.0714	-2.57	-0.623	-2.62	-2.25	-0.396	-3.66	-3.05	-2.2	-3.23	-4.24	-2.82	-2.43	-1.5	-0.569	-4.1	-0.894	-1.62	-1.33	-0.178	0.183	-0.45	-2.92	-1.08	-1.17	-3.46	-2.88	-2.49	0.626	-0.845	-1.03	0.288
chr2:19549660-19550819	0.408	0.191	0.378	-0.272	0.715	0.36	2.54	-0.544	-1.08	-1.19	1.61	0.983	-0.361	0.572	0.29	0.562	0.851	-3.38	-0.688	-0.0459	1.24	0.269	1.49	-0.917	-3.87	-2.32	0.166	-2.78	-2.76	-0.624	-0.85	-0.811	-0.578	-1.2
chr17:23790549-23792009	1.71	0.326	1.47	0.372	0.505	0.667	0.0436	1.24	-0.116	-0.609	0.104	-1.93	-0.34	-0.103	-0.178	1.98	0.447	-0.454	-0.976	1.26	0.95	0.41	0.886	-0.00511	-1.47	-0.587	0.53	0.252	0.993	-1.15	-0.697	1.18	0.963	0.478
chr16:25023788-25025017	0.406	-0.276	0.58	0.198	-0.176	1.44	-2.43	-0.707	0.942	0.934	2.65	-2.73	-0.484	1.29	-1.1	-1.11	0.629	0.255	1.22	1.09	1.84	0.491	0.319	-0.143	-0.937	-0.536	0.384	-1.32	-0.000545	-0.741	-0.0727	0.0384	-0.0893	0.26
chr3:107578626-107578868	-3.7	-1.94	0.245	0.278	-2.27	-2.06	-2.56	-0.584	-2.2	-1.66	-2.06	-0.325	-4.41	3.02	1.21	-4.28	1.7	1.03	-0.394	-1.19	-0.327	-0.256	-0.506	-0.0381	0.695	0.847	0.0553	-2.7	-2.15	-0.981	1.79	0.332	-0.38	0.371
chr12:105429676-105429914	1.97	4.03	-1.39	-3.61	2.64	0.814	2.48	0.0385	0.334	-0.337	1.71	4.65	-0.723	-2.65	-3.44	0.494	-0.836	-3.24	6.59	0.599	-0.525	0.467	2.16	-2.01	-1.18	-3.55	1.33	-4.7	-3.43	6.15	-3.01	2.15	0.226	-0.433
chr11:117843421-117844395	-1.34	-0.829	-0.841	-3.03	-1.2	-0.906	-2.4	-0.0217	0.819	0.176	0.608	-0.536	-1.67	-1.45	-0.263	-0.441	-0.388	-1.64	-0.35	0.3	0.8	0.298	0.668	-0.183	-2.37	-0.205	-0.0791	-1.72	-0.901	-2.5	1.83	1.37	1.16	0.259
chr5:101011333-101011843	1.06	-1.33	-0.716	-2.52	-0.0338	1.4	1.7	1.82	-0.99	-0.851	0.934	-1.76	-0.402	-1.87	-2.95	-1.56	0.345	-4.36	-0.654	-0.876	1.01	-0.551	0.0497	-1.64	-3.54	-2.81	-1.21	-3.81	-2.8	1.22	2.77	-2.56	-0.848	-0.0424
chr10:90657877-90658291	1.09	-0.553	-0.605	-2.67	0.307	1.84	-6.59	0.123	-1.89	-1.96	-0.225	0.511	3.57	-0.879	-3.11	-0.164	0.44	0.128	0.852	0.466	-0.243	0.333	-0.871	0.523	0.422	-0.752	0.489	-3.83	-4.19	-1.58	-0.272	-0.0483	1.01	-0.215
chr19:11424737-11424967	-0.109	-2.26	-1.09	-0.202	-1.44	-2.58	-2.77	-0.09	-0.451	-0.979	-0.858	-3.15	-3.4	0.193	-3.82	-0.182	-0.614	-2.37	0.0781	-1.04	-1.64	-0.413	0.112	0.0252	-1.9	-1.39	-1.66	-1.62	-1.58	-1.25	2.15	-0.744	1.28	1.86
chr9:110964850-110966031	0.418	-0.541	-1.06	-2.17	-1.15	0.273	-1.58	-0.131	-1.22	-0.89	-1.1	1.3	1.34	0.0288	-2.19	-0.982	0.659	-1.8	2.65	0.404	0.688	-0.0223	-0.191	-0.303	-1.73	-1.23	-0.257	-0.672	-1.34	0.664	1.34	-0.496	1.76	-0.31
chr16:23994664-23994896	-2.05	-0.912	-0.188	-3.55	0.194	-0.319	-6.04	-0.212	-1.48	-0.492	-3.74	-5.53	-3.28	-3.81	-4.01	-4.1	-0.278	-3.11	-1.74	0.62	0.281	-0.319	-0.365	-2.4	-3.85	-4.95	-0.417	-1.26	1.48	-3.27	-2.14	0.0712	0.54	0.814
chr8:26220175-26220878	-2.94	0.0627	0.19	-1.73	-1.68	-1.12	0.116	0.11	-1.22	-1.27	1.12	0.974	-4.52	-3.06	-5.12	-2.01	0.257	-1.62	0.883	-0.993	0.455	-0.298	1.19	0.559	-2.17	-1.13	-0.202	-1.87	-3.52	-0.787	-0.406	-0.317	-0.6	-0.0554
chr2:159413000-159413335	3.1	0.694	-1.64	-3.19	2.85	-0.705	-2.55	0.195	1.94	0.527	-0.102	-0.102	0.818	-1.45	-2.55	5.66	0.839	-1.7	-1.31	0.966	1.56	0.684	0.208	-0.0463	-1.98	-0.485	1.68	-2.28	-2.44	-2.32	0.329	2.95	0.364	-0.775
chr4:116328275-116329198	-0.216	0.602	1.74	2.24	0.317	0.281	-3.2	0.962	0.573	1.32	-1.14	-2.07	-2.13	-0.0645	-1.59	0.676	0.834	-2.99	1.97	2.1	0.63	0.37	0.66	-1.31	-2.34	-2.72	1.2	-0.751	-0.0757	0.847	-0.632	1.28	0.383	0.357
chr16:84608121-84608376	-1.4	-1.02	-0.529	-3.55	-0.908	0.407	-0.708	0.0387	-1.1	-1.36	2.14	-3.11	-3.15	-1.6	-3.52	-1.64	0.531	1.05	-2.83	0.576	-0.206	0.208	0.685	1.03	1.06	0.474	0.164	-2.11	-3.9	-1.87	-0.553	0.835	0.207	-0.811
chr13:42349355-42349656	-1.49	0.691	-1.58	-2.26	-3.24	0.45	-3.4	-0.414	-2.28	-0.961	4.4	1.1	-4.23	-0.409	-4.05	0.696	-0.0717	-0.123	-0.737	1.06	1.86	0.417	0.461	0.308	-0.856	0.921	0.369	-3.92	-5.91	1.75	-1.01	1.67	0.372	-0.758
chr9:110973380-110973644	0.45	0.56	0.013	-2.64	-0.391	1.46	-3.03	-0.915	-2.55	-2.51	-0.148	-2.24	-0.584	-0.833	-1.92	2.31	1.13	0.103	-1.41	2.57	1.26	0.673	-1.24	-0.484	-0.766	-0.639	1.06	-2.93	-1.87	-2.82	-1.67	2.89	-1.17	0.9
chr10:21559074-21559382	-2.54	-1.43	-0.924	-1.92	-1.51	-1.92	2.21	0.22	-2.08	-1.44	0.605	-2.03	-2.33	-2.3	-2.68	-0.452	-0.234	-3.18	-1.44	-0.612	0.813	-0.0971	2.53	-1.7	-3.8	-2.92	0.0788	-3.03	-3.51	0.344	-0.783	-0.569	-1.05	0.528
chr15:33973539-33973961	1.97	-1.26	-0.162	-2.17	3.44	-0.787	2.35	-0.112	-2.54	-2.28	-0.806	-3.43	-1.81	-3.45	-4.08	1.19	-1.02	-0.43	-1.74	0.202	-0.297	0.278	2.11	0.19	-2.85	-0.183	0.468	-1.62	0.383	-1.21	1.56	-0.279	-0.00297	0.278
chr4:144846859-144848542	-2.01	0.406	-0.275	-1.43	0.0207	1.3	-0.728	0.148	-0.898	-0.911	2.26	0.689	-2.68	-1.35	-2.22	-1.85	0.686	-0.151	1	1.24	0.412	0.244	0.486	-0.0979	-1.21	-0.175	0.913	0.574	3.1	-0.397	1.5	1.07	0.923	0.617
chr2:24426460-24427154	1.28	-0.535	-0.174	-1.52	-1.45	1.2	-0.928	0.616	-1.39	-1.31	-0.305	0.952	-3.49	-0.678	-3.11	1.44	-0.363	-0.0575	-0.0757	0.518	-0.156	-0.203	-0.286	1.61	1.35	0.983	0.421	-0.253	-1.14	0.0492	-0.0351	-0.655	0.149	0.528
chr19:44341241-44342040	-1.2	-1.13	-1.67	-0.747	-0.0417	-1.77	-4.12	0.318	-1.33	-1.98	0.25	1.47	-0.883	-1.82	-1.33	-1.77	-0.0855	-0.773	-1.16	0.203	0.0119	-0.17	-0.574	-0.908	-0.853	0.0136	-0.786	-3.82	-3.1	-1.12	0.54	-0.728	0.311	0.121
chr1:36360130-36360472	-0.811	-0.694	-1.32	-3.09	-2.37	-1.35	2.47	-0.698	-0.611	-0.141	-2.31	-1.45	-1.57	-2.7	-3.26	1.72	-0.0494	-3.64	-0.443	-0.544	0.034	0.795	1.04	-0.602	-2.59	-0.957	-0.865	-0.14	-2.13	0.195	-2.21	-1.35	-0.251	0.63
chr13:5788711-5790087	0.312	-0.416	-1.19	-0.534	-1.67	-0.95	-1.22	0.356	-0.349	-0.534	1.64	-2.98	-1.93	0.266	-2.12	-1.89	0.584	3.58	-0.44	0.0668	0.52	0.0904	0.372	1.78	-0.312	3.86	0.263	0.925	-0.311	-0.971	0.977	0.176	-0.452	0.346
chr9:107214819-107215836	-0.756	0.309	0.21	-0.661	-0.724	0.648	-0.25	0.79	-0.281	-1.09	0.3	0.585	-0.69	-0.0148	-1.23	-1.33	0.595	1.44	0.301	0.845	0.954	0.595	0.998	-0.462	1.74	0.0182	0.932	2.98	-0.689	2.38	0.139	0.24	0.329	0.603
chr13:42469572-42469784	0.248	3.2	-0.951	-3.59	-1.2	0.734	0.0986	1.5	-0.0499	-0.603	-0.293	-2.81	-2.93	-2.57	-2.25	-0.833	2.08	3	0.219	2.06	0.463	1.33	-0.754	3.82	4.11	3.75	4.5	-3.18	-3.79	-2.42	1.24	3.35	-0.873	0.954
chr11:20914718-20915076	-2.68	-0.0653	1.67	-1.43	-1.95	-0.772	-5.92	0.755	-1.03	-1.24	-1.41	-4.4	-3.95	0.917	0.715	-3.57	1.02	-0.752	0.32	0.0192	-0.184	0.21	-1.03	-1.06	-1.33	-2.09	0.664	-1.52	-1.5	-2.35	0.0853	-0.554	0.0375	0.722
chr6:38324077-38324757	1.44	-0.648	-1.72	-1.19	3.36	-0.898	2	-0.458	0.827	0.286	1.47	-1.28	0.0503	-1.6	-4.25	1.15	0.546	0.664	-0.306	-0.287	-0.339	-0.189	1.78	0.867	-2.35	0.617	-0.141	-1.29	-3.23	1.95	-0.908	-0.757	-0.167	0.201
chr8:117921464-117922981	-1.08	0.619	3.28	4.24	-1.62	1.16	-1.95	0.262	-0.144	0.352	2.66	2.31	-2.08	1.21	0.324	-0.152	0.591	0.0552	-0.699	1.56	1.28	0.55	-0.0205	-0.405	0.499	-1.12	0.614	-1.82	-0.842	1.89	1.59	0.401	0.215	0.526
chr19:29478107-29478318	-2.96	-0.554	-0.303	-3.68	-1.86	-0.872	-5.23	0.347	-2.3	-0.24	1.58	-6.58	-6.68	-2.1	-3.51	-4.11	-1.28	-2.65	0.27	-1.43	-0.77	0.142	-1.91	-0.71	-3.35	-2.66	-0.0642	-1.95	-3.22	-3.49	0.778	-0.308	-1.2	1.89
chr10:90705016-90705536	-2.96	2.23	0.00539	-1.75	-2.06	1.11	-3.09	-0.408	-2.84	-3.15	-0.905	2.16	-3.62	-1.92	-3.34	0.296	1.13	-1.97	2.93	1.12	1.01	0.767	-0.273	-0.388	-2.17	-1.48	1.9	-0.145	-0.534	-2.07	-2.22	1.22	0.246	0.205
chr12:103968533-103969184	0.145	1.68	-1.36	-2.3	-0.65	1.53	-2.51	0.093	1.38	2.02	0.271	2.44	-0.178	-2.88	-4.07	-0.803	0.00962	-1.83	1.34	1.72	0.629	0.18	-0.149	-1.02	-2.35	-1.91	1.25	3.15	-0.429	0.6	-0.0446	1.94	-0.99	0.574
chr11:29547617-29548287	-0.799	-0.174	0.557	2.2	-0.925	0.11	-3.17	1.07	-3.57	-3.26	3.24	-0.355	-3.62	2.38	0.058	-0.826	0.666	-0.924	-0.416	0.109	0.374	0.306	-0.873	-1.29	-3.04	-0.0285	0.98	0.104	-0.214	-2.87	-0.965	0.108	0.194	0.289
chr2:122477197-122477423	-0.602	-2.3	-1.76	-2.07	-1.97	0.504	-4.9	1.17	-2.12	-1.92	0.222	-0.286	-0.829	-2.78	-2.43	-4.84	1.38	-1.24	-2.04	1.93	-1.31	-0.021	-2.38	0.112	-0.981	-1.62	-0.564	-0.862	-0.61	-1.04	-1.4	-0.124	0.924	0.397
chr9:124056713-124057226	-1.64	0.348	1.5	1.67	-1.74	0.857	-2.39	0.261	-1.92	-2.25	-0.445	-2.73	-3.8	0.308	-0.21	-2.42	1.51	-2.92	0.00909	1.03	1.29	-0.662	-0.375	-0.806	-2.96	-2.35	-0.916	-2.35	-1.78	0.531	-0.0251	-0.879	0.366	-0.754
chr1:138505559-138505872	-0.634	0.00699	-0.431	-0.0119	2.27	0.0791	1.62	-0.202	1.58	1.99	2.51	-0.96	-1.23	-0.342	-2.95	-1.73	-0.183	-3.49	0.169	0.0481	0.805	0.253	2.13	-0.71	-1.86	-1.75	-0.563	-4.88	-3.69	0.785	0.236	-0.349	-0.304	-0.421
chr13:49268716-49268904	-1.59	-0.103	-0.536	-1.86	-2.33	-1.62	-5.06	0.451	1.64	1.7	0.711	-4.41	-1.44	2.49	2.52	0.672	-0.0924	-3.89	-1.76	0.547	-1.65	-1.43	-1.38	-1.82	-4.43	-3.83	-1.39	-0.204	-3.71	-3.47	-1.26	0.934	-0.166	-0.237
chr4:98852030-98852331	-2.57	0.802	1.48	1.76	-1.84	0.325	-5.04	0.588	0.393	0.668	0.809	0.705	-4.2	1.51	1.64	-1.78	-1.24	-4.78	-0.413	1.95	0.963	-0.0323	0.285	-1.77	-4.97	-3.68	1.29	-1.06	-0.775	-3.52	-0.184	2.4	-0.0156	-0.0676
chr16:96004386-96004497	-0.854	-0.467	-3.82	-6.6	2.95	-0.291	-3.46	-0.938	-0.699	-0.722	-0.566	0.263	-2.19	-7.84	-7.46	-2.02	0.996	-4.79	-2.83	-0.337	1.82	1.39	0.718	-3.14	-3.66	-5.23	-0.333	-1.56	-2.21	-0.626	-2.02	-0.726	-1.06	-0.24
chr10:21547113-21547606	1.07	-0.284	-1.19	-2.32	0.299	0.066	0.584	0.303	-1.37	-1.74	-1.66	-1.06	-0.574	-1.52	-2.4	1.42	0.72	0.725	-0.0662	0.532	0.303	0.435	1.53	0.298	1.07	1.13	0.323	1.49	1.64	2.61	1.29	0.814	-0.795	0.0112
chr2:163755272-163755481	3.56	-0.628	-1.68	-2.1	1.39	-1.05	-3.05	-1.17	-0.891	-1.15	-0.286	-4.13	1.73	-3.54	-3.2	4.39	-0.504	-2.64	0.734	0.23	-1.18	-0.0271	-0.252	-0.816	-3.6	-1.96	-0.266	0.943	1.61	-1.1	-1.69	-0.619	1.29	-0.438
chr6:124427391-124427824	-0.973	-0.809	0.772	2.56	-0.761	-0.357	-5.77	-0.148	0.689	0.497	0.162	-0.234	-2.31	2.31	-0.915	0.075	0.99	-1.29	0.719	0.317	0.0356	0.0304	-0.945	-0.56	-0.724	-1.68	-0.328	-2.78	-3.22	-0.973	2.36	0.0238	1	0.51

## Sheet: repressed_enhancers
Region	BU0003 Ascl2_primary	BU0011 Ehf_primary	BU0012 Elf3_primary	BU0020 Gabpa_primary	BU0047 Myf6_primary	BU0058 Sfpi1_primary	BU0060 Smad3_primary	BU0091 Zbtb3_primary	BU0130 Gm397_secondary	BU0142 Jundm2_secondary	BU0166 Sox12_secondary	BU0189 Tcfap2a_secondary	BU0195 Zbtb3_secondary	BU0205 Zic1_secondary	BU0206 Zic2_secondary	BU0207 Zic3_secondary	MA0002.2 RUNX1	MA0048.1 NHLH1	MA0055.1 Myf	MA0056.1 MZF1_1-4	MA0062.2 GABPA	MA0065.2 PPARG::RXRA	MA0080.2 SPI1	MA0081.1 SPIB	MA0089.1 NFE2L1::MafG	MA0092.1 Hand1::Tcfe2a	MA0093.1 USF1	MA0098.1 ETS1	MA0099.2 AP1	MA0117.1 Mafb	MA0136.1 ELF5	MA0150.1 NFE2L2	MA0156.1 FEV	MA0160.1 NR4A2	MA0442.1 SOX10
chr4:106537960-106538499	3.02	-2.66	-1.41	-3.51	1.36	0.688	-2.18	2.43	-2.04	-2.46	1.25	0.106	-0.139	0.8	0.316	1.11	1.97	2.39	3.63	1.17	-2.17	0.167	0.762	0.873	-1.28	0.118	-1.74	-0.153	-0.409	-0.243	-0.568	0.332	-0.0358	-0.838	0.316
chr13:102310378-102310998	0.986	1.31	1.79	1.53	0.207	1.19	0.52	-0.428	4.48	1.99	0.949	0.0874	-0.36	0.0815	0.8	-0.577	2.22	0.0613	0.0222	0.586	-0.332	1.38	1.52	0.0536	-0.166	0.469	-0.0434	-0.0622	2.03	0.379	0.524	0.839	2.28	-0.35	0.15
chr6:144766488-144766681	-0.658	-1.96	-0.675	-4.06	-3.22	-0.175	-3.84	-3.63	-4.28	-6.77	-1.29	-0.112	-0.752	-2.4	-3.1	-2.32	0.224	-4.01	-1.64	0.947	-4.4	2.3	-1.46	0.63	-1.78	-0.107	-0.804	-0.389	-0.258	-0.964	-0.913	1.41	-1.05	-0.783	1.28
chr1:45938897-45939124	0.798	-2.22	-0.973	-5.22	0.191	-2.37	-1.1	-2.43	-2.41	-5.8	0.679	-1.43	0.634	-2.44	-2.06	-2.19	-0.768	-2.14	1.98	1.06	-5.9	-3.21	-1.3	-2.22	0.368	2.17	-1.53	-0.359	-1.47	-0.786	-0.591	-3.25	-0.558	-1.18	-0.286
chr5:140306695-140307102	-1.55	1.73	2.12	0.102	-1.74	4.23	-1.85	-0.878	-3.83	-2.52	0.938	0.94	-0.309	-0.294	-0.789	-0.398	0.0159	-1.61	1.11	0.26	1.73	-0.483	2.53	1.8	-0.207	-0.236	-0.78	0.414	-0.693	-0.134	1.26	-2.89	1.15	1.2	1.14
chr9:64596306-64596826	1.29	1.49	0.398	-1.32	1.26	0.92	-1.53	0.684	-1.73	-1.61	0.331	-0.0196	1.74	1.66	1.71	0.611	1.55	-1.3	1.87	0.859	0.0926	-1.58	1.92	0.685	-0.15	-0.789	-1.66	0.126	-0.305	0.62	1.25	-0.115	0.632	-0.643	-0.0165
chr19:16159547-16160515	-0.3	-0.874	-0.355	-1.22	-1.71	-0.0325	-1.67	-1.69	3.42	-3.72	0.526	0.308	-0.565	-1.41	-1.46	-0.666	0.124	-0.856	-0.175	0.89	-2.07	-3	1.18	0.086	-0.957	-0.457	-3.32	0.0528	-0.458	0.374	0.565	-1.25	0.241	-0.987	0.503
chr12:113184065-113184189	-4.91	-3.7	-2.31	-5.68	-4.18	-1.62	-0.499	-1.62	-3.74	-1.68	0.813	-0.971	-1.05	-3.69	-3.71	-2.89	0.302	-6.09	-3.44	0.0817	-5.82	-0.536	-1	-0.575	-1.93	-0.342	-4	0.0983	-1.34	-0.156	-1.13	-3.22	-1.56	-1.62	0.169
chr14:63721425-63721703	-0.179	-1.41	-1.67	-3.29	-0.713	-0.858	-2.01	-1.26	2.35	-1	0.122	0.579	1.14	0.803	0.606	0.215	-0.182	-1.94	-0.0894	0.5	-3	0.0246	-0.109	-1.08	0.602	0.107	-1.96	0.199	-0.225	-0.0825	-0.58	2.16	-0.244	-0.54	1.34
chr13:113231105-113231300	-1.09	-2.75	-0.992	-0.811	1.53	-3.17	-0.316	-3.61	-0.986	1.78	-0.935	1.87	1.24	-2.16	-2.04	-2.3	0.349	-0.691	-1.04	0.866	-8.27	0.488	-1.82	-2.12	-0.216	-1.75	-0.918	-1.55	2.31	-0.398	-1.59	0.433	-1.99	0.384	1.2
chr13:13643571-13643790	-0.253	-1.54	-1.66	-3.53	0.172	-0.854	-0.688	0.289	-4.65	2.05	0.123	-0.413	-1.09	-1.39	-1.62	-1.37	-1.07	-2.72	-0.833	-0.507	-3.4	-2.23	0.577	1.34	0.469	0.902	-0.656	-0.414	0.0205	-0.503	-0.915	0.273	-1.36	-0.349	-0.504
chr2:167208575-167208899	-0.482	-2.28	-0.659	-3.19	0.34	1.39	-1.78	-2.31	-1.94	-1.37	0.0902	-0.225	1.01	-2.97	-3.15	-2.91	1.73	-2.06	0.723	1.38	-5.06	-0.106	0.811	-0.498	0.564	-1.15	-3.07	-0.187	-0.0829	0.057	0.239	-0.225	-0.379	-0.42	0.197
chr12:88251040-88251364	-0.862	-2.13	-0.0246	-2.95	-1.47	1.07	-2.7	-0.28	-2.53	-4.29	0.217	-0.304	0.92	-0.965	-0.446	-0.387	0.482	-3.12	-2.79	0.301	-1.54	-0.531	3.54	0.988	0.605	0.774	-0.502	1.14	0.0208	-0.331	1.71	-2.95	2.01	1.07	0.857
chr13:95068528-95068844	0.738	-2.39	-1.77	-2.79	-1.26	-2.1	-1.05	-0.147	-0.0163	-1.27	-0.389	0.221	0.286	4.17	3.91	3.8	-0.0491	0.775	-1.48	0.127	-5.86	-0.957	-1.23	-1.67	1.19	0.53	-0.118	0.184	1.72	0.254	-0.0457	0.745	-1.32	0.627	-0.553
chr15:59559779-59559994	-2.09	-2.01	-0.665	-2.45	-2.03	2.86	-2.69	-2.88	-3.61	0.181	-0.647	0.521	-0.828	-1.87	-1.46	-2.07	-1.12	-3.49	-2.72	0.832	-1.46	1	0.59	1.97	-0.508	-2.22	-1.9	-0.15	0.918	-0.237	-0.0601	0.574	-1.27	0.598	-0.57
chr5:92535478-92535670	0.208	-1.7	-1.18	-3.96	0.887	-2.56	-2.24	2.04	-2.58	-5.68	1.23	1.08	-0.0137	-0.035	-0.51	0.0496	-1.66	-1.1	-0.944	0.416	-3.67	-0.428	-1.29	-0.989	-1.01	0.724	-1.37	-0.237	-0.895	1.12	-0.651	-1.87	-0.93	2.07	0.744
chr10:94101470-94102469	-1.43	0.448	0.211	-1.98	-0.383	2	0.0726	-0.853	0.548	0.308	-0.17	1.38	0.828	0.554	0.00846	-0.739	1.48	-1.82	-1.28	0.455	0.338	0.509	1.68	0.526	-0.26	0.236	-0.98	0.392	0.0594	-0.419	1.36	-0.571	0.715	0.0327	0.0813
chr1:173429986-173433588	0.931	1.38	0.954	1.15	0.239	0.926	-1.08	1.94	-0.691	-0.672	0.267	0.106	-0.149	-0.707	-0.842	-0.853	0.622	-0.387	0.0876	0.36	3.39	0.727	0.852	0.667	-0.57	0.346	-0.979	0.425	-0.315	-0.351	0.566	-1.25	0.695	0.464	0.392
chr7:74606546-74610024	-0.366	-1.08	-0.612	-2.28	-0.74	0.156	0.296	-0.5	-2.41	-1.11	0.956	0.57	0.677	1.29	1.25	0.381	0.991	1.46	0.402	0.507	-0.0428	1.31	0.786	0.306	-0.513	0.409	-0.0496	-0.0535	0.278	-0.0385	0.0843	-0.294	0.528	1.1	0.414
chr10:17492133-17492586	0.628	0.42	0.647	2.79	2.76	0.966	-0.893	-1.66	2.42	2.46	-0.082	-0.122	-0.234	-0.458	-1	0.169	-0.305	1.17	-1.05	0.241	1.66	-1.34	2.42	1.87	1.01	-0.926	-0.837	1.19	2.22	1.02	0.774	2.46	2.62	-0.273	-0.248
chr2:72875370-72877148	-2.05	0.0842	0.481	-2.97	-1.84	0.516	-0.934	-1.17	2.51	-0.539	1.14	0.119	0.275	1.26	1.67	0.276	1.49	0.886	-1.59	0.249	-1.72	-0.184	0.26	1.26	-0.257	0.34	-2.02	0.159	0.902	-0.5	0.154	1.08	-0.132	0.106	0.806
chr18:36859078-36862368	-0.984	1.51	1.75	-0.658	-0.126	0.83	-0.565	0.406	-0.595	0.435	0.843	1.01	1.12	0.448	0.917	0.951	1.59	-2.79	1.3	0.137	1.15	-0.334	1.54	0.807	-0.408	1.01	0.631	0.173	0.521	0.266	0.763	1.31	1.4	0.188	0.154
chr15:38301405-38301744	-0.682	-1.19	0.697	-1.42	-2.23	3.1	-1.85	3.68	0.213	-4.65	-0.482	0.0167	-1.01	1.92	1.77	1.62	-0.748	-2.38	1.13	0.17	-3.88	-2.22	1.69	-0.00899	-0.538	-1.21	-0.78	0.224	-0.837	-0.212	1.38	-1.68	0.837	-0.618	-0.929
chr10:117520345-117520565	-2.24	-3.79	-2.6	-6.06	-3.95	-2.81	-0.711	-4.6	-1.15	-2.48	0.00526	0.64	-0.75	-0.706	0.0596	-0.487	0.136	-3.74	-2.96	-1.02	-7.64	-1.39	-0.671	0.765	-0.925	-1.33	-2.7	-0.421	-0.524	0.308	-1.12	-1.24	-1.43	1.16	-0.358
chr10:117539812-117540035	-0.216	-1.74	-1.43	-3.48	0.993	1.62	-0.345	-6.01	0.927	-2.8	-1.29	-0.576	-0.201	-1.43	-1.27	-1.46	-0.952	-0.663	1.2	0.801	-4.6	-2.46	-0.28	-0.017	0.0686	1.14	-0.5	0.0492	0.36	-1.19	-0.469	-3.25	-0.851	-1	-0.482
chr7:130225752-130226233	0.0557	-0.62	0.759	-4.16	-0.298	0.708	-2.11	3.12	4.45	2.79	1.09	0.652	0.155	-0.796	-1.02	-1.02	0.659	-3.26	0.349	1.06	-2.99	1.58	1.18	0.218	0.481	-1.57	-2.3	0.686	1.38	-0.447	2.25	-1.23	2.08	0.577	0.571
chr1:156875928-156876256	3.62	2.42	3.6	-0.133	2.21	4.34	-3.07	-1.85	-4.3	-5.98	0.175	0.0439	0.666	-1.08	-0.955	-1.69	-0.495	2.58	2.79	0.575	0.0809	-1.05	2.25	2.11	0.0408	-0.835	0.458	1.2	-1.37	0.33	1.83	-1.93	0.669	-0.153	-0.065
chr11:105814910-105815067	-0.365	-0.71	-0.687	-2.93	-1.8	3.68	-1.18	-0.386	1.34	-6.15	-2.35	-0.22	-0.273	1.51	1.06	-0.266	-0.774	-1.97	0.737	0.339	-1.95	-0.239	-0.103	0.885	0.971	-0.662	0.725	0.884	-1.56	-0.267	-0.0839	-1.88	-0.0476	-0.503	-0.553
chr12:16872828-16873057	-1.98	0.427	0.794	-1.43	-1.87	2.45	-2.95	-1.27	-5.59	-3.49	-0.101	-0.46	-1.07	4.21	3.86	4.55	0.193	-2.83	-0.651	-0.484	-0.0615	-0.341	2.57	0.495	-1.21	-0.92	-3.22	0.313	1.07	-0.381	1.12	-1.89	2.62	1.79	0.52
chr6:82804332-82804569	-1.13	-2.19	-0.656	-5.1	-1.24	-2.06	-2.08	0.158	-2.58	-2.95	-0.52	0.328	0.22	-0.149	0.075	-0.0217	0.99	-1.17	-2	-0.406	-4.8	-0.934	-0.378	-1.47	0.689	-0.379	3.37	-0.095	1.87	-0.141	-0.405	-1.93	-0.351	1.38	0.0364
chr5:96605963-96606370	0.504	1.73	1.78	-2.31	1.9	3.38	-1.92	-3.26	-0.188	-0.332	0.774	-0.895	-0.503	-1.32	-1.1	-1.21	-1.15	-4.6	-0.209	-0.0176	-0.0412	0.647	1.32	2.32	0.164	-1.15	2.44	0.761	-0.0591	-0.316	0.748	1.52	-0.607	0.51	0.481
chr14:20805629-20806369	1.1	0.729	1.06	-0.828	-0.601	3.88	-0.699	1.63	-1.44	-4.64	0.811	0.0788	1.04	-0.798	-0.499	-0.82	0.881	-2.21	-2.38	0.535	0.192	1.85	1.66	1.67	0.274	0.0904	1.16	0.711	-0.136	0.298	1.13	-0.567	0.957	0.0381	0.544
chr7:123634644-123635016	-0.403	-0.663	0.109	-3	0.305	-0.26	0.848	1.77	-0.965	2.05	0.426	0.122	1.17	1.29	0.946	0.199	-0.269	-1.84	1.12	0.746	-0.607	-2.83	1.45	0.12	0.547	0.183	-1.59	0.232	2.23	-0.222	0.0508	0.502	0.0821	-1.41	0.205
chr2:144040308-144040627	-3.1	-0.904	-1.12	-3.25	-2.79	-0.609	0.607	-3.43	1.44	3.52	1.24	0.224	0.475	2.73	2.66	1.75	1.64	-3.76	-2.23	-0.515	-3.86	5.93	-0.491	-0.687	-0.768	-0.433	-2.97	0.275	2.24	0.549	-0.37	4.22	-0.672	1.95	1.53
chr17:26650494-26651199	0.882	-0.637	-0.441	-3.58	0.0762	-0.238	-1.56	1.16	-0.656	-1.35	-0.565	1.15	0.0384	-0.71	-0.684	-0.378	0.715	-0.487	-0.815	0.697	-2.22	0.928	0.483	-0.0883	0.73	0.364	-0.895	-0.0194	-0.401	0.188	0.402	1.21	-0.159	-0.42	0.72
chr1:186438770-186439353	0.958	1.39	2.01	-2.31	-0.0192	0.95	-1.64	0.0958	-1.64	-3.61	0.359	-0.626	-0.135	-2.03	-2.17	-1.68	-0.577	0.703	-1.14	0.452	-1.53	-0.0105	1.23	1.61	-1.45	-0.217	-0.67	0.814	-0.394	-0.0196	0.925	-1.81	0.5	0.21	0.332
chr18:82639500-82639957	1.27	-1.84	-0.739	-3.61	2.11	-0.142	-1.43	-0.0441	-2.34	-1.83	-1.01	-0.594	-0.136	-2.74	-2.64	-2.51	0.573	0.311	-0.226	0.615	-2.57	-0.698	0.52	0.529	-0.659	-0.137	-0.0618	0.518	-0.156	-0.182	0.797	-0.305	-0.104	-0.54	-0.0095
chr15:50915482-50915682	1.69	-2.79	-2.38	-6.08	0.993	-1.73	-3.54	-2.08	-2.74	-5.21	0.641	-0.225	-1.11	-2.33	-2.69	-1.45	2.2	-2.11	-0.647	2.45	-8.16	-0.36	-1.57	-0.658	-1.3	-0.969	-2.27	-0.729	-0.631	-0.609	-1.37	-0.862	-0.807	-0.707	0.383
chr6:32730581-32731033	-0.0953	1.24	3.15	-0.455	0.179	2.75	-0.874	-0.991	-1.77	-5.1	0.0938	-0.156	-0.269	1.71	1.23	0.965	1.36	-0.335	-1.69	-0.813	-0.0913	0.185	2.61	0.395	0.612	0.41	1.63	0.674	-0.107	0.214	2.32	-1.52	2.34	-1.04	-0.465
chr2:45126531-45126914	1.74	-1.06	-0.0191	-2.53	0.0485	0.402	-2.35	-1.68	-2.66	-4.31	-0.747	-0.114	1.43	1.17	1.38	0.396	1.05	-0.91	0.00139	0.874	-4.93	-0.0397	0.522	-0.563	0.319	0.863	-0.737	-0.104	-0.856	-0.0778	1.05	-1.28	-0.225	1.02	-0.0665
chr12:25899697-25899918	2.34	-1.84	-1.77	-5.05	0.117	-1.08	-0.244	-1.71	-2.99	-2.31	1.89	1.36	0.481	-1.58	-1.88	-1.84	-3.14	-1.52	-0.988	-0.395	-5.52	-0.902	-0.646	-1.15	-0.668	-0.161	-1.01	0.545	-0.704	-0.345	0.29	-2.83	-2.24	-1.11	0.707
chr1:109480544-109480764	0.452	-0.586	0.848	-0.78	0.756	3.46	-1.6	-0.935	-5.75	-0.903	-0.24	1.06	0.684	-1.44	-2.35	-3.19	-0.0222	-0.382	-0.927	1.06	-0.271	-1.94	2.59	2.24	1.38	1.07	-0.936	0.336	-0.0635	-0.0236	1.52	-0.201	1.26	-1.35	-1.09
chr12:118717289-118718704	-0.12	0.425	1.16	-2.19	-0.577	1.52	-0.78	-0.442	-1.11	-0.372	1.59	0.241	-0.298	-0.647	-0.767	0.00526	-0.641	-2.58	1.2	0.891	-0.662	1.68	1.79	1.72	-0.378	0.654	0.366	1.02	-0.724	-0.855	1.41	2.63	1.04	-0.19	0.973
chr17:81172050-81172262	-0.803	-4.61	-2.95	-6.97	-1.81	-2.25	-1.98	-0.546	-2.14	2.44	-0.232	0.0667	1.6	-1.97	-2.02	-1.5	-0.825	-4.45	-1.21	0.974	-8.89	0.0128	-0.809	-2.09	-0.77	1.16	-0.703	-0.956	2.26	0.258	-2.4	-0.0259	-1.64	-1.15	0.888
chr13:5801430-5804121	-0.848	0.722	1.7	0.7	0.01	2.22	-0.0833	1.66	1.1	2.88	0.442	-0.0732	0.444	2.46	2.36	1.88	0.924	-0.674	-0.579	0.374	-1.6e-05	-0.358	1.53	1.09	0.15	0.464	-1.29	0.174	0.872	0.208	0.983	1.86	0.79	0.88	0.697
chr5:137117678-137118313	0.145	-2.06	0.223	-3.34	-0.797	-1.04	-1.1	-1.01	-2.34	-0.0604	1.78	0.00146	-0.0273	-1.59	-1.37	-0.695	-0.0344	0.147	-2.91	0.314	-2.76	-0.489	0.699	-0.685	0.381	-0.477	-2.08	0.264	0.85	-0.511	1.31	-1.63	1.27	1.09	0.606
chr1:186441877-186442161	-3.2	-0.853	0.177	-3.52	-1.89	-0.172	-1.08	-1.29	-4.21	-3.08	-0.604	-1.48	0.863	-2.49	-2.45	-1.75	-1.7	-4.51	0.18	-0.591	-2.2	1.65	0.454	0.588	0.263	0.358	-0.139	0.56	0.976	-0.0487	0.689	0.653	1.05	0.0932	-0.273
chr6:71408072-71408286	-0.451	2.29	2.58	-1.64	1.8	3.48	-2.18	-2.05	-0.577	0.354	2.11	-0.0387	2.25	1.25	1.13	0.846	0.161	-1.3	2.07	-0.0583	1.46	-2.23	3.41	0.454	1.68	-0.287	-0.595	1.08	0.77	0.691	2.94	0.33	2.02	0.306	0.0937
chr17:26670304-26670521	0.891	-0.392	-0.143	-0.911	-0.844	-0.417	-2.52	-0.302	-5.52	-3.5	-1.34	0.178	0.396	-2.18	-2.11	-2.01	-1.57	-0.837	0.185	-0.942	-1.21	-2.03	-0.889	-0.704	-1.06	1.73	-1.39	0.0365	-0.805	0.677	-0.683	-1.14	0.509	-1.19	0.272
chr18:53319614-53319757	-0.478	-4.62	-3.55	-5.98	-0.582	-1.78	-4.47	-4.49	-3.81	-2.11	-0.529	-0.507	-1.05	-2.86	-2.13	-2.72	-0.717	0.667	-1.43	2.08	-7.68	1.52	-1.17	-1.75	-0.156	-2.32	-1.88	-1.84	-0.472	-1.04	-1.99	-2.19	-1.91	1.02	0.549
chr1:130621279-130621418	-0.681	-2.09	-1.77	-5.23	-3.42	-1.06	-0.0942	-0.0347	-1.54	-5.96	-1.76	-0.927	0.0907	-3.58	-3.68	-3.18	-2.04	0.213	2.4	0.876	-7.21	-2.81	-1.58	-1.99	-1.6	-0.514	-2.65	-0.877	-0.937	-0.891	-0.823	-4.25	-1.9	-1.88	-0.0188
chr16:91347709-91347881	-3.73	0.412	-1.12	-2.85	-2.99	-1.46	-2.53	-0.165	-4.43	-5.78	1.18	0.308	0.339	-3.23	-3.24	-3.26	0.0659	-5.67	-2.71	-1.63	-0.933	-0.567	-0.414	-0.602	-1.66	-0.802	-4.5	-0.084	-1.87	-0.0267	-0.641	-3.04	-1.55	1.75	0.585
chr2:50524619-50524865	-1.46	0.695	0.384	-0.946	0.575	-0.365	-2.04	-1.14	-4.15	-3.04	-0.814	-1.13	0.559	-3.2	-3.29	-2.83	-0.512	-4.82	-3.15	0.000505	1.45	-1.51	0.661	1.37	-0.386	0.449	-2.73	0.0676	1.22	-0.0112	0.000995	-2.01	-0.263	0.0185	-0.332
chr12:16882455-16882901	2.29	-1.49	-0.992	-1.27	-0.54	0.107	-0.594	-2.36	-1.55	-0.183	-0.216	-0.622	0.549	-0.481	0.0246	-0.922	-0.335	4.88	0.696	-0.0444	-1.56	-1.1	-0.0838	0.48	0.429	-1.32	-1.32	0.235	0.339	0.426	0.297	1.35	-0.516	0.345	0.0442
chr2:79458781-79458989	-3.15	-1.63	-0.909	-5.28	-1.63	1.57	-1.81	1.08	2.22	-1.21	0.416	0.13	-0.0133	2.96	2.56	3.83	1.08	-2.85	-1.24	1.09	-3.8	-0.997	-0.538	0.552	-1.27	-0.249	-3.03	0.145	-0.201	-0.449	0.581	3.68	-1.36	0.97	0.618
chr10:66401356-66401536	-0.549	-1.74	-1.82	-2.3	-1.9	-3.53	-2.62	-1.51	1.35	-3.07	-1.53	-1.06	-0.639	-1.98	-1.75	-1.21	-1.57	-1.65	-0.407	-2.16	-5.62	1.08	-2.01	-0.209	1.28	0.166	0.523	0.557	-0.514	0.0418	-0.673	-0.441	-1.56	1.47	-1.04
chr11:121642639-121642882	0.581	-3.86	-2.9	-7.26	0.518	-1.46	2.19	-3.62	-4	-1.17	1.01	0.155	-1.82	-1.39	-1.11	-1.34	0.536	-1.08	2.98	1.24	-7.97	-0.415	-2.41	-1.08	-1.05	-1.04	-3.21	-0.814	-0.211	-0.0488	-1.07	2.01	-2.44	1.52	0.0623
chr11:76400109-76402087	-0.368	-0.566	0.347	-1.53	1.15	1.13	-0.637	0.00819	1.4	1.59	0.735	0.314	0.201	-0.926	-0.664	-1.11	1.07	0.749	-0.158	-0.0707	-1.02	0.684	1.27	1.22	-0.181	0.167	-0.317	0.381	1.27	-0.106	0.452	-0.231	0.201	0.378	0.622
chr13:56453467-56453704	-2.33	-3.41	-1.68	-7	0.335	-2.65	-1.37	-1.96	-1.53	-1.85	1.96	0.383	-0.0688	-0.693	-1.22	-0.204	-2.36	-5.42	-3.05	-0.659	-7.8	0.46	-0.588	-1.59	0.605	1.59	-2.63	-0.889	-0.0565	0.163	-0.493	-0.734	-1.47	-1.42	1.28
chr2:45130663-45130892	-2.55	-3.22	-1.66	-6.24	-0.13	-3.53	-1.33	-0.593	-3.23	-4.66	-0.201	0.766	-0.631	4.05	4.37	5.16	0.104	-4.45	-1.95	-1.23	-6.02	-1.8	-2.06	-1.89	0.442	-0.612	-1.29	-0.677	-1.09	-0.764	-0.00887	-2.33	-2.04	-0.391	-0.167
chr3:115399269-115399605	-0.726	0.785	2.88	-2.49	0.0697	3.14	-1.05	-0.124	-2.35	-0.911	0.29	-0.785	2.8	0.28	0.929	-0.617	-0.841	-3.12	-1.31	1.28	-1.79	1.51	2.23	1.01	1.2	-1.93	-2.26	0.14	-0.0265	-0.742	2.24	0.0328	1.4	0.547	1.32
chr5:113639385-113639536	-0.0339	1.58	2.44	-2.52	-0.869	1.79	-0.537	-2.45	-4.59	-7.92	1.32	-0.152	-2.23	0.547	0.674	0.233	-0.367	-2.58	0.211	0.886	0.164	-0.624	3.27	0.87	-2.2	-0.287	-3.56	1.67	-1.78	-0.562	2.8	-3.36	2.51	-0.435	0.521
chr3:115389954-115390195	-3.3	-0.821	0.914	-2.91	-2.66	2.79	-0.576	2.35	1.41	-5.49	0.938	-0.58	0.072	-1.06	-0.906	-1.95	-1.36	-4.16	-0.364	0.269	-1.49	-0.727	0.819	0.854	-1.14	0.245	-3.33	0.982	-0.762	-0.74	1.52	-1.62	0.246	-1.08	0.904
chr15:78419237-78420213	-0.166	1.91	1.45	-1.45	-1.34	2.06	-1.45	0.293	-3.37	0.713	0.371	1.44	0.337	0.656	0.43	0.372	1.46	-2.58	1.38	0.669	0.0503	0.19	1.76	-0.034	-0.222	0.401	-0.861	-0.0325	0.382	-0.0963	0.62	-0.226	1.48	0.638	0.0494
chr17:45890558-45890847	1.98	-1.77	-0.802	-4.94	3	0.159	1.33	-4.86	0.385	-4.19	1.3	-0.911	1.02	-0.737	-0.751	-0.806	-0.883	-2.82	-1.28	-2.19	-6.05	-2.06	1.04	-1.46	0.932	-0.107	1.27	-0.637	-0.0735	0.132	-0.469	-1.43	-1.9	-0.694	-1.02
chr6:100432169-100432840	1.41	-0.945	-0.564	-2.23	0.41	-0.602	-1.97	2.34	-1.46	-3.7	1.16	0.286	-0.0779	1.81	1.71	0.743	-0.141	1.6	1.96	0.812	-1.96	2.92	0.491	0.0544	0.266	-0.249	-2.99	0.0608	-1.03	0.574	-0.124	-0.914	0.123	0.65	0.777
chr1:146050074-146050596	1.8	0.126	0.416	-2.19	1.87	-1.3	-1.3	-0.549	-3.64	1.17	0.805	-0.546	2.58	1.14	1.04	2.33	-0.0105	3.48	3.34	-1.02	-1.77	-2.04	-0.322	-0.0307	0.164	0.0355	-3.36	-0.454	1.74	0.0177	-0.781	0.575	-0.386	0.189	0.241
chr7:74569806-74571436	4.27	1.2	1.58	-0.851	-0.175	1.35	-0.685	-2.19	-0.806	-0.83	1.06	0.352	0.373	0.48	-0.416	-0.681	2.79	-0.0495	0.543	0.188	-0.379	1.21	1.92	0.937	-0.207	0.56	-1.16	0.604	1.2	-0.183	1.43	0.278	1.04	0.663	0.413
chr14:22630512-22630781	-0.418	-0.898	0.294	-3.76	-2.33	0.325	-2.36	-1.96	-0.695	-2.57	-0.531	-0.0941	0.517	-1.6	-1.67	-1.16	1.14	-1.68	1.26	0.54	-2.33	-0.115	0.595	1.17	-1.08	-2.31	-2.21	0.0994	-1.07	0.374	0.328	-0.892	-0.889	0.425	-0.0249
chr9:120746256-120746494	-1.73	1.97	3.81	-3.19	-1.63	3.22	0.291	-2.13	-1.52	-3.28	-0.735	0.451	-0.556	1.77	1.43	1.76	-1.17	-3.42	-2.52	-0.377	-2.38	1.15	2.27	1.54	-2.06	-1.3	0.743	0.414	1.59	0.0023	2.37	-2.85	1.33	-0.897	-0.056
chr2:11945313-11945533	-0.604	-3.02	-1.71	-3.97	-2.62	-2.32	-1.74	-3.05	-4.84	-2.79	-1.42	1.24	0.23	-0.268	-0.0676	0.177	-1.68	-0.992	-2.03	-0.871	-3.19	0.779	0.323	-1.14	1.14	-1.12	-4.07	1.42	-0.393	1.01	-0.305	-1.77	0.0946	-0.408	-1.06
chr5:65068157-65068693	-1.31	-0.364	0.16	-3.51	-1.93	1.22	-2.06	-0.966	-1.58	-0.625	0.682	-0.779	-0.293	-2.67	-2.69	-2.03	2.42	-2	-1.09	1.43	-2.88	0.672	0.732	1.46	0.0341	-0.668	-0.3	0.485	1.41	0.172	0.523	-0.374	-0.00599	0.84	0.333
chr11:51739779-51740096	-0.53	-1.9	-1.03	-4.54	0.344	-1.89	-2.08	-1.05	-2.28	-4.64	1.54	-0.0341	0.325	-0.398	-0.222	-0.329	2.76	-3.14	1.99	-0.809	-5.98	-1.71	-0.363	-1.2	-0.578	-0.563	0.282	-0.658	-0.412	-0.0644	-0.931	-0.34	-0.859	-0.37	0.777
chr5:135045106-135045301	-0.555	2.6	3.23	3.91	-1.86	3.22	-1.38	-1.31	1.95	-5.75	0.493	-0.571	1.6	-2.68	-2.74	-2.53	-0.618	-1.7	-1.89	-0.422	1.29	-2.05	2.03	0.95	-2.29	0.157	-0.381	0.418	-1.11	-1.44	1.32	-1.04	2.58	-0.545	0.275
chr5:139159866-139160084	-2.92	1.06	0.758	-2.69	-0.335	2.22	-0.34	-3.81	2.5	-4.57	-1.07	0.0719	-1.22	-2.77	-2.64	-2.36	3.34	-4.05	-3.42	-0.561	0.407	-2.85	2.09	0.742	-0.674	-0.599	0.106	0.072	-0.298	-1.45	0.545	-2.91	0.506	-1.58	-0.882
chr8:129259838-129260110	-2.68	-0.951	0.91	-3.69	-1.18	0.592	0.967	-2.4	-5.57	-3.74	-0.478	-0.034	-0.412	-0.0373	0.126	-0.821	-3.18	-5.38	-1.7	0.372	-3.15	-1.55	-0.096	1.28	0.659	0.988	-1.6	0.876	-0.364	0.47	0.693	-3.95	-0.632	-0.0145	0.0169
chr9:116274940-116275494	-0.72	-2.13	-1.73	-4.58	0.807	-0.612	0.117	-1.5	-1.7	-3	0.43	-0.628	-0.0227	0.33	0.728	0.51	4.6	-0.304	1.39	0.986	-4.22	1.55	-0.322	0.0497	0.898	0.259	-0.495	-0.0733	-0.42	0.657	-0.444	-0.761	-0.371	-0.445	0.806
chr10:92827549-92827875	2.38	-0.731	-0.201	-1.66	-0.746	-0.58	-3.17	0.89	-2.62	-2.5	0.949	0.51	0.00953	0.368	0.376	-0.314	-1.99	0.242	1.86	0.783	-2.29	-0.34	0.521	-0.16	0.621	-1.25	-1.71	0.436	-0.964	0.759	0.18	-1.57	0.202	-0.162	0.312
chr3:115387315-115387596	4.06	-2.71	-2.13	-3.37	1.07	-3.03	-0.187	-1.49	-4.28	-3.63	-0.341	-0.306	-0.327	2.07	1.06	2.46	-0.871	4.67	5.84	-1.06	-6.94	-1.88	-1.49	-1.51	0.531	-0.284	0.149	-1.03	0.469	0.228	-1.23	-1.42	-0.00452	0.557	-0.809
chr3:104245771-104246143	-3.18	-0.66	-0.0896	0.551	-3.37	-1.68	-3.83	-2.69	-4.25	-2.77	-0.0177	0.183	-0.294	0.178	0.42	-0.423	-1.35	0.0402	-3.44	-0.35	-1.61	1.98	0.83	0.888	0.147	-1.18	-2.65	0.417	-0.302	0.178	0.519	-0.707	3.03	0.46	1.62
chr1:108304588-108304851	-0.773	-0.929	0.251	-2.84	-1.48	-0.00433	-0.955	-2.4	-6.18	5.51	-1.17	1.96	0.632	0.501	-0.136	0.95	0.768	-0.444	-0.644	0.11	-1.56	-2.26	1.53	-2.48	-0.0801	-0.673	-1.06	-0.531	2.28	-0.396	0.573	-0.231	0.697	1.48	1.85
chr2:153387876-153388428	0.62	0.356	0.617	-0.998	2.41	0.768	-2.1	-2.37	-2.42	-1.6	0.0408	0.482	-1.09	-2.54	-2.5	-2.33	-1.2	-2.72	-0.603	0.428	0.0269	1.54	2.12	-0.917	0.2	-0.876	-0.654	0.279	0.801	0.243	1.23	-0.961	2.31	-0.227	0.641
chr11:51745847-51747203	1.6	-1.79	-0.811	-4.02	2.05	-0.389	-0.81	-1.92	-2.05	-3.36	2.26	-0.305	0.552	-1.67	-1.15	-1.67	0.635	-1.93	1.07	0.674	-3.53	0.0621	0.392	0.264	-1.11	0.0277	-0.999	0.047	-0.348	-0.431	0.0325	-2.4	-1.11	0.951	0.471
chr15:27617844-27618219	-0.827	0.682	1.79	-0.833	1.56	3.57	-0.788	-2.4	-2.17	-4.84	0.122	-0.0477	0.334	0.418	0.568	0.15	-0.957	-1.8	1.12	-0.353	-1.15	0.388	1.99	1.9	0.238	-0.168	-3.12	0.476	0.0608	-0.102	0.913	-0.824	0.462	-0.52	0.897
chr12:105424293-105424557	5.09	-1.08	0.037	-3.55	1.55	2.11	-2.07	-1.43	1.7	-0.605	0.376	-0.036	0.968	-0.552	-0.517	-1.07	-0.754	3.19	4.88	0.867	-3.24	0.634	0.822	2.71	0.897	-0.222	-2.65	0.185	-0.295	0.343	0.794	-1.74	-0.44	0.531	-0.372
chr3:122332452-122332725	-1.74	1.58	2.77	-1.02	-0.55	0.923	-0.595	0.335	-5.53	-3.57	4.05	-0.339	0.457	-2.13	-1.79	-1.95	1.19	-2.71	0.109	0.163	1.26	0.301	3.66	1.26	-0.399	0.485	2.11	1.21	-0.198	0.0805	2.11	-0.55	3.75	-0.36	1.51
chr11:51734788-51735523	-1.29	1.63	1.35	-0.0949	-0.301	1.71	-0.953	-2.3	-3.04	-2.55	-0.384	-0.0801	1.01	1.49	0.992	0.744	-0.483	-3.26	3.67	0.506	1.34	0.504	2.18	0.0561	0.305	0.198	1.64	0.921	-0.598	-0.341	1.49	-0.725	2.03	1.35	-0.112
chr10:117336527-117336856	2.02	0.0636	0.829	2.6	2.4	0.772	0.326	-0.161	-1.74	-6.01	-1.14	0.442	0.189	0.225	0.553	-0.224	0.453	1.59	0.529	0.984	1.64	-1.95	2.05	0.892	-1.25	0.318	-1.31	0.124	-1.16	-0.124	0.83	-1.8	2.37	0.786	-0.0932
chr7:105476783-105477102	1.85	-0.573	-0.815	-2.1	3.44	0.924	-1.47	-0.454	-2.89	-0.676	0.0404	-0.062	0.349	-0.573	-0.458	-1.13	-1.62	0.32	1.95	0.319	-2.74	-2.25	1.76	-1.12	0.355	1.47	1.77	-0.0335	1.13	0.791	0.719	1.69	-0.00556	0.436	-0.124
chr5:20637196-20637392	0.109	-0.846	-0.303	-2.62	0.291	-0.929	4.56	-0.909	-4.23	-3.33	0.021	-0.12	-0.736	-2.22	-2.5	-1.65	-0.608	1.08	0.118	-1.89	-6.69	-2.79	-0.979	-1.1	1.4	2.47	-2.95	-0.483	-0.199	0.512	-0.0213	-0.00635	-0.0864	-0.668	0.203
chr15:36264387-36264605	-0.139	-1.91	-1.71	-5.59	0.895	-1.18	-0.444	1.07	-2.31	-3.01	0.179	-0.927	-0.0293	-1.99	-2.03	-1.83	-1.39	-2.07	0.69	0.66	-4.51	-1.85	-0.583	0.667	1.18	-0.035	-0.488	-0.207	1.4	-0.0153	-1.77	-1.67	-0.665	-0.112	0.807
chr2:75613704-75614031	0.999	-0.792	-0.444	-3.54	0.164	-0.305	-2.56	-3.12	-4.88	-4.28	-0.589	-0.394	-0.969	-2.49	-2.54	-2.39	-2.65	-2.69	2.39	-0.659	-2.75	-0.0869	0.0369	0.00656	-1.01	2.36	-3.12	-0.165	-1.64	0.896	-0.601	-1.61	0.547	-1.13	-0.606
chr10:87268536-87268809	1.67	-2.46	-0.786	-4.38	0.865	0.233	0.53	-3.41	-2.45	4.51	1.18	-0.672	0.202	1.45	1.78	1.42	-1.3	2.6	2.02	1.54	-3.33	0.501	-0.631	1.28	1.09	0.933	-0.479	0.224	2.1	0.0561	-0.166	-2.51	-1.84	-0.918	1.02
chr12:109325052-109325254	-2.31	-0.0788	0.534	-0.502	-1.92	0.67	0.343	-2.07	-1.86	-2.02	0.834	-0.846	-0.593	-1.44	-2.36	-1.14	0.0874	-2.4	-1.92	0.954	0.304	-2.48	1.97	2.06	-0.238	-0.231	-3.09	1.29	0.968	0.0227	0.926	-0.518	0.427	0.364	0.193
chr5:65067809-65068061	-0.0948	3.3	3.1	-0.429	0.395	0.966	-1.44	-0.654	-2.64	-3.91	-0.618	-0.0734	-0.785	0.0666	-0.335	0.941	-2.29	-1.45	1.69	1.12	0.514	2.46	1.83	1.81	0.106	0.567	-3.28	1.11	-1.98	0.91	1.62	-3.05	2.32	-0.733	-0.774
chr14:76228713-76229099	1.01	0.0503	-0.393	-0.0677	1.01	0.618	-2.58	-1.86	0.485	-5.05	-0.564	-0.359	1.41	-1.51	-1.49	-1.37	-0.268	-0.674	4.54	0.0528	1.05	-0.549	-0.213	1.79	0.165	0.288	1.89	0.384	1.35	0.403	0.353	-2.27	-0.696	-0.883	-0.366
chr9:55156386-55156821	-0.904	0.543	1.67	-1.2	-1.93	3.59	-1.8	-0.328	-2.4	-4.36	-0.106	1.33	0.159	1.87	1.06	2.09	-0.629	-3.62	0.708	0.803	-1.61	0.961	1.81	1.17	-0.0821	-0.468	-3.41	0.724	-0.435	-0.0575	0.843	-1.17	0.642	-0.219	0.217
chr16:11343279-11343863	1.05	2.42	1.28	0.126	1.81	1.89	-1.14	-2.3	0.762	-1.55	-0.827	0.028	0.123	0.0756	0.142	-0.388	-0.113	1.86	-0.28	0.331	0.87	-0.533	2.41	0.825	-0.24	-0.825	-0.25	0.643	-0.0783	0.206	1.63	0.794	2.58	0.369	0.00823
chr10:66392399-66394610	0.765	1.48	1.11	1.15	0.197	2.48	-0.909	-0.929	0.877	-1.25	0.588	0.338	0.349	0.667	0.545	0.949	1.23	-0.941	-0.206	0.598	2.35	-0.256	1.22	1.11	0.0511	0.873	0.41	0.426	-0.241	-0.236	0.867	1.14	0.293	0.341	0.696
chr14:103234173-103234413	-1.09	-1.35	-0.452	-5.77	-2.49	-0.31	-0.595	-1.82	-2.19	-2.6	0.022	-0.298	-1.11	-2.54	-2.54	-2.38	-2.89	-3.11	-4.17	2.09	-6.07	-0.186	-0.451	0.0421	-0.35	0.625	-2.75	0.123	0.087	-1.02	-0.243	-2.46	-1.36	-1.75	0.216
chr12:88248763-88248979	-0.914	-2.03	0.965	-2.92	-1.77	1.71	0.333	-2.44	-3.98	3.62	0.0633	0.146	-1.43	1.43	1.76	1.08	-0.494	-2.99	2.33	-0.782	-0.764	-0.361	2.44	-0.049	0.369	-0.804	-4.63	0.0815	1.22	0.893	0.137	-0.197	0.818	-0.519	1.02
chr10:120061746-120061868	1.53	-2.2	-2.19	-4.66	1.37	-0.368	2.46	-4.48	-6.46	-2.78	1.05	-0.892	-1.38	-4.07	-3.44	-4.01	-2.74	-2.16	-2.04	-1.44	-8.11	-2.87	-0.687	1.74	0.43	0.227	5.31	-0.776	-0.397	-0.383	-1.03	-1.37	-1.34	-0.35	-1.26
chr2:129374457-129374672	-0.999	-3.63	-1.34	-6.37	-2.45	-0.776	-2.32	-3.08	-3.22	-5.92	2.43	-0.682	-0.343	-1.6	-1.04	-3.38	-0.792	-2.23	-4.67	-0.0613	-6.8	3.11	-0.598	-0.536	-0.945	1.07	-2.71	-1.23	-1.81	-0.77	-1.34	-2.78	-1.63	0.985	1.79
chr17:84502552-84502913	2.84	-2.06	-1.24	-5.12	0.745	-0.167	-0.884	-1.94	2.88	-0.872	-0.465	-0.105	-0.548	4.35	3.54	3.47	-1.12	-0.0588	2.47	-0.852	-6.83	2.07	0.275	0.554	-1.25	-0.0489	-2.1	-0.567	-0.0455	-0.232	-0.454	0.26	-1.08	0.522	-0.137
chr8:97235107-97235524	-1.24	-1.35	0.662	-3.37	-1.86	0.603	-0.961	-0.289	-2.37	-3.22	-0.311	0.333	0.679	-1.37	-1.6	-1.67	-1.18	-1.57	1.29	0.35	-2.92	-0.997	0.677	0.225	-0.38	1.07	-3.66	0.521	0.0913	0.0215	1.09	0.39	0.979	-0.463	-0.616
chr19:10006430-10007012	-1.57	-2.33	-1.32	-3.33	-0.523	0.964	-1.05	0.397	-3.16	-1.66	0.0339	-0.436	0.3	0.206	1.23	0.839	-1.11	-3.01	0.376	0.684	-4.33	-1.22	-0.0255	0.73	1.06	-0.189	-2.37	0.0261	0.114	0.341	-0.508	1.48	-1.3	-0.582	0.821
chr18:38544719-38544930	-1.53	-3.04	-2.31	-5.81	-2.9	-2.55	-1.43	-1.71	-3.22	-2.85	1.15	0.16	-0.541	0.00466	-0.262	-0.406	-0.692	0.222	-0.965	0.0107	-5.99	-0.584	-0.89	-0.46	-0.949	-1.04	-4.65	0.225	-0.689	-0.191	0.229	0.749	-1.78	0.0719	1.2
chr9:40390850-40391130	2.84	-1.67	-0.66	-2.92	0.863	-0.108	-1.37	0.375	-2.46	-4.47	-0.123	0.0359	-0.765	-2.07	-2.19	-3.15	-0.876	-0.047	2.02	0.312	-1.93	2.43	1.15	0.056	0.145	-0.563	-0.0831	-0.148	-0.505	-0.389	-0.107	-1.36	-0.417	0.618	-0.644
chrX:163773322-163773697	1.64	-0.0191	0.683	-0.606	-1.54	0.912	-2.7	-0.521	-0.356	-4.27	0.612	-0.811	-0.915	-0.909	-1.03	-1.44	-2.01	-1.06	3.76	0.733	-2.02	2.58	2.16	0.669	0.734	-0.0317	-1.2	0.494	0.266	0.527	1.05	-1.61	1.25	0.432	0.00879
chr2:32723899-32724137	-1.89	-3.16	-2.54	-4.83	-2.61	-2.33	-2.84	-0.501	-2.92	-2.97	-1.01	0.766	-1.2	-2.15	-2.47	-2.12	0.242	-2.93	0.872	0.635	-6.48	2.82	-1.09	1.03	-1.66	-0.588	-2.8	0.204	-0.109	-0.737	-0.224	-1.89	-1.8	0.0208	0.396
chr8:71536299-71536574	-0.775	-0.737	-0.921	-3.62	-0.912	-1.05	-1.32	-1.84	-3.47	-5.6	-0.773	-1.31	2.62	-2.92	-2.65	-1.85	-0.496	-2.34	-2.45	-0.793	-3.72	-1.18	-0.206	0.607	-0.802	0.509	-2.39	0.439	-1.3	-0.334	0.0894	-2.35	-1.11	0.913	0.181
chr4:130458588-130458823	-1.96	-1.93	-0.807	-5.26	-3.55	-1.02	-0.303	-1.24	-0.018	-0.278	0.186	-0.103	0.461	-2.88	-2.64	-2.96	3.4	-4.24	-1.54	-0.372	-5.59	-0.00256	0.386	1.24	0.683	0.167	-1.67	0.395	0.906	-0.425	-0.408	1.39	-1.31	0.11	0.631
chr6:88003887-88004073	-1.05	0.233	0.669	-3.98	-2.01	-2.07	-2.15	-3.8	-1.63	0.968	0.502	-1.12	-1.36	-3.03	-2.8	-3.26	-1.63	1.25	0.966	-0.491	-1.93	-0.324	-0.0919	-1.32	-0.356	0.193	2.61	1.21	-0.111	0.428	0.865	-1.05	-0.317	-0.972	-0.934
chr11:93848897-93849719	-2.27	-0.0518	0.549	-0.735	-1.87	0.675	1.38	-1.9	-0.686	-0.279	1.44	0.559	-0.385	-1.69	-1.82	-1.58	3.17	-2.21	-1.18	0.604	0.432	2.39	1.99	0.976	-0.0207	0.2	-2.3	0.802	1.22	0.309	1.21	2.38	2.24	1.99	0.668
chr13:113229059-113229548	-1.33	0.00259	0.901	-3.79	-0.416	-1.03	-0.249	-1.67	-3.17	-3.74	-0.0251	-0.671	0.25	-0.142	-0.51	-1.07	-0.345	-3.15	-2.09	0.393	-0.854	-1.9	-0.0532	-0.0683	0.597	0.57	0.144	0.53	0.535	0.518	0.193	-2.22	-0.494	-0.703	-0.264
chr6:142693824-142694153	5.08	0.561	0.154	0.4	2.9	2.83	1.94	2.57	2.09	4.46	3.13	3.47	3.08	-0.382	-0.606	-0.448	1.12	0.613	1.26	1.76	-4.31	2.93	-0.782	-2.45	1.36	-0.0703	1.22	-0.778	1.13	2.72	1.7	-1.78	0.232	1.03	-0.184
chr13:108694536-108694947	-0.959	-0.799	-0.925	-1.03	-1.99	2.25	-0.67	0.157	-1.03	-1.4	-0.29	1.09	0.142	-1.51	-1.68	-1.98	0.693	-1.88	0.411	0.705	-2.57	1.49	0.734	1.51	-1.01	0.0819	-1.31	0.343	0.658	0.134	0.361	-2.11	-0.193	0.201	-0.158
chr6:52428084-52428451	-1.96	-0.19	-0.436	-0.111	-2.43	-0.524	-2.07	-1.91	-2.7	-1.53	0.287	0.686	-0.989	-1.24	-1.45	-0.49	-1.02	-4.41	-2.61	0.66	1.36	-3.01	1.45	-0.014	0.823	0.0911	-2.66	0.376	0.751	0.436	0.622	-2.41	1.84	-0.0342	0.91
chr13:59977847-59978039	3.06	-0.823	-0.5	-3.5	-1.3	-1.71	-0.766	0.332	-5.58	-1.18	-1.38	-0.475	0.572	-0.747	-0.613	-0.697	-1.72	1.45	-0.709	-1.3	-5.86	-2.92	0.881	-0.651	0.898	0.47	-2.96	0.529	1.02	0.414	0.319	0.883	-0.0666	2.06	-0.353
chr8:124636677-124637357	2.28	-0.931	-1.08	-1.47	2.55	-0.647	0.95	-1.1	0.0258	1.95	-0.406	0.697	0.116	3.36	3.22	2.46	0.948	-0.161	0.474	0.314	-3.59	-0.039	-1.3	-0.871	0.0736	0.785	-0.178	0.00495	0.671	-0.109	-0.448	-0.953	0.163	0.585	0.0711
chr13:23820846-23821500	1.3	-0.581	0.257	-0.999	-0.219	2.31	-1.2	-1.94	-0.655	-4.32	0.884	0.00417	-0.079	0.896	0.99	0.501	0.737	0.372	0.518	0.488	-1.4	1.14	1.54	1.74	-0.169	0.923	-2.53	0.0562	-1.12	-0.608	1.02	-3.11	0.65	-0.242	0.989
chr2:166114740-166115099	-1.7	-0.037	0.611	-0.115	-1.36	-0.22	-2.05	-2.29	-4.3	0.424	0.685	-0.392	0.719	0.109	0.419	0.184	-1.47	-2	-2.85	1.28	1.28	-1.93	1.33	-0.219	0.986	-0.197	-0.854	0.108	1.88	-0.732	0.361	0.00408	1.71	-0.0425	0.488
chr11:121654475-121654671	0.536	-2.17	-1.49	-5.38	-0.229	-2.15	-0.546	-2.96	-6.74	-2.93	-0.803	0.105	-0.222	-3.72	-3.55	-3.88	-2.44	-2.33	-3.37	-0.778	-7.12	-3.1	-0.568	-1.72	0.724	1.58	-1.92	0.0024	0.117	-0.501	-0.46	-1.99	-0.843	-0.954	0.309
chr10:56599734-56599935	-3.23	-0.782	-0.145	-4.2	-2.92	2.21	-0.709	-2.61	5.25	-2.09	2.28	-0.471	0.226	-3.36	-3.55	-3.67	2.43	-4.83	-2.76	-0.612	-0.704	-1.34	2.96	1.98	-0.107	1.41	-3.39	0.946	1.03	-1.3	1.16	-2.76	1.73	-1.42	0.312
chr11:61312272-61312630	0.781	-0.537	-0.0545	-3.78	-0.662	1.24	-1.91	-2.99	-1.83	-5.67	-0.0538	-0.522	-0.671	-2.89	-2.86	-3.19	0.151	-0.222	0.629	-0.85	-1.51	-2.23	1.99	-1.75	-1.24	0.887	-3.14	-0.311	-1.32	0.173	0.328	-1.46	0.583	1.35	0.93
chr6:145299750-145300193	1.54	0.298	0.431	-4.17	-1.24	1.26	-2.05	-1.92	-1.97	-2.03	1.27	-0.509	-0.843	-1.04	-1.56	-1.26	-0.0746	2.73	2.47	0.872	-1.31	1.62	1.23	2.05	-1.05	-1.26	-0.486	0.794	0.303	0.687	0.42	-0.73	-0.291	0.087	0.963
chr11:53969284-53969488	-2.07	-3.21	-2.24	-4.9	-1.09	-1.5	0.337	-3.37	-1.89	-1.31	-1.06	-1.88	0.225	-3.41	-3.06	-3.05	-3.13	-3.91	-0.585	-0.622	-6.25	-1.45	0.173	1.33	-0.0166	1.24	-2.85	-0.0982	0.14	0.0874	-0.23	-2.64	-2.06	1.08	1.01
chr9:92330721-92330982	-2.33	2.61	2.64	-0.112	-3.13	0.284	2.2	-1.95	-3.09	-4.2	-0.286	-0.0484	-0.909	-1.25	-1.32	0.0841	-2.16	-5.72	-3.06	-1.25	-1.23	-1.19	1.83	-0.213	-1.72	-0.396	-4.12	-0.339	-0.721	-0.347	1.17	-0.552	2.37	-0.721	-0.0178
chr3:109055519-109055742	1.54	-2.5	-2.72	-3.51	-0.869	-1.37	-0.703	-0.923	-3.26	-0.34	-0.0248	-0.12	-1.14	-1.57	-1.64	-1.69	0.362	0.19	0.767	-0.0696	-6.19	-1.18	-1.1	-1.12	0.965	-0.416	0.755	-0.825	-0.0404	-0.603	-1.96	-0.905	-1.8	0.907	-0.954
chr6:72472573-72472795	-2.05	-1.19	1.06	-3.22	-0.613	1.09	-1.47	-3.76	-4.25	-3.76	-0.402	1.7	0.341	-1.48	-1.59	-0.517	0.589	-0.733	-1.29	-0.287	-2.34	-0.686	1.19	-0.856	-1.46	-0.253	-3.44	0.609	-0.545	-0.138	2.13	-0.645	1.47	0.892	0.708
chr11:81835819-81837670	-0.585	0.829	0.881	-1.56	-0.402	1.81	-1.06	-0.996	1	-1.18	0.0374	0.256	0.369	0.322	-0.0887	0.971	-0.7	-1.85	-1.28	0.924	-1.4	-0.68	1.43	1.25	0.0582	0.53	-1.15	0.667	0.627	0.0856	0.899	-0.932	0.86	0.649	0.161
chr9:43114162-43114416	-0.625	0.23	1.09	-2.74	0.525	2.1	-1.42	-1.67	-3.43	-4.68	1.63	0.121	-0.831	-2.81	-2.61	-2.01	2.03	-1.21	1.59	-0.0859	-2.57	0.697	1.31	2.46	-0.434	0.757	-2.75	0.643	-0.763	0.127	0.477	-1.03	-1.26	-0.0724	0.000119
chr13:49416849-49417774	-0.739	-1.18	-0.88	-3.99	-2.1	2.01	-0.19	2.32	2.11	2.06	0.573	0.492	0.856	0.419	0.278	0.916	2.07	-1.96	-0.785	1.15	-4.52	1.36	-0.254	0.868	0.585	0.744	-2.57	0.23	0.991	-0.0281	-0.223	4.02	-0.496	-0.184	0.709
chr12:4512136-4512666	-1.76	0.194	0.915	-2.13	-1.45	1.83	-1.79	-2.11	-3.01	-2.17	0.849	1.32	0.021	-0.763	-0.994	-0.369	-0.321	-2.62	-1.06	-0.752	-0.674	-0.643	0.352	-0.467	0.824	-0.00254	-2.99	0.163	0.473	0.419	0.553	-0.366	1.72	-0.349	0.22
chr4:129459498-129460540	-0.56	-0.828	0.318	-2.93	-0.363	1.97	2.04	-1.85	-1.75	0.942	-0.206	1.07	0.259	-1.47	-1.59	-1.96	1.81	0.74	0.663	0.963	-1.76	0.241	0.703	0.665	-0.2	1.18	1.32	0.187	0.278	-0.343	0.721	-0.601	0.0939	0.467	0.325
chr18:53318084-53319217	1.3	0.688	0.849	-2.7	0.823	2.4	-0.448	0.0104	1.94	2.79	0.487	-0.645	0.188	-0.518	-0.774	-0.41	0.0222	1.18	4.3	0.231	-0.0537	1.92	1.22	0.784	-0.331	-0.241	1.51	0.177	0.991	0.371	1.08	-0.934	0.417	0.382	0.401
chr11:76670942-76671251	-1.73	-1.38	-0.455	-3.43	0.661	1.06	-2.55	-1.29	-5.44	-3.28	-0.00154	0.238	0.282	-1.35	-1.38	-1.59	-0.0886	-4.96	-1.17	0.922	-0.476	2.18	1.29	2	0.441	-1.42	-1.16	0.705	0.753	1.02	0.0303	1.48	-1.03	0.238	-0.696
chr2:22602562-22603443	0.221	0.429	1.6	-1.64	1.4	3.2	-3.45	0.798	-3.11	-2.69	-0.191	0.0534	0.361	0.207	0.471	-0.867	-1.11	-1.11	-0.33	-0.606	-1.04	-0.94	1.64	0.85	-0.242	-1.66	-0.292	0.445	0.469	-0.296	0.955	-0.373	0.472	1.48	0.387
chr3:101603843-101604254	-0.935	-0.19	0.498	-1.86	0.136	1.94	-1.03	-0.733	0.373	-0.891	-0.0538	-0.572	-0.0304	-0.605	-0.582	-0.201	-0.551	-1.01	-2.72	0.554	-1.61	0.647	0.947	1.75	0.235	1.03	-0.88	0.321	1.46	-0.238	0.293	1.34	0.65	2.21	-0.615
chr1:108828847-108829288	-0.917	-1.61	-0.343	-6.03	-1.43	-0.883	-2.33	-1.79	-2.4	-1.82	-0.729	1.63	0.685	-2.78	-2.75	-2.7	0.145	-0.648	-1.3	1.11	-7.92	-0.0914	-0.497	-0.154	-0.728	-0.941	-1.3	0.0713	-0.106	-0.755	0.288	-0.3	-0.44	-0.348	0.415
chrX:10434910-10435134	-4	-0.327	0.853	-1.79	-1.95	1.02	0.163	-3.19	1.71	-2.82	0.948	-0.832	-0.247	-2.41	-2.48	-2.05	-1.83	-5.96	-0.943	1.18	0.969	1.14	2.81	1.13	-0.839	-0.568	-3.07	1.22	0.158	-0.559	1.75	-2.51	1.93	-0.0244	0.731
chr8:36199383-36199595	-0.0597	-2.01	-0.949	-3.55	-1.87	-2.66	-0.161	-3.77	-3.38	-5.06	-1.88	-0.561	0.198	-2.43	-2	-1.74	-0.623	-2.6	0.221	1.09	-0.857	-0.888	-0.153	-0.922	-0.745	-0.871	-3.56	0.305	-1.58	0.829	-1.3	-2.66	-0.236	0.361	-1.22
chr15:59718977-59719267	-2.23	0.649	1.32	0.362	-2.71	1.47	-2.24	0.619	-5.94	0.622	1.21	0.149	-0.368	-3.34	-3.27	-2.8	-2.17	-3.98	0.187	0.325	0.161	-0.65	1.29	0.298	-0.0576	-1.25	1.05	-0.165	0.734	0.41	1.22	-1.89	2.07	0.0255	1.06
chr4:138743768-138744409	1.53	-0.0454	-0.163	-1.19	1.77	-0.396	1.84	2.68	0.776	-2.38	0.0161	0.597	0.612	0.0157	-0.691	0.907	1.27	0.771	1.22	0.432	-0.0729	-1.04	1.75	1.11	-0.662	1.46	-0.339	0.449	1.24	-0.298	0.666	-0.77	0.497	-0.101	0.807
chr13:56453808-56454703	-1.69	-0.635	-0.557	-1.9	-1.34	0.638	1.68	0.483	-0.303	3.12	-0.458	-0.306	0.501	0.605	0.432	0.993	-0.0495	-2.72	0.37	-0.0768	1.92	0.589	2.05	0.966	1.01	0.0444	-1.96	0.657	1.14	-0.6	0.832	0.115	1.84	-0.0505	0.44
chr14:67716299-67716559	-3	-2.27	-1.67	-4	-2.91	-2.56	-1.58	-3.32	2.98	-2.8	0.176	-0.545	1.02	-2.03	-1.94	-2.44	0.028	-0.364	-1.8	-0.718	-5.68	-2.48	-0.862	0.96	-0.828	0.778	-0.368	0.232	-0.653	0.448	-0.839	-0.401	-2.18	-0.736	0.829
chr16:91356262-91356441	-2.91	-2.47	-1.58	-6.32	-3.11	-2.33	-0.504	-2.52	2.13	-1.9	-0.248	-0.582	-0.695	0.322	-0.101	-0.693	-1.61	-5.59	-1.07	0.912	-5.57	0.00775	-0.344	-0.93	-0.265	0.325	-3.29	-0.256	-1.02	-0.833	-1.48	-2.09	-1.09	0.685	0.224
chr17:80512067-80512691	-0.272	0.431	0.994	-2.38	0.968	-0.472	-1.83	-0.281	-3.93	-1.35	0.94	0.199	0.141	-1.49	-1.56	-1.36	-0.15	-0.54	-0.208	-0.264	-2.46	-0.0162	1.13	-0.0491	0.0415	-0.374	-3.06	-0.108	0.417	-0.251	0.35	-1.94	1.9	0.701	0.0971
chr13:43860728-43861024	3.28	-1.23	-0.0843	-3.43	0.266	1.64	-0.244	-0.887	-4.91	-3.93	-0.86	-0.203	-0.385	-0.942	-1.47	-1.01	-0.463	-1.18	0.709	0.888	-1.6	-3.41	2.22	-0.0075	0.393	2.48	-0.0326	-0.433	-1.36	0.613	2.43	-1.56	1.31	-0.447	1.25
chr15:96305969-96306291	-1.63	-0.351	0.594	-4.02	-1.05	2	3.99	-2.11	-0.654	-3.33	-0.585	-0.788	-0.000833	0.834	0.174	-0.406	-0.232	-4.56	-3.19	0.351	-1.86	2.2	1.11	1.74	-1.2	2.1	-3.31	0.445	-0.616	-0.568	1.46	-3.2	1.07	-0.756	0.0398
chr5:53931980-53932499	3.24	-1	-1.01	-4.25	3.37	-0.767	-1.17	-1.17	-2.16	-2.14	-0.198	0.178	-0.425	-1.13	-1.11	-1.59	-0.539	-0.882	0.214	-0.555	-1.22	-0.602	0.446	-0.134	0.137	-0.308	-1.4	0.0609	0.207	-0.355	-0.276	-0.0392	-0.308	0.797	0.394
chr4:128347794-128348147	0.441	2.39	1.27	-0.599	0.754	2.31	-2	0.171	-4.29	-2.1	0.809	-0.885	1.23	-1.94	-1.52	-1.89	-1.1	-1.68	-0.175	-0.352	1.4	-1.37	1.3	0.732	-0.198	-0.213	2.82	-0.127	-1.47	-0.652	0.353	-1.24	1.75	1.1	-0.343
chr6:144850385-144851670	0.802	0.159	1.62	-0.892	0.807	-0.253	-1.35	-1	1.44	-1.36	0.34	-0.211	-0.357	0.822	0.496	1.79	-0.258	0.554	3.65	0.797	0.577	-0.11	1.2	0.692	0.066	-0.266	-1.21	0.386	0.668	-0.196	1.2	1.62	1.42	-0.081	0.562
chr1:89076627-89078441	-1.02	0.217	1.15	0.129	-1.37	1.39	0.631	0.349	0.685	1.59	0.532	0.139	-0.231	-0.178	0.205	-1.24	0.00187	-2.38	-1.23	0.7	0.92	2.43	1.38	1.1	0.198	0.518	-1.77	0.622	1.22	0.382	0.982	0.249	1.73	0.329	0.576
chr8:119764824-119765489	-1.52	0.532	0.238	-4.81	-2.73	1.11	-1.39	-1.55	-1.2	-0.441	-0.45	-0.554	0.28	2.52	2.56	1.08	0.792	-2.06	-1.53	0.542	-1.8	0.0597	1.47	1.14	0.63	0.0664	-3.02	0.578	1.07	-0.11	0.703	0.0921	-0.0661	1.51	0.592
chr2:118787167-118787688	-1.33	0.762	0.474	-2.63	1.64	2.38	0.168	-1.12	0.655	3.32	0.446	-0.419	0.636	3.1	3.04	3.08	0.679	-3.26	-1.89	-0.142	-0.0298	-1.19	1.35	-1.29	0.568	-0.266	-0.763	-0.0777	1.54	0.294	0.318	-0.599	0.335	0.396	0.0521
chr9:60869749-60870030	-1.82	-0.15	1.83	-4.57	0.808	2.41	-2.37	-2.73	-2.07	-2.2	-0.374	-0.038	-0.667	-0.155	0.596	-0.484	1.37	-3.98	-0.188	0.332	-1.81	1.97	0.742	1.36	-0.692	-0.279	0.644	0.82	-0.839	-0.329	1.4	-2.58	-0.26	-0.023	1.22
chr4:47092983-47093480	2.73	0.874	0.823	-0.819	0.79	2.28	0.362	-0.412	-1.41	-2.18	-0.498	-0.365	-0.439	-0.972	-0.719	-1.01	0.0308	3.05	-0.26	0.656	-0.212	2.66	1.67	-0.274	-0.00846	0.232	-2.22	0.114	0.348	0.386	0.238	2.32	0.0807	0.59	-0.408
chr10:66399706-66401204	-2.51	0.222	0.785	3.2	-1.44	1.45	-0.765	-2.14	-1.74	-2.89	0.454	0.0953	-0.711	0.15	-0.332	-0.614	-0.586	-2.23	-1.37	0.618	2.1	2	1.48	1.24	-0.064	-0.343	-1.27	0.627	-0.319	0.413	0.624	0.131	0.842	-0.366	0.289
chr18:54454285-54454559	-0.501	-2.41	-1.68	-3.46	-2.1	-1.06	-1.36	-0.636	-3.42	-0.789	-0.46	0.63	-1.25	-2.33	-2.35	-3.25	-2.21	-1.97	1.43	-1.04	-4.07	1.38	-0.758	-0.773	0.25	-0.46	-3.34	-1.29	1.35	0.112	-1.68	-2.09	-1.83	-1.11	-0.724
chr17:84516862-84520305	0.423	-0.547	-0.0304	-2.43	0.723	1.55	0.874	-0.695	2.51	-2.54	0.465	0.534	0.426	1.93	1.44	1.61	0.708	-0.372	2.07	0.619	-1.45	-0.00511	0.986	1.09	0.419	0.989	-0.32	0.418	0.435	-0.00862	0.595	-1.13	0.072	-0.0717	0.336
chr19:42736094-42736704	-0.00143	2.25	3.63	0.174	-0.451	3.3	1.38	1.44	-1.62	-0.663	0.403	0.196	0.351	1.07	1.07	1.44	-1.15	-3.28	-0.402	0.709	1.99	1.58	2.41	1.45	-0.134	-0.191	-1.77	0.709	-0.711	-0.00164	2.41	-1.25	2.89	0.797	0.173
chr19:10247687-10247891	-2.84	1.05	0.994	-1.41	-2.01	-1.75	-0.992	-0.62	-1.75	-0.771	0.495	0.288	0.612	-2.89	-2.94	-2.56	-0.105	-4.23	-0.265	-0.888	-1.38	2.66	-0.0732	-1.58	-0.871	0.716	-0.361	0.672	-0.546	-0.254	0.649	0.43	0.361	-0.732	-1.52
chr3:68974871-68975362	-1.27	1.56	1.79	-1.42	-2.28	2.98	-0.265	1.2	1.95	-3.09	-0.606	-0.819	0.667	0.379	0.0708	0.741	-0.689	-1.49	-0.0955	0.377	-0.509	0.856	1.79	1.25	-1.23	0.133	-2.4	0.543	-0.0395	-0.223	1.37	-0.622	1.07	-0.0251	-0.0601
chr18:61260131-61261285	1.19	-1.92	-0.909	-4.54	-1	-0.935	-0.713	-1.46	3.01	0.309	0.837	-0.574	0.243	-1.52	-1.62	-1.72	0.783	-0.366	4.55	-0.83	-3.81	-0.244	-0.0353	1.04	0.362	0.504	1.46	-0.562	0.437	0.145	-0.496	1.61	-0.906	-0.627	0.699
chr10:116739523-116739761	-1.66	-2.59	-0.644	-4.71	0.512	-0.0447	-0.0883	-2.58	-1.81	-3.78	0.819	0.0799	0.513	-1.84	-1.6	-1.51	0.865	-3.28	-0.631	0.942	-3.53	1.3	-0.213	1.35	-0.449	-2.06	-0.576	0.014	-0.705	-0.791	-0.321	-2.38	-1.46	-0.95	0.972
chr7:105482900-105483154	0.166	-2.5	-2.24	-2.63	0.331	-2.05	-3.28	0.0707	0.162	-4.76	-1.07	-0.219	-0.161	3.93	4.26	1.38	0.45	-1.36	-1.78	1.57	-7.26	-0.533	-0.287	-0.502	-0.311	-2.36	-1.02	-1.31	-1.34	-0.523	-1.8	1.16	-0.451	0.0285	0.817
chr13:52041692-52042052	2.32	0.0382	1.35	-1.83	2.85	1.77	1.85	-1.16	0.0457	-3.15	0.561	0.763	-0.711	-0.742	-0.713	-0.787	-1.99	-0.257	0.452	0.248	-3.86	0.0812	2.93	-0.516	-1.61	-0.0736	1.89	0.521	-0.869	-0.304	1.67	0.301	1.65	0.633	0.496
chr16:30185976-30187682	0.265	-0.298	0.476	-1.08	1.68	-0.467	1.21	0.631	-2.05	0.243	0.491	0.554	0.0441	-0.899	-0.808	-0.617	0.634	-1.74	0.732	0.232	-0.962	1.49	0.38	0.111	0.59	1.83	0.822	0.22	0.996	0.0312	0.294	-0.339	-0.64	0.543	0.133
chr2:157999685-158001182	1.18	1.67	2.03	-0.782	0.1	1.93	1.65	1.13	1.9	-2.27	-0.0647	0.359	-0.166	1.89	2.06	2.24	-0.778	0.112	0.393	-0.251	0.19	0.00771	2.24	0.668	-0.182	1.18	-1.9	0.606	0.0664	0.0874	1.58	0.575	2	1.28	0.0427
chr10:110570046-110570241	-0.799	-2.64	-1.87	-6.25	-1.59	-2.83	-1.62	-5.48	-1.62	-4.48	0.0988	0.52	-0.0672	-3.31	-3.27	-2.73	1.81	-5.16	-0.912	0.733	-6.37	-0.383	-2.32	-1.4	-1.97	-0.427	-0.127	-1.57	-1.88	0.132	-2.13	-1.73	-2.54	0.566	0.0616
chr6:13634018-13634345	2.16	-2.06	-0.704	-4.55	1.8	1.6	-0.205	0.702	-5.33	-0.271	1.09	0.734	0.159	-1.27	-1.64	0.018	1.21	-0.9	0.699	-0.179	-4.7	1.05	0.44	0.204	1	0.555	-3.51	-0.746	0.691	-0.316	0.313	-0.254	-1.35	-0.624	-0.00587
chr8:71535890-71536119	-1.58	-1.93	-1	-6.5	-1.67	-0.943	-2.5	1.51	-0.954	-3.85	0.957	-1.5	-1.29	0.846	0.923	0.691	-0.0271	0.0199	2	-0.856	-4.42	-2.81	0.1	-0.0512	-0.791	-2.36	-2.91	-0.15	-0.982	-0.628	0.108	-2.22	-1.66	-1.67	0.296
chr2:45129877-45130087	-1.1	-3.39	-1.65	-6.94	1.65	-2.63	-3.9	-2.2	1.44	-6.8	-0.941	-0.753	-0.429	-3.12	-2.13	-3.01	-1.89	-4.16	-2.9	-1.64	-8.69	-2.65	-1.35	-2.62	-0.729	-2.08	-0.589	-1.58	-1.31	-1.3	-1.33	-1.06	-1.26	0.71	-0.778
chr4:150172945-150173416	2.67	0.749	1.69	-1.92	0.397	1.84	0.734	-2.79	-2.66	-0.536	0.179	0.358	-0.809	-0.828	-0.751	-0.266	0.47	0.0216	4.77	0.229	-0.856	2.26	1.88	0.846	0.094	0.406	-1.62	0.27	1.62	1.16	0.993	0.811	2.26	-0.644	-0.183
chr9:66448806-66449268	0.919	-0.508	-0.351	-2.75	-2.29	0.219	-1.95	-2.33	0.466	0.0995	0.825	1.01	-0.0683	-0.319	-0.0141	-0.367	0.447	-0.65	0.268	-1.39	0.196	-0.137	0.609	-0.822	0.037	0.603	-0.0222	0.0846	0.416	0.0666	-0.154	4.31	-0.282	0.358	0.316
chr4:43478241-43480307	-0.571	-0.256	-0.466	-0.342	-1.03	0.32	-1.02	1.73	1.7	-1.58	1.61	-0.0288	0.867	0.212	0.307	0.654	1.14	-1.89	1.38	0.596	-2.24	0.794	0.0428	-0.114	0.298	0.22	-2.01	-0.11	-0.0956	-0.072	0.0189	-0.408	-0.287	-0.00203	0.44
chr2:166297010-166297394	2.35	-4.53	-2.85	-4.2	0.684	-3.28	-1.71	-1.28	-0.553	1.55	-0.415	0.387	0.542	0.404	0.628	0.642	-0.199	0.131	3.05	-0.375	-4.59	-0.856	-1.81	-2.02	0.348	-0.864	-2.59	-1.67	1.94	0.713	-1.76	3.8	-0.737	0.48	1.04
chr3:37072527-37072735	-1.64	-2.69	-1.26	-4.32	-3.15	-1.45	-2.12	-3.65	-0.13	-1.54	-0.529	-0.14	0.459	-1.95	-1.73	-1.77	1.64	-3.8	-3.89	-0.68	-6.35	-3.05	-1.52	-1.58	-0.873	-1.1	-2.53	-1.22	0.917	-1.41	-1.94	-0.328	-1.04	-0.87	0.229
chr7:135193902-135195018	1.4	1.79	0.722	-0.512	-0.0867	1.54	-0.581	0.572	2.12	-0.119	0.684	0.0583	1.26	-0.693	-0.444	-0.145	0.615	0.249	0.193	0.814	1.1	0.0684	0.445	-0.246	-0.0412	1.08	-1.05	0.132	0.784	-0.2	0.703	0.952	1.7	0.495	0.358
chr5:53882162-53882497	-0.354	1.68	2.07	-0.158	-0.272	-0.0643	-0.109	-0.00445	-5.06	-1.52	1.36	1.07	1.68	-0.138	-0.254	0.664	1.93	-1.97	2.47	0.327	1.99	1.17	1.96	2.2	-0.406	-0.761	-4.14	1.54	1.46	0.804	2.14	0.494	3.73	-0.176	0.693
chr12:25873501-25874099	1.44	0.998	2.75	-1.22	-0.0753	4.1	-1.76	-2.66	-1.88	-3.86	1.51	-0.0615	-0.353	-1.39	-1.41	-0.89	2.57	0.502	0.884	1.1	-0.604	-0.287	2.38	1.35	-1.01	-0.105	0.265	0.573	-0.0451	0.0162	1.61	-1.83	1.02	-0.0369	0.497
chr4:155441686-155441997	-1.63	1.68	2.48	2.1	-3.53	4.3	-2.66	-0.785	-5.64	-3.98	-0.205	0.277	-1.03	1.61	1.33	2.12	-0.0746	-1.09	-2.02	0.262	2.66	0.288	2.33	1.69	-1.25	-1.52	-4.63	0.927	-0.619	-0.128	1.34	-0.997	2.4	1.51	-0.683
chr16:91353337-91353728	-1.15	-0.969	-0.797	-2.99	-0.723	-0.538	-2.61	-2.04	2.44	-4.04	0.0712	-1.12	-0.588	1.38	1.67	1.84	0.326	-0.914	-0.896	0.447	-3.31	-0.256	-0.00295	0.691	0.449	-0.373	-1.07	-0.00506	0.3	-0.403	-0.226	-2.37	-0.195	-0.439	-0.391
chr10:59724811-59725580	1.35	-1.77	-1.85	-3.07	-1.42	-1.07	-0.841	0.0477	4.32	0.529	2.79	-0.238	-0.194	-0.0821	-0.692	-0.306	0.336	-1.08	0.997	0.458	-1.87	-0.758	-0.188	-0.0466	-0.201	1.05	1.82	-0.0246	0.884	-0.0779	-0.975	2.66	-0.683	0.138	0.801
chr12:86873649-86874293	-0.0791	0.499	1.53	-3.42	-0.679	1.49	2.56	0.168	-3.06	-1.35	0.16	-0.146	-0.14	-0.0129	0.222	0.0548	-1.78	-1.41	-0.267	1.38	-1.78	-0.308	1.12	2.2	0.889	0.265	0.194	0.806	0.164	0.265	0.676	2.4	0.0985	1.84	-0.226
chr7:35849651-35849874	-2.77	0.289	0.415	3.8	-3.92	0.807	-1.46	-2.73	-0.515	-4.29	4.16	-0.74	0.112	-1.07	-2.06	-2.16	0.0525	-3.57	-1.94	0.857	1.01	-2.17	1.59	0.811	-0.905	-1.71	-3.16	0.0146	-0.382	0.363	0.46	-3.61	2.02	-1.07	2.23
chr16:52467681-52468303	-2.82	-1.8	-0.62	-3.56	-1.47	-0.788	-0.709	-3.16	-1.74	-3.51	1.1	-0.375	-0.208	-2.59	-2.72	-3.12	-1.06	-3.43	-0.933	-1.46	-4.96	-1.54	-0.259	-1.18	0.656	1.98	-0.42	-0.239	-0.561	-0.285	-0.303	0.947	-0.321	-0.173	-0.114
chr11:103020423-103020726	0.539	-1.12	-0.583	-3.51	0.688	-2.82	-1.86	-1.28	-4.73	0.477	0.622	-0.125	3.36	-0.678	-1.14	-0.781	-2.76	-1.56	0.289	0.0731	-0.674	-0.667	-0.32	-0.513	-0.597	-0.405	-0.979	0.266	2.18	0.114	-1.1	0.0266	0.302	-0.639	0.523
chr17:27310484-27310869	3.44	3.58	4.53	4.55	-0.249	3.9	-2.07	-1.73	4.65	-2.39	-0.364	1.1	0.17	1.71	1.74	0.495	-0.163	0.408	0.876	0.994	2.32	-2.12	2.99	2.35	0.11	-0.547	-1.8	0.779	-0.345	-0.47	2.84	-3.03	3.29	-0.923	0.488
chr5:151414431-151414822	-1.24	0.499	1.11	1.16	-1.8	1.2	-1.81	0.465	0.968	2.3	1.18	-0.0992	-0.685	-1.17	-1.66	-1.72	-0.738	-3.02	0.748	-0.768	-0.453	-1.22	1.64	-0.219	0.411	-1.32	-2.94	1.02	1.92	0.0295	1.38	-0.851	1.73	-0.0965	0.627
chr13:13631614-13631833	0.272	-1.23	-1.03	-2.82	-1.28	-1.13	-3.32	-2.38	-0.77	-4.53	1.31	-0.691	-0.11	-1.23	-1.23	-1.09	-0.241	-3.34	-0.415	-0.256	-6.26	-2.99	0.669	-1.29	0.283	-1.19	-3.78	-0.866	-0.297	1.1	-1.09	-2.59	-0.512	-1.31	0.855
chr2:50545014-50545297	0.375	-2.85	-1.4	-4.51	-1.44	-0.169	4.09	-2.3	-4.16	-2.57	0.888	-0.168	-0.193	-0.355	0.178	0.684	-0.193	-1.88	0.342	-0.246	-2.55	2.06	0.139	0.696	0.0377	1.79	-3.32	-0.344	-0.994	-0.561	-0.284	-1.9	-1.74	-0.0526	0.716
chr9:77585791-77586043	0.0227	-2.13	-1.43	-4.15	0.504	-0.949	-1.65	-4.34	-3.4	-1.6	-0.356	0.32	0.119	-2.9	-3.02	-2.91	1.17	0.141	-2.44	-0.716	-5.1	-1.14	-0.439	-0.805	0.494	0.735	-1.22	-1.01	1.43	-0.0763	-0.927	-0.685	0.246	-0.0197	-0.34
chr8:118142252-118142473	-1.74	-2.17	-1.4	-2.08	1.03	-3.91	-3.24	-4.46	4.25	0.587	0.973	0.254	-0.564	-1.42	-1.34	-1.96	1.63	4.26	1.53	-1.42	-3.12	-2.51	-2.67	-3.11	0.462	-1.11	0.751	-1.05	1.42	-0.65	-1.14	3.61	-2.53	1.4	0.456
chr11:79100531-79101242	-2.28	0.356	0.266	2.47	-1.32	0.507	1.39	-1.64	2.92	-1.85	-0.497	-0.0675	0.771	-0.862	-0.654	-1.35	-1.07	-2.73	-1.55	0.445	1.33	0.272	1.69	0.698	0.206	0.485	-1.08	0.568	0.108	-0.409	0.801	-2.67	1.81	0.219	-0.414
chr11:93682764-93683445	-0.989	0.779	1.16	0.637	-0.206	3.07	-2.84	-2.29	3.47	-1.42	1.45	0.695	-0.316	2.6	2.32	2.9	2.4	-1.64	-0.42	0.744	0.742	-0.159	2	1.59	-0.238	-1.74	0.486	0.629	-0.79	-0.154	1.05	-0.344	1.17	0.296	0.673
chr10:82385972-82386180	-2.78	-1.74	-1.73	-3.55	-2.88	-1.94	-2.9	-1.56	-2.28	-0.0066	0.354	-0.486	0.857	-2.33	-2.57	-0.832	-1.83	-4.59	-2.64	-2.42	-7.37	-1.65	-2.5	-1.55	0.308	0.835	-1.54	-0.0968	1.05	-1.03	-1.3	-1.48	-1.96	-0.0357	0.338
chr2:157326138-157327116	-1.08	-1.87	-1.11	-2.88	-1.19	0.662	1.11	-1.33	1.43	0.501	0.697	0.465	1.4	1.87	1.47	1.61	0.59	-0.521	0.0377	1.39	-3.59	2.48	0.733	0.936	0.109	0.464	-1.51	0.0267	0.691	0.0296	-0.0706	0.198	0.0103	0.816	0.499
chr18:62228482-62228708	-1.43	0.479	1.42	0.912	-0.48	1.37	-0.213	-1.78	-1.56	-0.327	2.35	0.706	0.349	1.39	1.26	0.891	1.9	-4.7	-1.04	1.3	1.04	0.196	2.12	0.608	0.331	-0.952	0.279	0.706	1.01	0.49	0.511	0.16	2.59	-0.568	1.79
chr2:148315254-148315477	-2.74	-1.06	-2.19	-4.3	-2.78	-2.75	-2.3	-4.85	-4.3	-1.58	-0.886	-0.127	-2.17	-1.69	-1.73	-1.36	0.406	-3.35	-3.72	-0.467	-2.17	-0.613	-0.434	-1.95	0.0827	-0.283	-2.77	-0.408	1.07	-0.274	-0.848	-0.211	-1.28	2.07	-0.181
chr13:59936564-59936842	-6.06	-4.95	-3.22	-7.78	-6.37	-2.45	-7.19	-6.52	-3.64	-7.37	-2.66	-1.99	-1.64	-1.27	-0.964	-0.785	2.95	-5.11	-4.27	-0.835	-4.64	-2.54	-1.82	-1.45	-0.33	-3.21	-2.45	-0.704	0.167	-1.25	-1.47	-1.82	-3.21	-0.765	0.0846
chr18:62205103-62205353	-1.95	-2.22	-1.27	-5.54	-2.75	-0.19	-1.69	-3.2	-3.53	-3.04	-0.862	1.34	-0.764	-0.786	-1.03	-0.162	1.45	-4.77	-2.06	-1.24	-6.26	0.0843	0.415	-0.178	-1.2	0.606	0.00929	-1.08	-1.1	-0.674	-1.62	0.456	-1.02	1.12	0.68
chr18:38531771-38532125	-1.27	2.16	1.68	2.25	-0.586	1.09	-0.427	-1.05	1.14	-4.27	0.114	0.277	-0.141	0.231	-0.199	-0.12	-2.37	-1.54	-1.35	0.619	2.25	-1.57	1.23	1.13	-0.524	-0.728	-0.348	0.871	-0.622	0.367	1.43	-1.9	0.61	-1.28	-0.0997
chr9:55158244-55158493	1.91	1.7	2.69	-2.15	0.445	3.66	-1.83	-0.512	1.13	-5.19	0.154	0.784	-0.275	-2.06	-1.41	-2.13	3.87	-0.158	2.34	-0.0291	-3.8	-0.543	-0.259	-0.0351	-0.559	-0.775	-2.48	1.19	-1.02	1.1	2.93	-1.91	0.724	0.434	0.624
chr11:121608306-121610940	1.07	0.0941	0.612	-1.82	0.153	1.19	1.13	-0.35	3.56	-1.27	0.629	0.0216	0.373	3.11	2.7	2.26	1.9	-0.716	0.725	0.591	-1.98	-0.0204	1.13	0.569	-0.0429	0.485	-1.96	0.143	0.425	0.161	0.749	1.7	0.22	0.386	0.392
chr5:115149593-115149780	0.633	3.03	2.41	-0.679	0.168	2.85	-0.302	-2.32	-2.41	0.00444	0.425	3.61	2.68	-3.64	-2.85	-3.12	-1.7	-5	-2.95	2.68	-2.02	3.16	0.267	1.67	0.896	1.15	-0.802	3.56	0.566	1.42	4.04	-0.79	1.33	3.12	1.2
chr9:109810795-109811034	-2.76	1.72	2.31	1.63	-2.4	1.95	-1.08	-2.27	0.0399	-0.906	-0.826	-0.171	-0.174	1.77	1.59	1.3	0.534	-2.65	-0.975	0.629	0.512	0.0868	1.92	0.466	0.678	-0.971	-3.01	0.237	1.71	0.255	1.33	-1.18	2.43	-0.103	-0.654
chr19:37569723-37570259	3.46	-1.67	-0.859	-3.01	1.67	0.518	-0.031	1.5	-1.76	-4.27	-0.323	0.329	0.43	-1.15	-0.98	-1.34	1.03	2.39	2.54	0.299	-2.83	0.0212	0.649	1.74	-1.17	1.24	-1.8	0.576	-0.393	0.714	0.728	-2.35	-0.419	-1.25	-0.327
chr17:47016604-47017410	-0.0329	-1.17	-0.628	-3.76	0.737	0.372	-0.897	-0.178	-0.389	-0.669	0.418	0.118	0.995	-1.13	-1.42	-0.722	-0.773	-2.09	-0.928	-0.486	-2.5	1.03	0.429	0.698	-0.0787	0.388	-0.625	0.0468	0.532	0.22	0.424	-0.728	-0.0648	0.502	0.799
chr2:129718909-129719662	2.6	0.391	0.54	-2.71	0.529	0.978	-0.536	-0.977	-3.19	-2.83	0.48	0.248	1.45	-2.16	-1.95	-1.72	3.42	-0.0801	1.49	0.468	-1.78	-0.268	0.205	1.22	0.487	0.375	-2.07	0.537	-0.402	-0.0769	0.29	1.06	0.391	-0.148	0.852
chr12:25888303-25889003	0.482	-0.336	-0.647	-2.69	-0.218	0.907	-2.79	0.292	-2.07	1.61	-0.475	0.0866	0.225	-0.356	-0.913	-0.0884	0.661	-1.24	1.07	0.672	-2.8	-0.211	0.692	1.04	0.551	-0.897	-2.92	0.19	1.25	-0.0379	0.411	4.77	0.107	-0.265	-0.276
chr6:50923340-50923532	-3.88	0.0054	0.636	-2.97	-3.24	-0.0493	-0.674	-1.5	0.544	-1.78	-0.882	0.551	-1.14	0.416	0.433	1.17	2.18	-5.02	-3.8	-1.87	-0.87	-1.15	1.63	-1.64	0.945	-0.0572	-1.35	1.1	0.775	-0.156	1.94	-2.38	0.239	-0.38	1.3
chr1:90557837-90558009	0.199	-2.38	-1.51	-4.16	1.22	-1.96	-2.2	-1.26	2.85	-6.83	-1.54	1.47	0.261	-1.14	-1.07	0.599	4.28	-1.36	0.679	-0.988	-3.61	-3.04	-0.521	-1.13	-0.554	-0.581	-0.665	-0.428	-1.1	-0.783	-0.854	-3.68	-0.292	-0.773	0.905
chr3:115391879-115392145	0.34	-4.23	-2.4	-4.14	-1.28	-2.74	-2.46	-3.98	-2.95	-1.64	0.591	-1.09	-0.924	-1.63	-2.16	-2.3	-0.747	-0.18	3	-1.54	-5.26	-1.48	-1.27	0.186	0.394	-1.48	0.0337	-0.652	0.722	0.881	-1.1	-0.331	-1.89	-0.427	0.12
chr11:114867792-114868237	1.12	-1.05	0.732	-2.61	1.04	-0.926	-1.62	-0.628	-1.76	-1.31	0.113	-0.516	-0.659	-0.824	-1.18	-1.8	0.149	-1.89	-0.287	0.458	-3.14	-0.283	0.829	-1.61	0.64	0.271	-2.35	0.369	0.251	-0.124	1.17	-1.29	-0.0517	0.314	0.23
chr3:122043617-122043800	1.16	-2.32	-2.67	-3.74	-0.166	-0.985	-2.6	-1.7	-3.79	-6.26	-2.04	0.868	0.207	-0.688	-0.29	-0.797	-0.238	2.02	-0.439	0.808	-5.59	-2.12	-0.458	1	0.871	-1.03	-1.98	0.182	0.272	1.12	-1.06	-2.79	-2.46	-0.269	-0.126
chr16:22444875-22445231	-0.749	-1	0.905	-2.05	-2.58	2.52	-0.979	-1.6	-2.58	-3.64	-0.128	-0.271	0.428	-1.01	-1.57	-0.606	2.19	-3.43	-1.49	-0.432	-3.23	-0.96	0.794	2.28	-0.947	1.93	-2.61	0.0867	0.247	-0.475	0.522	-1.67	-1.25	1.93	-0.84
chr8:118135944-118136284	-1.13	1.51	2.01	-2.33	-0.974	4.39	-1.56	-0.308	-4.1	-3.46	1.85	0.997	-0.585	1.75	2.99	1.38	-0.0351	-3.9	-1.22	0.449	0.463	-0.614	1.6	2.17	0.721	1.12	-0.479	1.03	-0.495	-0.895	1.14	-1.24	0.666	0.331	0.821
chr2:160035492-160036107	-0.0222	-1.89	-1.66	-1.89	-0.496	-0.106	0.305	-1.67	2.26	1.94	0.365	0.335	0.000421	-1.89	-1.31	-1.66	1.83	-2.56	-0.34	0.363	-4.98	1.89	-1.12	-0.617	0.0586	-0.89	1.2	-0.566	0.998	0.635	-0.702	-1.07	-1.81	0.563	0.291
chr2:75601127-75601625	1.96	1.29	1.31	-0.855	-0.493	0.871	-0.741	1.32	-3.39	-6.1	-0.573	0.0932	2.54	-2.67	-3.07	-2.98	1.01	-0.189	1.27	0.618	-0.841	1.84	0.969	1.46	0.442	0.818	0.491	0.675	-1.28	0.258	1.31	-2.41	0.999	1.07	-0.502
chr19:21987609-21988138	0.982	0.304	1.26	0.257	-0.503	1.5	-1.2	-1.97	-1.31	0.274	0.565	0.161	0.492	-0.145	-0.355	0.00282	-1.67	0.0893	1.61	-0.424	-0.188	-0.888	1.99	0.398	0.796	-0.567	-1.22	0.923	0.691	-0.0403	2.01	-0.463	2.35	-0.245	0.828
chr6:50635300-50635508	1.09	-2.1	-1.3	-3.25	-0.877	-1.83	-0.0842	-2.2	0.874	-3.74	0.843	-0.84	1.19	-1.5	-1.7	-2.09	-2	0.426	1.14	2.08	-6.37	-2.54	0.195	-0.356	0.734	-0.00232	-3.15	-0.262	-0.424	0.577	-0.305	-1.83	-0.83	-1.47	0.636
chr12:86721299-86721596	-2.49	-0.493	0.84	-1.72	0.399	0.499	1.02	-0.0798	-2.76	2.57	-0.484	0.213	0.79	-1.8	-1.89	-0.504	-0.741	-1.93	-1.27	-0.0298	-2.13	5.58	0.229	-0.203	0.722	1.28	-1.47	0.401	1.21	-0.0532	0.456	-0.518	-0.0842	0.362	-0.761
chr17:87569655-87569880	-1.27	-0.5	0.236	-3.51	-2.45	1.71	-0.477	-5.21	-3.26	2.86	-0.0965	-1.65	0.696	-1.58	-1.2	-2.21	-1.5	-2.35	-1.42	-0.0668	-1.77	-2.13	1.83	0.609	-1	0.111	-3.7	0.537	2.39	-0.14	0.98	-1.9	0.448	-0.722	1.45
chr3:115397686-115398143	0.704	-2.44	-0.612	-4.18	-1.24	-2.05	-2.3	-0.264	3.29	-1.67	0.339	-0.541	0.39	-2.2	-1.59	-2.32	1.34	-1.69	1.51	-0.0583	-5.93	-0.128	-0.479	0.886	0.0643	0.91	-1.82	-0.137	-0.403	0.0977	-0.128	-1.69	-0.296	0.834	-0.139
chr16:33178603-33178924	0.949	0.403	-0.809	-5.04	-1.46	1.11	-1.84	0.885	-1.37	-4.22	0.426	-0.138	-0.5	-0.141	-0.535	-1.11	0.346	-2.27	1.05	0.469	-2.6	0.362	0.386	0.46	-1.45	-1.72	-1.34	0.309	-1.57	0.582	-0.259	-1.11	-1.44	-1.58	1.17
chr4:40728233-40728572	2.57	-0.446	0.265	-2.16	-0.496	0.577	-0.0115	0.686	-3.69	-2.63	-0.231	1.89	0.333	1.91	2.44	1.44	2.59	2.83	3.06	-0.511	-0.844	0.675	1.21	-0.959	-1.83	-0.984	-3.97	-0.0283	-1.37	-0.361	1.2	-3.15	2.11	0.433	-0.513
chr19:12516958-12517614	0.844	1.16	1.03	-1.68	-0.658	0.622	1.88	-0.652	2.04	-3.38	-0.573	0.909	0.859	-0.0918	0.125	-1.6	1.2	1.54	2.28	0.0896	0.242	-0.379	1.03	0.799	0.453	0.874	-1.6	0.215	-0.412	0.724	0.419	1.36	0.223	-0.118	0.203
chr1:146052897-146053123	-0.167	-1.47	-1.88	-4.34	-1.01	1.81	-3.35	-2.34	-0.618	-5.7	-0.789	-1.76	0.398	-2.15	-1.65	-2.45	-0.871	-1.41	-3.29	0.16	-4.21	-1.26	1.26	-0.193	-0.103	1.87	-1.22	0.728	-0.978	-1.33	0.545	-0.0713	-0.471	0.498	1.08
chr13:5888386-5889069	-2.75	0.609	0.902	1.64	-2.9	1.47	-0.983	2.71	-3.35	-2.16	0.37	0.853	-0.166	-0.00986	-0.00435	0.00943	2.8	-3.81	-1.19	-0.83	1.44	-0.392	2.07	0.375	0.309	0.205	-0.974	0.0893	-0.315	-0.205	1.13	1.64	2.53	-0.687	0.000459
chr2:166271353-166272713	-0.341	1.62	1.37	-1.45	0.619	1.92	2.01	-0.214	1.42	1.13	-0.293	-0.13	1.15	0.131	0.0598	0.84	1.83	-1.21	-0.904	0.758	0.412	0.347	2.21	1.28	-0.475	0.151	-0.0834	0.609	0.941	-0.0401	1.17	0.804	1.37	0.907	0.584
chr2:50374781-50375144	0.206	-0.258	1.56	-1.42	-0.333	1.52	-1.88	-2.71	-2.92	-1.49	0.674	1.08	-0.225	0.685	0.219	0.873	0.0635	-3.08	0.0516	-1.07	-1.13	1.5	2.74	-0.486	0.549	-0.337	2.92	0.177	-0.518	-0.6	2.16	-1.46	1.6	0.736	0.204
chr2:166272897-166273209	-1.64	1.19	1.51	-0.517	-1.23	1.74	-1.74	-2.75	-1.19	-4.52	2.96	0.834	0.472	-2.84	-2.94	-3.08	1.12	-3.16	-0.278	0.705	0.902	0.596	2.75	1.33	0.246	0.113	-0.469	0.402	-0.386	-0.485	1.96	-2.99	2.59	0.403	-0.208
chr1:135991085-135992337	-0.339	0.605	0.79	-3.29	-0.612	2.02	0.682	-1.98	2.78	-3.3	0.11	-0.0184	0.402	0.579	1.11	-0.121	-0.622	-1.72	0.414	1.09	-1.01	0.81	1.62	1.67	0.0542	-0.0577	-1.31	0.447	-0.177	-0.189	1.03	-0.294	0.646	0.182	0.236
chr17:37662735-37662948	1.97	-2.62	-2.05	-5.03	-0.611	-3.11	1.44	-1.93	-3.81	-6.4	1.17	1.34	-0.335	1.04	0.801	0.937	-2.15	0.617	0.743	-0.743	-7.07	-2.88	-2.1	-1.84	-1.4	0.0802	-2.52	-1.26	-1.67	0.568	-0.983	-0.755	-1.4	-1.2	-1.03
chr2:130686891-130687559	0.133	-1.9	-1.18	-3.73	-1.84	-0.947	2.25	0.32	-0.367	-3.71	-0.335	0.618	-0.586	-0.811	-0.758	-1.24	2.45	-0.775	-1.01	-0.531	-2.1	-0.63	-0.632	-0.119	0.167	-0.324	-1.37	-0.758	-0.0623	0.392	-0.701	-1.02	-1.12	0.0315	0.406
chr7:87976049-87976911	-1.8	-1.67	-1.24	-3.07	0.0753	1.65	0.775	-1.87	-1.65	-2.4	1.02	0.445	0.807	0.78	0.501	0.114	2.51	-2.31	-0.724	-0.583	-3.08	-0.522	-0.192	0.441	0.00645	0.327	-2.42	-0.731	0.161	-0.649	-0.207	-0.463	-0.107	0.588	0.471
chr3:37040366-37040891	-0.0882	-1.67	0.224	-2.48	-1.05	0.741	-1.65	-1.25	-3.49	-0.816	0.49	0.933	-0.434	0.253	-0.21	1.11	0.364	-1.05	-0.0221	0.207	-3.28	0.723	0.912	1.77	0.186	-0.624	-1.86	0.449	0.279	0.0256	1.12	-1.87	-0.216	-1.19	0.027
chr3:88410756-88410953	2.3	-1.82	-2.25	-0.506	4.45	-1.27	-1.38	-3.03	-0.697	-4.33	-0.184	-1.08	-0.735	-0.0749	-0.0252	-0.702	-2.04	-1.55	-2.03	1.41	-4.07	-1.39	-1.07	-1.27	-0.53	-0.377	-0.769	-1.11	-0.0727	-0.464	-1.38	-1.94	-2.31	0.392	-0.0278
chr1:193077520-193077868	-1.33	-1.47	0.779	-1.61	-2.08	3.02	2.14	-0.353	-2.62	-1.96	-0.00543	-0.522	0.525	-2.37	-2.43	-2.01	-0.958	-1.85	-0.177	-1.01	-0.58	-1.01	2.21	1.34	0.851	0.251	-1.91	0.171	1.15	-0.0212	1.52	3.49	0.89	0.328	0.138
chr3:37231229-37231466	0.826	0.397	0.42	-2.66	1.95	2.06	0.213	-1.24	-3.77	-0.936	0.712	0.0862	-0.38	2.68	2.58	3.53	-1.55	-4.83	3.53	0.646	-1.67	-0.382	1.09	2.63	0.247	-0.681	-1.61	1.22	0.831	-0.499	0.616	-0.998	-0.221	-0.82	0.571
chr7:135192321-135193046	-2.14	-0.247	0.424	-1.07	1.49	1.28	-0.0204	0.684	-1.63	-2.12	1.4	-0.583	-0.708	-0.696	-0.911	-1.46	3.32	-2.36	0.376	-0.747	-1.79	0.347	1.25	-0.0603	-1.38	0.195	-0.678	0.152	0.317	0.15	0.55	-1.67	-0.109	1.55	0.414
chr6:115953441-115954722	-0.732	2.31	2.32	-0.174	-0.488	0.703	1.5	-0.215	-0.354	-3.22	0.0191	0.301	0.806	-0.405	-0.319	-0.67	-0.442	-1.82	1.2	0.937	-0.021	-0.342	1.16	0.687	0.149	1.18	0.821	0.589	-0.56	-0.378	1.31	-1.14	1.95	0.0337	0.101
chr1:186440099-186440307	-4.1	1.09	1.73	-4.56	-3.78	1.51	-2.07	-3.23	-2.9	-5.54	-0.985	1.96	-1.48	-3.2	-2.74	-3.05	-3.02	-7.06	-1.84	-0.0819	-4.68	-0.663	0.475	-0.647	-1.27	0.237	-4.13	1.02	-1.7	-1.01	2.28	-3.77	0.804	-0.513	-0.698
chr9:123983138-123983520	-1.67	-1.49	-0.601	-0.273	-0.317	1.23	-2.72	-3.52	-3.67	1.99	-0.396	-1.04	-0.906	-2.14	-2.3	-2.16	1.61	-3.04	-0.266	0.622	-0.0837	-0.136	1.55	0.731	0.485	-1.79	-1.59	0.28	1.51	-0.303	0.7	-1.59	0.355	0.297	-0.715
chr10:98239319-98239997	-0.502	-2.69	0.0586	-3.09	-0.268	-1.22	1.22	0.604	3.17	-3.41	0.268	0.925	1.73	-1.31	-0.727	-1.95	0.0281	-1.75	-2.79	-0.727	-4.76	-0.484	-1.33	0.264	0.125	-0.832	1.94	-0.182	-0.686	0.0147	0.247	-0.518	-0.914	0.383	0.346
chr16:14358520-14359450	0.24	-0.138	0.871	1.47	1.42	0.209	0.669	1.08	-2.18	-0.821	0.777	0.418	0.649	1.45	1.38	1.4	0.641	-2.14	1.24	-0.278	-1.27	0.406	0.914	0.636	-0.636	1.02	-0.865	0.238	-0.0603	-0.0599	1.02	1.82	2.46	-0.227	0.333
chr7:130099099-130099277	2.04	-5.18	-3.37	-5.7	-1.67	-2.99	1.85	-0.349	-1.8	-4.49	-0.366	-1.3	-0.89	0.269	0.099	-1.06	-1.25	3.84	2.29	0.257	-7.85	-0.388	-1.82	-2.45	-1.1	2.28	-4.42	-1.25	0.318	0.209	-2.12	-2.68	-2.21	0.295	0.184
chr3:90391628-90392615	0.702	-0.857	-0.722	-4.02	-0.691	0.19	-1.38	1.96	3.66	2.03	0.995	-0.398	1.14	-0.668	-0.746	-0.299	-0.626	-2.03	2.81	0.0857	-2.48	0.216	0.474	1.2	-0.292	0.238	-0.943	-0.245	1.05	-0.251	0.421	-0.722	-0.121	0.279	0.307
chr2:167200040-167200219	0.817	-3.59	-2.08	-6.08	-0.643	-0.0888	-3.03	-3.26	0.849	-3.97	-0.512	-0.887	0.398	-4.19	-3.97	-4.07	-2.62	0.751	-0.431	-1.68	-8.55	2.19	1.51	0.622	-0.531	-1.48	2.05	-0.772	-1.3	-0.785	-1.64	-2.97	-0.627	0.708	-0.112
chr10:43422872-43423092	-1.26	1.2	0.321	3.6	-1.6	1.22	1.55	-1.62	-3.78	-0.929	-0.428	-0.394	-0.581	-0.0916	-0.434	0.0234	-3.28	-0.0444	0.521	0.399	-2.24	-1.45	0.556	-0.242	0.105	0.11	-3.18	0.266	0.0926	0.0371	-0.42	-2.26	0.386	-0.00561	0.311
chr7:152295951-152298966	0.462	-0.455	1.16	0.299	-0.11	0.866	1.26	1.8	-0.956	1.69	1.05	0.21	0.757	0.453	0.34	0.22	2.1	0.734	1.33	0.811	-1.38	2.82	1.03	0.984	0.198	1.13	0.167	0.357	0.887	-0.119	0.943	-0.0129	0.765	0.268	0.352
chr5:124496992-124497400	-0.297	0.814	-0.105	-2.43	-1.94	0.619	-1.81	-0.627	-1.26	5.11	0.405	1.03	0.816	-0.231	0.0183	0.432	1.03	-2.07	-1.45	-0.618	2.33	-0.577	0.541	0.37	1.34	-0.541	-0.613	0.362	2.32	0.489	-0.498	-0.543	-0.262	0.595	-0.578
chr6:49792559-49792882	0.436	-1.16	0.229	-4.52	-0.606	1.76	-2.09	-1.36	-2.15	-1.25	1.67	-0.495	-0.273	-1.02	-1.11	-0.86	0.129	-1.63	-0.891	-1.36	-5.7	-0.642	1.03	-0.0292	0.758	0.0238	-3.46	0.338	0.446	0.67	0.542	-2.47	-0.00898	0.64	0.626
chr12:86726289-86726617	-0.742	0.64	1.36	-1.76	-0.0723	1.05	1.11	2.04	-4.16	-6.31	-0.769	1.96	-0.847	0.753	0.706	1.25	-0.687	-3.04	-1.69	0.559	-1.18	2.33	1.4	0.0665	-2.12	0.103	-2.31	0.702	-0.406	-0.582	1.27	-3.32	-0.126	-0.0125	0.201
chr3:68974449-68974733	-0.501	-1.78	-1.55	-4.23	2.15	-1.67	-2.29	-0.377	-0.574	-0.0143	-0.677	-0.929	-0.716	-0.742	-0.341	-1.06	-1.36	-1.5	0.529	1.12	-3.88	-2.32	-1.05	0.118	-0.529	-0.532	-2.28	-0.528	-0.123	-0.498	-0.609	2.55	0.0714	1.1	0.937
chr13:98329664-98330059	-1.75	-1.47	-1.18	-3.38	-1.16	-0.293	-2.9	-1.58	-1.94	-3.33	0.367	2.2	-0.559	-1.91	-2.17	-1.62	2.05	-3.95	-0.428	-0.852	-5.02	-1.67	-0.121	0.204	0.278	-1.03	-0.619	0.518	-0.732	0.273	-0.0154	1.88	-1.01	1.22	-0.334
chr14:14813794-14814194	0.435	0.215	0.45	-0.495	0.111	1.25	-2.72	-2.73	-2.96	0.281	1.05	-0.0169	-0.49	0.94	0.932	-0.219	-1.67	-2.02	0.241	0.417	-1.71	1.52	2.22	1.31	0.428	0.0878	-1.66	0.993	-0.00898	0.407	1.28	-0.831	2.57	0.683	-1.22
chr2:129009622-129009869	-1.26	-0.671	2.08	-1.34	0.289	2.44	2.37	-1.08	-3.71	-0.863	-0.691	2.13	-0.141	-0.908	-0.891	-1.05	-1.12	-1.74	-1.3	0.565	-0.226	0.77	2.7	2.26	0.494	2.05	-4.02	1.31	1.69	0.932	3.1	-1.25	1.81	-0.808	-0.834
chr9:119945249-119945459	-2.37	-1.43	-0.714	-4.1	-2.86	-1.25	-1.23	-3.54	-4.2	-2.05	-0.298	-0.543	-0.0731	-1.5	-1.48	-1.17	1.22	-2.93	-2.02	-1.26	-4.64	-1.72	-0.873	-0.471	-0.669	0.076	1.1	0.38	0.363	0.159	0.89	1.48	-1.19	-1.41	-0.559
chr11:51688590-51688857	-2.31	1.3	1.26	0.216	-3.43	-0.437	3.4	-3.61	-0.202	4.45	1.56	1.08	1.16	-0.618	-0.0633	0.147	3.23	-3.44	0.0907	1.9	-1.98	2.04	0.0518	0.856	-1.09	4.56	-0.184	0.694	-0.271	-0.137	-0.459	-2.9	0.418	-0.729	0.538
chr3:82604322-82604671	-1.94	-1.39	-0.751	-1.48	-1.06	-0.0916	-2.38	-0.523	-0.526	-1.25	-1.06	2.35	2.06	-3.01	-3.32	-2.58	0.0782	-2.51	-0.358	1.25	-5.09	-1.18	-0.408	-0.0517	0.615	0.58	-3.05	0.241	0.115	0.319	0.103	0.307	0.316	-0.795	-0.416
chr16:52469354-52469638	-2.59	-3.66	-2.53	-4.99	-0.999	-2.39	-2.23	-4.25	-5.07	-1.49	0.648	1.11	0.822	-2.56	-2.85	-3.54	-1.76	-3.82	-1.2	0.163	-5.06	-2.04	-1.11	-1.12	-0.503	-1.45	-3.85	-0.653	0.811	1	-1.51	0.579	-1.63	-1.14	0.878
chr6:135400582-135400857	-1.59	2.61	1.94	0.162	1.77	3.67	-0.853	-1.61	-2.34	1.35	-0.68	-0.0887	-0.671	-0.786	-0.778	-0.00628	0.885	-3.74	-1.32	0.863	2.49	-1.02	2.42	1.17	-0.375	-0.545	-0.474	0.815	0.000171	-0.557	1.53	-0.418	2.66	0.236	0.55
chr5:3300438-3300600	-1.39	-1.64	-1.21	-4.79	-0.582	-2.07	-4.45	0.413	-0.298	-1.35	-0.652	-0.223	2.42	-1.75	-1.7	-2.04	-1.03	-2.64	-2	-0.436	-3.91	-1.07	0.37	-1.88	-0.406	1.04	-1.16	0.399	-1.47	-1.25	-0.0698	-3.03	0.697	0.749	-1.37
chr2:35362544-35363132	0.178	-0.823	-0.167	-1.94	-0.115	1.41	0.67	1.3	-1.43	0.826	0.981	-0.203	0.382	1.53	0.843	1.67	0.486	-1.04	0.636	0.775	-0.681	-1.29	1.78	1.57	0.0597	-0.801	1.78	0.625	1.46	0.0756	1.1	1.23	0.948	0.0617	-0.143
chr8:129282420-129283136	-0.777	1.63	1.88	-2.07	-1.83	0.821	1.56	-1.99	-3.09	-0.149	1.08	-0.34	-0.175	0.999	1.39	0.342	-0.4	-1.73	-1.84	0.274	-1.5	-0.97	2.22	0.395	0.228	0.865	-1.86	0.506	-0.276	0.0771	0.936	-1.56	2.71	0.171	0.323
chr18:5142046-5142253	-1.75	-2.74	-0.385	-5.73	-0.868	-0.582	-0.923	0.237	-1.72	-5.09	-0.512	-0.306	-0.741	3.26	2.72	3.94	0.382	-2.16	-2.35	-1.5	-6.66	-2.19	-0.664	-0.753	-1.16	-0.71	3.07	0.0795	-0.454	0.961	0.157	-1.46	0.231	1.13	0.384
chr6:87491027-87491755	-0.131	-0.229	0.252	-3.29	-0.549	1.64	-0.686	2.64	-0.825	1.19	0.6	-0.108	-0.0348	-1.27	-1.27	-1.5	2.64	-2.41	0.146	1.2	-1.02	-0.207	1.79	1.43	-0.149	-0.041	-0.429	0.599	0.938	-0.437	0.682	-0.164	0.742	1.6	1.19
chr17:84502950-84503527	-1.05	-1.34	-0.38	-3.51	1.85	-2	2	0.88	-2.05	-1.26	0.0561	1.28	0.516	-1.56	-1.58	-0.925	0.986	-2.89	0.34	0.468	-2.31	-0.838	-0.184	-0.897	-0.971	2.07	-3.05	-0.0228	-0.833	0.574	-0.0221	-1.14	-0.0528	-0.608	0.514
chr5:91310134-91310403	-2.25	-0.0483	0.902	-3.76	-1.45	1.66	-1.86	0.692	-3.24	-1.54	-0.812	0.587	0.263	-3.16	-3	-3.02	0.698	-5.55	-3.07	-0.473	-2.36	-0.056	2.57	1.14	0.0192	-1.4	-1.79	0.377	-0.24	-0.646	1.35	-2.84	1.44	-0.194	-0.929
chr12:70638040-70640437	0.149	-0.255	0.661	-0.282	-0.321	1.41	0.0401	0.568	-0.23	-0.46	0.262	0.243	0.287	-1.13	-1.05	-1.08	0.76	-1.09	2.39	0.54	-1.38	0.683	0.706	0.891	-0.311	0.078	-1.25	0.104	0.731	0.00352	0.413	1.83	0.909	0.185	0.269
chr18:4908189-4908596	1.67	0.387	0.291	0.866	-1.03	0.226	3.55	-0.879	3.85	-3.03	1.91	-0.75	0.764	0.369	0.663	-0.0261	2.22	-0.531	2.72	-0.0317	0.936	-1.61	1.16	-0.3	0.396	2.46	-0.383	-0.497	0.401	0.28	0.151	-1.48	1.81	0.267	0.506
chr9:123971088-123971308	-2.28	-2.92	-0.323	-3.02	-2.86	1.09	1.75	-2.7	1.66	-3.94	-0.284	-1.48	-0.437	-1.38	-1.27	-2.17	-0.67	-4.26	-3.25	-1.95	-3.26	-1.11	0.37	-1.84	-0.453	0.487	-1.6	-1.32	-0.858	0.474	-0.962	-2.9	-1.03	-0.739	-0.139
chr12:106251466-106251812	1.58	0.292	1.58	0.439	-2.62	0.698	-1.85	-1.15	-0.88	0.811	1.04	-0.262	0.157	-1.7	-1.48	-1.12	-1.6	-0.0806	3.24	1.13	-1.07	-0.404	1.26	1.31	-1.93	-0.403	-0.418	0.836	1.84	-0.405	0.878	-0.931	2.42	-1.08	0.466
chr1:108828588-108828789	-0.962	0.375	1.5	-3.33	1.45	2.43	-1.98	-0.495	-2.82	2.97	-1.03	-0.273	-0.0143	0.0219	0.247	-0.133	-1.82	-3.28	-1.85	1.09	-1.39	0.0243	1.66	2.39	-0.403	-1.54	-2.52	0.706	1.5	0.292	1.25	2.1	1.03	-0.674	0.489
chr5:118857865-118858394	-1.13	-0.122	-0.299	-2.25	-0.22	0.369	-1.07	4.05	-3.43	-3.84	2.02	0.213	-0.0604	1.49	1.28	1.72	0.0755	-3.55	-1.83	0.059	-1.86	-0.676	-0.124	1.02	0.576	0.198	-0.912	0.176	-0.0223	-0.786	0.31	0.652	0.096	-0.441	1.25
chr19:21811919-21812288	0.555	2.1	1.48	0.0305	-0.635	1.18	-1.65	0.512	-1.71	0.0195	0.469	0.542	1.51	0.0131	-0.282	0.509	2.94	0.503	1.11	0.0327	1.56	-0.0505	-0.619	1.15	0.18	-0.202	-2.22	0.788	1.59	0.971	0.667	1.52	0.184	-0.121	0.165
chr2:166306712-166306899	-1.06	-2.88	-0.887	-2.89	-1.26	-2.22	-1.7	-2.49	-5.05	-2.7	1.82	-0.762	0.236	-3.3	-3.03	-3.14	-1.47	0.296	1.66	-0.962	-4.19	1.91	-0.00155	0.954	-0.381	-1.54	-2.3	-0.061	1.31	-0.0988	-0.211	-1.77	0.39	2.16	1.96
chr15:31347789-31348452	-1.24	-0.118	0.418	-2.55	-0.903	1.28	-0.805	-0.426	-3.57	-1.39	0.0956	-0.13	-0.983	2.87	2.22	2.15	-0.3	-1.9	-1.25	-0.159	-0.181	-1.92	2.37	1.31	0.591	-0.358	0.139	0.36	0.284	0.0692	0.77	1.07	1.21	0.11	-0.038
chr9:7221972-7222361	-1.54	0.648	0.374	-3.5	-0.101	-0.528	0.807	-0.545	-2.11	0.311	0.458	-1.6	-0.494	-1.73	-2.05	-1.66	-1.58	-1.02	1.17	-0.863	-3.09	-1.45	0.366	0.66	0.528	0.604	-3.2	-0.182	0.5	1	0.0549	-1.07	0.21	-0.512	0.876
chr10:66312488-66312722	-2.03	-2.58	-1.16	-3.69	-0.79	-1.97	-0.488	-0.755	-2.04	4.1	-0.492	0.0815	-0.172	-2.52	-2.66	-1.63	-1.49	-4.68	-1.63	0.542	-6.1	0.711	-0.66	-2.02	1.63	-0.818	0.0753	-0.561	2.13	-0.214	-0.529	0.565	-1.29	0.233	0.354
chr18:11952591-11953406	-0.751	1.15	1.98	1.64	2.57	2.31	-0.482	0.0256	-0.767	-3.32	0.433	-0.221	-0.207	-0.114	-0.532	-0.37	2.29	-1.46	1.19	-0.654	2.01	0.976	2.44	0.797	-1.47	0.615	-2.14	0.58	-0.525	0.218	1.5	-0.126	2.14	0.709	1.08
chr1:183160749-183161375	-0.8	0.641	1.21	0.541	0.64	0.391	-1	-1.4	1.3	1.8	-0.536	-0.498	-0.913	0.861	0.765	1.03	-0.746	-3.25	-0.0592	0.497	1.1	0.222	1.85	1.75	0.53	-0.744	1.54	1.15	2.02	-0.0569	1.46	-0.731	2.67	1.48	-0.425
chr10:59722592-59724368	-0.257	-1.36	0.146	-3.7	0.404	-0.163	-0.516	0.856	-0.413	-2	0.656	-0.373	-0.413	-0.212	-0.0247	-1.09	0.857	-1.14	0.625	0.411	-3.91	1.51	-0.261	0.496	-0.434	0.0827	0.157	-0.0917	-0.243	-0.662	-0.03	-0.708	-0.418	0.65	0.181
chr3:109056430-109056642	-1.81	-4.08	-2.23	-6.45	-0.239	-3.14	-3.24	-2.73	-3.22	-3	0.476	-0.997	-1.57	0.718	1.04	0.591	0.458	-3.78	1.78	0.713	-10.2	-2.66	-0.981	-0.484	0.857	-1.51	0.234	-0.899	-0.632	0.437	-1.74	-3.2	-2.43	-0.548	-0.179
chr10:117489024-117490142	-0.11	-0.842	0.0505	-0.37	-0.296	1.12	-0.381	-2.25	-1.12	-1.49	0.332	0.0824	-0.369	0.159	-0.282	-0.173	1.28	3.01	-1.78	0.0756	-1.33	1.49	0.267	1.78	-0.119	0.691	-1.37	0.467	0.421	0.644	0.544	1.06	0.475	0.136	0.295
chr2:148317402-148317622	-1.25	-2.93	-1.24	-6.39	-2.37	-3.88	1.66	-2.14	-1.92	-3.8	1.52	-0.743	0.557	1.15	1.77	0.457	-0.555	-3.08	-0.183	0.564	-5.34	-2.84	-1.2	-1.45	-0.323	-1.64	-2.6	-0.724	-0.792	-0.981	-1.29	-0.822	-1.48	-0.397	1.54
chr11:62863944-62864271	-0.765	-0.877	0.253	-4.92	0.0298	-0.444	0.231	0.757	-1.09	-4.16	0.695	0.535	-0.255	-0.292	-0.147	0.129	0.182	-0.381	-1.32	-0.419	-3.47	-1.77	0.648	0.0946	-0.828	-1.2	2.07	-0.475	-1.55	0.0765	-0.0902	-3.19	-0.462	-0.00114	1.06
chr13:108744933-108745245	-0.114	-2.51	-1.29	-4.84	0.438	-1.97	-0.981	-0.9	-4.14	0.789	-0.853	-0.629	1.97	-2.23	-2.45	-1.25	-2.07	-3.14	-0.971	0.723	-3.78	0.547	-0.907	-1.64	-0.95	-1.03	-0.998	-1.02	0.815	-0.806	-0.717	-0.0693	-0.951	2.38	0.194
chr1:179641261-179642016	-1.63	0.242	0.503	-0.674	-0.912	1.03	-2.15	-1.86	-1.63	3.94	-0.0387	-0.426	0.892	-0.812	-0.489	-1.44	0.339	-3.7	-2.61	0.741	-1.82	3.04	1.6	0.961	0.278	-0.0732	-1.24	0.5	1.28	0.231	1.55	-0.691	1.01	0.615	0.186
chr6:65535156-65535591	-0.197	-2.82	-1.17	-3.97	-2	-1.22	-2.1	1.65	-1.23	0.942	0.93	0.257	0.707	-0.645	-1.28	-2.09	0.45	-2.94	-0.95	-1.62	-2.69	1.84	-0.102	0.205	0.767	-0.645	-3.91	-0.459	1.77	-0.248	-0.273	-1.75	-0.476	-1.82	0.66
chr19:16185241-16185436	-2.82	3.67	3.78	-0.53	-2.65	5.04	-2.98	-2.76	-2.82	0.0689	-0.188	0.711	-0.754	-4.33	-4.17	-4.75	0.801	-6.16	-0.797	-0.522	1.29	-1.12	3.68	1.87	-1.02	-0.281	-4.18	1.38	0.106	-0.212	2.51	-1.79	3.08	-0.101	-0.927
chr16:52467297-52467555	-1.92	-3.46	-0.782	-4.95	-3.28	-2.39	2.91	-1.74	-2.78	-3	-0.34	0.959	3.22	-2.07	-2.11	-2.02	-1.89	-4.51	-4.19	-0.454	-3.22	0.288	-0.0133	-2.05	0.836	1.31	-2.31	0.365	-0.181	-0.25	-0.937	-1.53	-1.23	3.03	0.382
chr6:82813520-82813850	0.0206	-1.63	-0.209	-2.22	-1.6	1.22	-1.37	3.03	-2.08	2.8	-0.936	-0.241	0.544	0.231	-0.0953	0.231	-0.207	-0.136	3.69	0.549	0.644	-1.27	2.65	2.38	0.684	-0.131	-0.763	0.571	2.14	0.25	0.98	-0.0643	1.02	-0.273	-0.165
chr2:166273600-166273814	0.055	-3.6	-3.1	-6.1	-1.23	-3.05	-4.49	-1.87	-2.91	-1.98	0.737	-0.249	-0.168	-3.73	-3.53	-4.02	0.13	-2.47	-0.527	-1.11	-6.29	-3.5	-2.64	-2.44	-1.33	0.0205	-2.34	-1.32	-0.654	-0.155	-2.14	-3.19	-2.32	-0.316	-0.23
chr9:58653939-58654247	-2.41	-0.672	0.24	-2.91	-3.18	1.07	-1.63	-0.413	-2.97	-1.77	2.19	-0.29	-0.788	-2.09	-2.05	-2.33	-0.563	-4.24	-0.452	0.649	-4.12	-1.53	0.438	0.877	-0.396	-0.132	-4.36	-0.226	-0.00292	0.0215	0.173	-2.69	-0.702	-0.925	0.84
chr1:193094484-193094862	2.19	-0.235	0.162	-4.14	-0.968	-0.376	0.161	-2.57	-3.58	-2.22	3.63	1.36	-0.136	-1.04	-1.3	-1.27	-1.41	2.05	-2.56	1.05	-0.422	-2.14	0.744	1.03	-0.64	-0.611	-3.01	-0.21	1.09	-0.237	0.653	-1.11	1.05	-0.578	0.858
chr7:123635555-123635796	0.394	-1.16	-1.17	-5.47	-2.43	-0.65	-0.793	-1.56	-4.63	1.55	0.0672	-1.47	0.614	-1.53	-0.812	-2.79	-0.628	-2.03	-0.514	0.385	-7.34	-1.06	-0.411	-1.3	0.673	-1.8	-2.8	0.434	1.2	0.363	0.209	-1.44	-0.885	-0.929	0.936
chr4:55111451-55111672	0.602	-4.69	-3.81	-5.93	-0.629	-3.2	-2.51	2.83	-2.09	-0.703	0.0451	-1.08	1.01	-0.0338	0.069	-0.534	-1.51	-0.0503	1.55	-0.0919	-7.01	-2.8	-2.15	-0.759	0.943	0.279	-3.16	-1.09	-0.176	0.819	-2.04	-1.51	-2.23	-2.08	-1.18
chr3:81787387-81787726	1.04	-3.76	-2.23	-3.74	-0.926	-3.77	-0.662	-2.86	-1.89	2.68	-0.291	0.918	0.408	-1.08	-1.47	-0.479	0.32	-1.23	0.826	-1.04	-7.12	-0.56	-1.07	-1.87	-0.00724	-0.863	0.743	-0.471	1.69	-0.272	-1.15	4.1	-0.755	0.545	0.507
chr2:156242080-156242806	-0.879	0.793	0.535	3.58	1.34	0.5	-0.72	-1.27	-0.887	0.327	0.931	1.26	0.559	2.57	2.25	2.52	0.113	-2.9	-0.914	0.829	2.04	4.05	1.13	1.16	-0.234	-0.706	-0.613	0.993	0.957	-0.567	0.861	-0.567	1.14	0.633	0.502
chr16:92572834-92573977	2.52	1.2	0.338	1.42	0.781	0.724	2.65	3.14	-2.83	-0.0413	-0.0377	0.304	1.67	-0.0438	0.271	-0.538	-0.119	-0.985	1.81	1.15	-0.371	3.95	1.86	0.953	0.809	1.75	1.64	0.215	0.382	0.339	-0.0144	-0.738	2	1.44	0.126
chr2:167192847-167194265	0.968	-0.279	0.892	-1.23	-1.32	1.29	0.102	-2.03	4.33	-3.86	1.27	0.599	-0.0442	-0.109	0.165	0.208	1.51	-0.72	-0.69	0.293	-0.214	-0.416	1.51	1.16	-0.869	-1.04	1.61	0.466	-0.631	-0.21	1.06	-1.04	2.17	0.00256	0.306
chr10:8645125-8645500	-1.05	2.27	2.49	0.911	-0.188	0.704	1.53	-0.98	-5.64	-3.83	0.599	-0.57	1.11	1.25	0.775	0.165	-1.11	-0.944	1.67	0.958	1.79	1.17	1.58	0.547	0.796	-1.9	-1.21	0.237	0.203	-0.45	1.2	-1.56	2.84	-0.301	1.05
chr10:95643397-95644581	3.34	0.137	0.431	-0.133	0.715	2.18	0.898	2.67	-1.71	-0.938	0.336	-0.284	0.678	1.23	0.905	1.72	0.334	1.96	1.39	0.229	1.15	0.176	1.27	0.877	-0.439	1.04	-2.76	0.436	0.2	0.0066	0.605	0.943	1.41	-0.0682	0.796
chr2:45124837-45125318	-1.84	-0.688	-0.421	-2.57	0.181	-1.79	-1.2	-3.27	-2.75	-3.84	-0.518	0.133	0.00378	-3.4	-3.32	-3.36	-0.683	-4.41	-1.86	0.807	-0.991	-1.44	0.444	-0.784	0.726	-0.225	-2.91	0.0767	-1.06	-0.675	0.323	-0.177	0.393	-0.74	-0.38
chr17:84521578-84521994	1.26	-2.83	-1.75	-5.82	1.42	-1.67	0.443	-0.366	0.359	-4.46	1.12	-0.715	0.406	-1.27	-0.414	-2.13	1.52	-0.931	1.56	-0.77	-4.2	0.0196	-1.06	-1.23	-0.138	0.882	0.743	-1.17	-0.516	-0.395	-1.15	-1.34	-2.02	-0.261	0.582
chr5:140868567-140869227	-0.509	-0.264	0.207	-3.02	-2.14	-0.138	0.477	-2.89	1.35	-2.71	1.35	-0.109	-0.325	0.91	0.0206	1.06	2.47	-0.448	0.97	1.14	-0.764	0.377	1.21	0.0421	-0.39	1.15	-0.538	0.318	-0.602	0.226	0.969	-3.05	1.53	1.16	1.05
chr8:129408022-129408315	-1.6	-1.68	-0.887	-3.81	-2.03	-0.657	0.655	0.258	1.36	-1.75	0.976	-0.796	3.13	-0.0505	-0.292	-0.809	0.827	-2.9	-2.02	-1.29	-6.28	-0.628	-1.02	-1.49	1.06	1.41	0.0794	-0.547	0.497	0.0612	-0.131	4.74	-0.697	0.742	0.504
chr12:75925974-75926544	0.221	-1.15	0.155	0.0491	0.465	0.0156	-1.44	-1.92	2.97	1.75	1.95	-0.363	-0.0781	-2.24	-2.25	-2.65	2.85	-0.514	1.82	-0.669	-0.845	-1.13	0.779	0.843	0.0065	-0.812	-1.26	0.389	1.68	0.452	0.922	3.28	1.99	-0.135	-0.0164
chr9:57727180-57727382	-2.37	-3.74	-2.22	-5.16	-1.15	-1.73	-1.89	-3.29	-3.57	-3.73	-0.777	-0.536	-0.989	0.804	1.25	1.76	-1.81	-3.56	-2.42	2.21	-1.6	-0.928	0.0438	0.313	-0.433	0.605	-0.752	-0.441	-0.323	-0.203	-0.53	-2.27	-0.0162	-1.26	0.11
chr10:87304825-87305056	-0.22	-4.5	-2.7	-6.34	1.56	-1.69	-3.24	-5.79	2.81	-0.304	-0.618	-1.78	-1.53	-4.66	-3.35	-3.68	-0.612	-3.43	-2.98	-1.56	-9.74	-1.67	-2.32	-0.213	1.93	-2	1.57	-0.386	-0.653	-1.88	-0.797	2.23	-2.05	-0.0549	-1.13
chr14:73841857-73842479	3.33	0.846	0.43	0.575	-0.885	1.34	-0.306	5.74	7.35	4.63	3.49	1.6	1.87	-0.597	-0.182	-0.598	-0.101	2.45	1.86	2.03	-1.15	2.09	0.709	0.708	-0.324	-0.99	-2.65	0.455	-0.537	0.294	0.898	-0.785	0.541	-0.184	0.983
chr1:167667725-167667950	-0.989	-0.62	0.53	-3.17	-0.921	1.16	-0.962	-1.52	-2.29	-2.47	-0.586	-0.626	-0.548	-1.33	-2.01	-1.66	3.14	-3.44	-1.84	0.52	-3.31	-1.64	0.942	0.861	-0.789	-0.511	-3.44	0.0505	-0.411	-0.0943	0.663	-1.32	0.221	0.451	0.21
chr12:113182752-113183997	0.861	-0.912	-0.815	-0.934	-0.479	0.35	0.189	-1.93	-0.451	1.14	-0.399	0.328	-0.172	0.163	0.436	0.391	0.0676	1.34	1.26	0.89	-1.5	0.959	0.532	0.332	0.0161	-0.0312	0.617	0.38	0.787	-0.129	0.103	2.04	-0.437	1.38	0.272
chr2:45100623-45100909	-1.9	-0.57	-1.71	-0.336	-2.44	-1.66	-1.08	0.0487	-1.2	-2.83	-0.513	-0.489	0.877	-4.7	-4.2	-4.11	1.66	-6.83	0.64	-0.691	-1	0.105	-0.202	-1.16	-0.012	0.281	-3.78	-0.23	-0.912	1.12	-0.516	0.562	-0.658	1.04	-0.492
chr14:68660562-68660787	-0.57	-0.178	-0.0447	-1.96	-0.738	1.07	-2.49	-1.27	2.84	2.87	0.301	-0.128	-0.11	-0.244	-0.679	-0.923	0.777	-1.9	-3.41	-1.31	0.242	-1.99	0.58	-1.26	1.05	0.624	-0.621	-0.459	2.06	0.233	0.238	2.24	0.45	0.653	-0.25
chr11:88048253-88048673	0.811	-0.537	0.267	-1.38	1.87	0.0347	-0.731	-0.309	-3.54	-2.08	-0.61	0.195	-0.325	-2.7	-2.46	-2.94	-0.564	-2.52	-1.51	0.999	-2.44	-0.46	1.85	-0.612	0.645	1.43	-0.562	0.935	-0.127	-0.874	1.84	-0.868	0.612	0.0484	-0.0271
chr9:64619053-64619401	0.318	-0.275	-0.374	-2.74	0.0334	2.11	-0.307	0.491	-0.644	-1.69	2.54	0.452	-0.104	-2.36	-2.08	-2.58	-1.19	1.26	2.04	0.00716	-1.13	0.965	2.07	1.05	0.556	1.71	-3.49	-0.132	-0.144	0.814	-0.135	-0.549	0.497	0.321	0.804
chr9:56400074-56400481	-2.04	1.43	0.626	-1.33	-1.55	-2.28	1.52	1.15	-2.56	-4.17	0.91	0.79	-0.804	1.25	1.03	2.31	0.861	-2.45	-1.2	-0.139	-1.63	-0.694	1.22	-0.65	0.49	1.33	-3.47	0.712	-0.916	-0.116	0.0169	1.74	0.469	0.824	-0.158
chr4:55130580-55131352	-1.2	0.373	1.28	0.581	1.71	1.96	1.13	1.53	-1.87	-1.34	1.12	0.183	1.48	-0.323	-0.666	-0.851	-0.522	-3.01	-1.32	0.578	0.111	1.54	1.29	0.516	0.0084	1.62	0.829	0.0429	0.786	-0.145	0.371	0.772	1.38	0.702	0.863
chr13:111732549-111732788	-2.78	-3.1	-1.53	-7.21	-1.13	-2.62	-3.98	-5.13	-2.97	-2.86	0.301	-0.357	-1.79	-6.15	-6.42	-5.44	-0.635	-6.71	-5.68	-0.149	-6.88	-0.824	-2.49	-1.73	-0.468	-0.693	-3.26	-0.519	0.379	-1.17	-0.156	-2.92	-1.59	-0.865	0.475
chr9:66838777-66839205	-0.801	-3.43	-1.62	-1.32	-0.0335	-2.47	1.51	-1.06	2.5	0.33	-0.392	1.05	1.77	-2.81	-2.34	-1.92	1.49	-4.46	-0.125	0.505	-2.54	-1.05	-1.19	-1.11	-0.719	0.0217	-1.68	-0.929	1.51	-0.267	-1.35	3.56	-0.329	1.54	0.656
chr1:186266095-186266301	1.06	-1.25	-1.46	-4.3	0.989	-0.972	-2.89	-2.75	-1.86	-2.77	0.685	-1.6	-1.63	0.906	1.34	1.24	-2.9	-1.54	2.85	1.28	-4.83	0.753	-0.383	-0.304	-0.357	0.619	-1.46	0.0268	-1.45	-0.555	-0.243	-1.18	-1.36	-0.737	1.1
chr7:87142222-87142436	-1.29	-3.44	-2.37	-6.26	-0.559	-2.49	-3.07	-0.34	-0.62	-4.43	0.161	0.103	-0.87	0.381	-0.191	0.308	-0.65	-2.88	0.827	0.593	-5.98	-1.38	-1.69	-1.57	-1.4	-0.742	-3.18	-1.16	-1.55	-0.388	-1.49	-1.99	-1.84	0.531	1.25
chr10:92895273-92895646	-0.0459	-1.52	-0.365	-3.95	2.26	-0.104	0.916	-1.92	-5.1	1.33	-0.271	-0.591	-0.137	-2.16	-2.14	-2.75	0.0598	-1.24	-0.458	0.189	-3.67	-0.775	0.116	0.0558	-0.293	1.65	2.33	-0.114	1.76	0.845	0.455	-2.13	-1.52	-0.215	-0.478
chr2:159894564-159894781	-2.89	0.72	1.03	-0.132	-1.8	0.873	-2.46	1.46	-3.97	-4.55	0.403	-0.344	1.28	2.35	1.51	2.18	0.477	-4.13	-1.73	0.0539	-0.0189	-0.468	1.06	0.848	-0.729	-2.02	-4.12	0.637	-0.891	-0.129	1.02	-2.47	0.0588	0.84	-0.199
chr1:129733330-129733560	-4.54	-0.666	-0.086	-2.01	-2.68	1.95	-1.44	-1.39	-3.04	-3.61	-0.549	2.02	-0.372	-1.97	-1.26	-2.35	0.217	-6.47	-2.15	-0.745	-0.761	-0.238	0.9	0.913	-0.355	-0.923	-3.45	-0.0432	0.115	0.0358	0.445	-2.04	0.202	0.87	0.229
chr8:77609826-77610479	0.277	0.537	1.65	-1.94	1.92	2.56	-1.92	-2.12	-3.06	-3.43	0.341	0.476	0.817	-1.11	-0.718	-0.699	-1.31	-1.61	0.702	0.575	-1.56	1.71	1.76	1.32	-0.895	-0.324	1.69	0.411	-0.301	-0.807	1.49	0.0648	0.881	0.964	0.87
chr12:113184535-113185095	0.284	0.151	0.256	-2.27	-1.16	0.242	0.0789	-1	1.11	-2.74	-1.13	0.122	0.083	1.26	0.507	-0.353	0.00423	-1.33	0.654	0.118	-1.27	-0.0283	1.59	0.361	0.655	1.57	-2.04	0.524	0.289	0.0567	0.39	-1.05	0.602	0.141	-0.275
chr14:66959550-66959928	-2.5	0.213	-0.156	-0.441	-2.48	0.0689	0.15	-0.891	1.48	1.94	1.73	-0.311	1.14	-0.766	-0.375	-0.352	-0.349	-2.74	-1.65	-1.55	1.7	-2.06	2	-0.823	0.546	-0.364	-2.18	-0.202	1.85	0.964	1.04	-1.74	2.39	-0.151	0.993
chr8:12031824-12033021	-1.93	0.583	1.02	0.305	-0.313	2.5	-1.44	-0.0984	-0.51	-2.66	1.01	0.347	0.361	1.04	1.07	1.5	-0.37	-1.9	-0.336	0.614	1.01	-0.0324	1.84	1.37	-0.674	-0.282	-2	0.478	-0.137	-0.0866	1.35	0.68	1.52	-0.387	0.357
chr8:129189595-129190021	-0.437	-1.2	0.353	-3.15	-0.0985	-0.62	-1.36	-0.248	0.217	-3.2	-0.0028	-0.303	-0.0611	-0.32	-1.25	-0.348	-1.54	-1.58	-0.914	0.0901	-3.57	-0.888	0.578	-0.0187	-0.874	0.463	-2.75	0.472	-0.403	0.0647	0.954	-0.953	-0.295	-0.623	0.419
chr9:57081356-57081757	-0.499	-1.09	-0.0673	-0.852	0.19	0.81	-2.05	-1.24	-1.12	-0.529	-0.828	-0.265	0.00676	1.8	1.05	0.837	-1.14	-0.75	-1.04	-0.688	2.45	-0.0694	2.18	-0.411	0.242	-0.428	-0.608	0.0934	0.909	-0.309	0.919	-1.8	2.46	-0.0824	-0.0387
chr8:71530898-71531283	-3.18	-2.92	-2.24	-4.06	-2.22	-0.397	-2.27	-2.27	-2.23	-2.95	1.01	-0.162	-0.212	1.6	1.7	0.893	-0.928	-1.05	-4.57	-0.817	-7.06	2.43	-0.521	1.31	0.195	-0.7	-0.647	-0.39	-0.801	0.156	-0.998	-0.906	-1.76	1.03	0.279
chr2:166273821-166273977	-1.46	-4.33	-3.06	-6.96	0.933	-2.87	-1.91	-1.88	-1.87	0.626	-1.12	-1.27	0.719	-2.95	-2.9	-2.46	-2.09	-2.08	-1.32	-0.614	-7.76	-2.24	-1.5	1.61	0.28	1.21	-2.55	-0.229	1.08	0.661	-0.73	-0.0367	-2.82	-0.976	0.353
chr17:47979413-47979726	-1.44	1.54	0.982	-2.64	1.46	1.61	-0.757	-3.04	-1.97	2.08	-0.132	0.893	-1.01	0.216	0.286	0.668	2.31	-3.27	-0.849	1.45	0.503	0.323	2.56	0.816	0.425	-2.02	-0.629	0.579	1.97	0.578	1.44	1.18	2.66	0.811	-0.355
chr7:50808339-50808657	-0.371	-2	-0.695	-4.54	-2.68	0.942	-1.64	1.86	-2.98	0.402	-0.286	0.51	-0.155	-0.188	-0.52	-1.03	-0.587	-3.26	-0.715	-1.42	-4.97	-1.46	0.214	0.125	0.733	0.0404	-2.49	-0.213	0.0623	0.277	0.422	1.37	-0.236	0.0098	0.679
chr10:110568015-110568351	1.98	-0.0689	0.0838	-2.94	0.953	-1.16	-1.22	0.859	-4.78	-5.01	1.54	0.669	0.403	0.55	0.0141	1.6	-0.485	0.783	-1.68	0.709	-3.07	3.01	-0.227	-1.26	0.361	0.606	-0.404	-0.409	-0.49	-0.142	0.371	-0.34	-0.774	1.87	-0.14
chr11:114826095-114826348	0.099	-2.08	-2.79	-5.23	-0.307	-4.37	-0.214	-2.99	-1.05	-2.81	-0.909	-1.05	0.244	-2.55	-2.96	-1.86	-0.694	-1.25	-4.47	-1.07	-8.16	-1.07	-2.65	-2.47	-0.398	0.0599	-0.51	-0.841	0.27	-1.16	-1.7	-1.08	-2.78	-0.499	-0.547
chr13:49347324-49348304	-0.972	0.524	-0.0148	-1.38	1.09	0.729	-0.929	1.73	0.745	-0.942	0.352	0.00367	-0.0226	2.4	2.66	1.73	-0.441	0.0613	-0.416	0.717	-0.107	-0.22	1.74	1.24	-0.192	-0.639	-1.87	0.475	1.11	0.438	0.354	0.918	1.83	0.66	0.445
chr7:129403773-129404120	0.573	2.53	1.13	-0.922	0.119	3.89	1.27	-2.3	-4.28	-4.93	1.25	1.65	0.6	-1.9	-2.22	-2.33	0.654	-1.57	0.591	0.968	0.409	0.139	3.14	3.12	0.15	0.918	-1.8	1.41	-0.000186	0.789	1.89	-4.2	1.58	-0.579	0.406
chr11:70187866-70188242	-0.598	0.558	0.939	-1.69	-0.356	3.12	-1.94	3.34	1.81	-2.44	2.15	1.65	-0.0964	-2.07	-2.06	-1.27	0.4	-4.34	0.165	-0.655	0.718	0.888	1.84	0.96	0.56	0.926	0.336	0.121	0.128	0.585	0.763	0.261	0.509	-0.429	0.56
chr7:50800443-50800655	-2.13	-2.12	-1.52	-4.24	-3.49	0.965	-1.75	-2.97	-4.62	-6.69	-1.01	0.116	-0.386	-2.37	-2.46	-2.86	-2.82	-6.04	-3.1	-0.717	-6.43	-1.82	0.993	-0.643	-1.93	0.611	-3.87	0.248	2.06	-0.391	0.000511	-2.21	-0.534	1.73	-1.32
chr17:84500626-84501061	-1.11	-0.626	-1.24	-2.99	-1.23	-0.468	1.03	0.372	-3.03	-2.95	-0.109	1	-0.201	-1.54	-1.69	-1.68	0.85	-2.32	-3.37	1.1	-5.16	1.51	1.04	-0.53	-0.644	1.96	-1.98	-0.486	-0.523	-0.36	-0.942	-1.99	-0.617	0.808	0.0849
chr2:131256260-131256677	-1.18	0.349	1.85	1.21	0.635	1.35	0.487	0.0594	1.18	-2.51	0.297	-0.0814	0.865	-0.201	-0.429	0.385	-0.634	-2.19	-1.35	0.442	-0.651	1.01	0.521	1.24	-0.287	0.974	-0.458	0.718	-0.38	-0.247	1.33	-0.651	1.95	-0.245	-0.251
chr15:78421346-78421685	-0.401	0.0287	1.95	-0.773	-0.417	0.973	-1.67	0.516	-2.66	-5.32	1.59	-0.44	-0.783	0.601	0.759	-1.65	-0.0799	-0.262	1.52	0.919	-0.951	-1.4	0.921	0.209	-0.127	-0.309	-2.29	0.389	-0.606	-0.135	1.23	-1.91	0.633	1.49	-0.633
chr12:101769142-101769483	-0.94	1.94	2.11	0.905	1.51	3.93	-1.93	-1.95	-4.04	-1.74	0.276	-0.118	-0.597	-3.18	-3.21	-2.61	-0.32	-4.75	-1.29	0.799	2.64	0.767	2.96	2.39	0.362	-0.48	0.76	0.774	-1.48	0.193	2.25	-0.811	2.47	-0.301	0.358
chr6:83081566-83081905	1.36	-0.474	-0.099	-1.3	-0.416	0.162	-0.715	0.794	-4.09	-4.26	-1.3	-0.0132	0.541	-1.9	-1.53	-2.11	0.16	-1.45	3.48	-0.834	-1.97	-0.95	-0.36	0.644	-0.875	-1.12	-1.62	-0.0791	-0.53	0.112	-0.372	-3.67	-0.833	-0.00604	-0.55
chr11:79091893-79092960	-2.52	2.68	1.87	4.75	-1.96	2.05	1.53	-0.354	-1.71	-1.34	1.52	0.376	-0.113	2	2.32	1.3	2.09	-1.14	-1.01	0.694	2.36	1.44	1.2	2.08	-0.607	0.0263	-1.56	0.673	-0.473	0.142	0.877	0.133	1.09	-0.557	0.0828
chr18:9552542-9552720	-0.596	-1.08	-1.14	-4.82	0.337	-1.54	1.79	-4.25	-3.57	-3.71	-0.911	-0.102	0.982	-3.79	-3.1	-3.81	-1.53	-0.13	-1.49	-0.833	-7.86	-0.269	-0.388	-3.18	0.68	2.66	0.0691	-1.69	0.852	0.118	-2.16	-0.872	0.173	-1.37	-0.991
chr7:74602839-74603355	-1.18	-1.03	0.288	-3.7	-1.13	0.632	-0.334	-1.28	-1.38	-4.11	0.826	-0.513	0.509	-2.67	-2.9	-2.27	2.33	-0.241	-2.35	0.32	-4.29	-2.31	0.0424	0.495	-0.663	1.02	-2.07	0.267	-0.353	0.0567	0.699	-1.06	-0.239	-0.243	0.462
chr2:71500882-71501345	2.63	-1.33	-0.0358	-2.55	0.0708	-0.414	-0.155	-0.795	-0.901	-2.97	0.149	-0.809	0.235	-2.03	-2.34	-1.91	-0.523	0.565	2.14	-0.136	-3.6	-0.772	0.0687	0.913	-0.541	0.0644	-1.37	0.671	1.29	0.321	0.882	-2.78	0.693	-0.409	0.552
chr18:38526777-38527286	-1.35	-0.155	1.12	0.236	-2.43	0.803	-0.858	-1.65	-2.64	3.45	-0.307	-0.387	-0.451	-0.00017	-0.167	0.106	-0.851	-2.1	-1.79	1.03	0.633	-1.23	2.13	0.772	-0.598	-1.68	-2.51	0.265	1.59	-0.24	1.63	-3	2.31	-0.69	0.388
chr8:118141964-118142171	-0.673	-3.08	-2.54	-4.07	2.14	-2.17	-1.75	-3.28	6.3	-1.76	-0.395	-0.344	-0.614	0.924	1.15	-0.0442	2.49	-2.54	0.147	-0.963	-5.95	1.02	-2.26	-0.367	-0.641	1.31	2.77	-0.112	0.689	1.21	-1.18	1.04	-1.78	-0.804	0.306
chr4:132163472-132164252	1.59	0.392	0.205	-3.42	-0.124	-0.315	-2.05	-2.31	-2.36	-3.17	-0.945	0.344	-0.221	0.863	1.23	0.993	1.43	1.53	2.19	-0.137	-2.39	-1.34	0.107	0.392	-0.224	0.219	-1.73	-0.0758	-0.507	-0.0989	-0.173	-1	-0.874	-0.0289	-0.288
chr17:26238566-26238771	-0.367	-4.51	1.41	-5.3	2.2	-2.53	-1.66	-0.321	-2.19	4.74	-1.58	0.467	0.528	0.769	0.595	0.711	1.6	-0.476	-0.399	-0.0249	-6.97	-1.96	-1.5	-1.53	-0.574	0.0808	0.813	-0.815	3.15	1.88	-0.954	5.05	0.98	0.581	-0.886
chr5:104836498-104836691	-2.69	-4.77	-3.09	-6.22	-2.43	-2.84	-0.000198	1.37	-4.82	-4.87	-1.4	1.36	-0.967	0.749	-0.255	0.857	-2.94	-0.976	-2.66	1.24	-9.05	0.741	-2.33	-1.88	-0.18	-0.718	-1.61	-0.56	-1.01	-0.507	-0.256	-1.34	-1.66	0.245	-1.11
chr15:7042466-7042798	-1.33	0.374	0.709	-1.03	-1.71	-0.23	-1.02	-1.47	-3.23	-3.14	0.368	-0.582	1.03	-0.828	-0.184	-1.49	-1.37	-1.68	-1.19	0.801	-1.68	-0.861	0.623	0.684	-0.832	-0.26	-2.89	0.493	-0.509	0.798	1.15	-1.94	0.724	-1.05	-0.305
chr13:9190319-9190915	-2.08	-2.03	-1.26	-4.81	-0.541	-1.1	0.291	0.367	2.3	3.6	-0.215	0.211	0.461	-0.548	-0.353	-1.01	-1.66	-3.63	-1.82	0.535	-2.21	0.773	0.667	-1.05	0.0432	-0.791	-3.24	0.295	2.32	0.176	-0.0171	1.41	-0.356	-0.0938	0.0695
chr4:54540417-54540631	-0.848	-3.37	-1.51	-6.27	-1.31	-2.07	-2.49	3.07	-1.62	-4.18	-0.454	-1.02	-0.662	0.0177	0.0323	0.341	-1.42	-2.58	-3.39	-1.12	-5.74	-1.96	-0.678	-1.36	-1.49	-0.631	-3.03	-0.0559	-1.4	-0.869	-0.203	-2.03	-0.365	-0.351	0.795
chr17:87144113-87144437	-0.727	0.305	0.596	-2.57	-1.3	1.83	-1.82	-0.919	-2.61	-3.12	-0.975	-1.21	-0.559	2.76	2.53	2.31	-3.08	-0.19	-0.598	0.189	-1.02	0.623	2.26	-0.161	-1.11	-0.184	-4	0.472	0.823	0.267	1.02	-0.00822	1.46	-1.17	0.526
chr10:98237477-98237704	1.02	2.01	2.51	0.518	-0.926	3.18	-0.564	-1.77	-1.2	-5.32	0.0724	-1.1	0.0362	-1.8	-1.81	-1.93	-0.308	1.59	1.51	-0.437	-1.33	-1.62	2.65	2.19	-0.862	-1.06	-0.395	1.28	-0.246	1.38	2	0.782	1.37	0.899	1.6
chr2:168277033-168277336	-3.1	0.018	0.632	-4.67	-1.77	0.208	1.17	0.367	-0.836	-2.83	0.0793	0.136	-0.879	2.19	1.5	1.35	-2.19	-2.26	-2.17	-0.865	-2.97	-1.73	1.15	-0.616	0.648	0.961	-0.878	0.117	0.48	0.167	0.975	-0.647	-0.971	0.16	0.179
chr9:13379319-13379742	1.36	0.908	1.8	-0.667	1.65	1.49	-1.25	-0.974	-3.09	-0.7	-0.51	0.188	-0.182	1.28	0.589	0.505	-0.636	-1.7	3.34	0.44	1.24	1.52	2.18	1.5	-0.871	-1.07	-2.32	0.73	-0.152	0.0916	1.46	-0.0325	3.09	-0.953	0.279
chr6:128704343-128704578	4.15	2.39	1.42	-2.13	2.4	-0.104	-2.08	-2.06	-3.37	-4.15	1.72	0.0553	0.699	-0.12	-0.661	-0.198	-0.733	2.25	6.49	-1.85	1.98	-2.5	0.184	-1.09	-1.49	-0.685	-1.98	-0.599	-0.878	0.475	-0.117	0.423	-0.729	0.972	0.63
chr9:119946598-119947278	-0.0946	0.927	1.15	-2.44	-1.25	1.9	1.27	-0.927	-0.452	-1.18	-0.178	0.118	0.115	-0.655	-1.1	-0.652	-0.335	-1.52	1.61	0.907	-1.68	0.444	0.9	0.483	-1.35	0.774	-1.07	0.127	0.196	0.638	0.832	0.942	0.394	-0.0652	0.37
chr2:45132211-45132401	-3.5	-0.128	-0.578	-4.2	-2.42	-0.0716	-1.22	-4.87	-2.45	-0.799	-0.21	0.499	-1.63	-3.44	-3.08	-2.32	-1.06	-3.31	-0.916	0.916	-5.17	2.31	-0.367	-0.981	1.18	-1.49	-1.48	0.043	-0.125	-0.817	-0.556	-1.73	-1.8	0.216	-0.0505
chr7:149586662-149586964	-0.832	-1.26	-0.24	-2.21	-1.42	-1.9	-0.341	-1.35	-0.524	-2.18	-0.24	-0.283	1.8	2.52	2.06	1.45	-0.603	-3.06	-1.51	-0.469	-3.02	-1.48	0.259	-0.854	-0.479	-0.884	-0.931	0.785	-1.26	0.285	-0.166	-0.712	-0.911	0.39	-0.108
chr1:186264039-186264255	1.39	-0.665	0.129	-2.09	-0.399	-0.252	-2.96	-0.0148	-3.36	-2.56	-0.781	0.00109	0.416	-1.14	-1.51	-1.71	-2.65	1.43	-1.78	-1.36	-1.32	-2.07	0.427	-0.943	-0.236	-0.167	-0.672	0.309	0.763	-0.327	1.03	-1.33	2.55	-1.09	0.326
chr11:21325459-21326041	-1.15	0.199	-0.147	-3.37	-1.05	1.91	-1.57	1.26	-2.66	-2.28	-0.0101	0.131	0.483	-0.915	-0.418	-0.247	0.704	-2.4	-0.52	-0.0107	-0.777	0.505	0.496	1.99	0.275	-0.403	2.35	0.378	-0.354	-0.0341	0.191	0.415	-0.812	-0.71	0.485
chr17:84513408-84513717	-1.97	-1.23	-2.3	-2.82	-1.61	-0.145	-2.26	-3.76	-0.758	-2.74	-0.0601	-0.00305	-1.22	1.04	1.22	0.842	-0.64	-0.618	-0.104	1.12	-3.66	0.737	-0.116	1.05	-0.94	0.00831	0.188	-0.118	0.894	-0.364	-0.163	-1.42	-1.31	1.2	-0.461
chr16:92019498-92019726	0.587	1.14	-0.297	-0.131	-0.079	2.37	-1.45	-2.84	-0.801	-7.15	0.125	0.336	-1.25	-1.17	-1.61	-1.42	2.78	-0.451	-0.366	0.013	-0.0326	-1.88	0.76	1.65	-2.05	-1.39	-0.145	0.606	-1.02	0.256	0.605	-2.87	-0.978	-0.87	0.767
chr16:90197990-90198313	-0.0993	-2.29	-1.72	-3.9	-1.03	-2.35	0.163	-2.83	2.43	0.994	0.0638	0.471	-0.237	0.0487	0.702	1.08	5.03	-1.76	0.236	-0.214	-4.42	-1.65	-1.87	0.494	0.678	-0.0885	-2.9	-0.303	0.027	-0.0744	-0.993	0.139	-2.38	-0.818	0.438
chr7:74605724-74605951	-1.19	-0.115	-0.843	-0.159	1.73	1.52	-1.64	-2	-1.11	-2.97	-0.284	0.323	-1.16	1.75	1.53	0.0866	-1.85	-2.3	-1.03	1.37	0.422	-0.436	-0.65	1.08	-0.46	-0.0512	-1.58	0.284	-0.224	0.867	0.333	-2.36	0.00363	0.824	-1.34
chr16:91354815-91356194	-1.21	-0.104	1.29	-0.881	-1.66	1.93	-0.669	-1.55	-0.387	-0.448	0.125	-0.0568	-0.0237	2.37	1.75	1.72	2.54	0.057	-1.54	0.0834	-1.77	0.14	0.892	0.487	-0.251	1.23	-0.817	0.251	0.78	-0.15	0.899	-0.989	0.76	0.267	0.74
chr1:193078184-193078711	2.73	-0.998	-0.252	-2.2	1.51	-1.42	0.058	0.409	0.817	-1.94	0.317	-0.00596	1.3	2.6	1.91	2.59	-0.295	1.59	1.59	-0.598	-0.15	0.119	0.644	1.37	-0.328	-0.095	-0.486	0.405	0.921	-0.0874	0.301	-0.129	-0.087	-0.324	0.926
chr4:86335408-86335901	0.198	-1.7	-0.432	-2.49	-0.276	-1.64	1.78	-1.32	-2.75	-0.369	1.47	-0.263	-0.235	-0.702	-0.805	-0.581	1.13	3.3	-0.141	1.23	-5.14	-1.16	-0.462	-0.85	-0.705	1.62	-2.99	-0.207	1.3	0.00999	0.275	-1.07	0.1	-0.0174	0.376
chr2:38338058-38341913	3.41	-0.711	-0.324	-1.31	1.79	0.387	-0.702	-1.06	2.14	0.00438	0.875	-0.0421	0.48	0.533	-0.0568	0.244	0.511	0.457	1.23	0.457	-2.09	0.742	1.14	0.91	-0.278	-0.16	0.828	0.146	-0.118	-0.0436	-0.0887	-0.0653	0.0798	0.315	0.55
chr9:48366731-48366982	1.23	-1.36	-0.594	-2.21	0.637	2.49	0.76	-1.65	-1.79	-4.29	2.04	-0.31	-0.188	0.961	0.661	-0.111	-1.36	-3.4	-2.29	0.415	-2.39	0.582	1.5	2.11	-0.455	-0.592	-1.77	0.421	0.133	0.983	0.0233	-2.3	0.186	1.21	-0.433
chr17:36355473-36355764	-2.23	-0.766	1.15	-4.07	-2.93	-0.156	0.597	-0.779	3.73	-2.89	-0.325	-0.314	0.32	1.28	1.16	0.156	0.282	-0.882	-1.54	1.95	-4.47	-0.543	0.305	-0.113	-0.523	3.81	-3.11	-0.56	0.172	-0.197	1.16	-1.57	-0.123	1.71	0.0719
chr5:3300047-3300353	-3.57	-0.614	0.419	-2.16	-3.02	2.06	-0.511	-0.274	-2.77	-4.82	1.84	0.447	1.23	-3.06	-2.61	-2.49	0.0935	-5.21	-2.59	-0.989	-0.228	-0.8	2.36	1.34	0.412	-0.0365	-2.67	-0.00562	-0.893	-0.873	1.57	-1.14	1.14	0.919	1.49
chr15:78646215-78646551	-1.11	-0.936	-0.509	-1.35	-1.31	1.05	-0.902	-1.04	-1.09	-0.319	0.133	0.368	1.69	-1.08	-0.546	-1.03	1	-1.2	-0.00484	1.29	-0.298	0.47	1.64	1.69	0.804	0.321	-1.85	0.879	0.758	0.775	0.708	-0.528	0.448	-0.275	0.206
chr2:61352087-61352444	0.949	-0.69	-0.17	-3.99	-0.0229	1.17	-0.723	-1.45	-1.94	-4.19	-0.206	-0.907	-1.21	-0.507	-1.06	-0.918	2.25	-1.39	-1.04	0.0794	-2.21	-2.16	1.19	0.212	-1.4	0.961	2.97	0.941	-1.23	0.601	0.225	-2.03	-0.264	-0.891	1.02
chr7:82941347-82941657	2.73	2.06	2.9	-0.706	2.66	0.419	2.22	-1.61	-0.0364	0.376	-0.932	-0.582	0.219	-0.515	-0.698	-0.189	0.329	2.07	1.59	-0.744	1.36	0.269	1.86	0.165	0.381	0.544	-0.622	0.39	2.84	1.46	0.649	1.21	2.29	-0.831	0.0209
chr1:154645318-154645681	-1.53	1.96	2.22	0.0381	0.939	3.05	-1.34	-3.98	-2.19	-0.731	-0.499	0.632	-0.948	-3.68	-3.36	-3.54	-0.44	-3.69	-2.13	0.999	0.578	0.243	2.69	1.37	0.609	-1.16	2.38	0.8	1.72	-0.896	2.19	-1.59	3.23	-0.13	-0.0125
chr2:45094526-45094851	-2.18	0.971	1.72	-1.85	-0.602	1.47	-0.965	-0.32	-2.45	-0.756	-0.399	-0.0826	0.0422	-3.25	-3.15	-3.33	-0.197	-2.17	0.469	1.46	-2.04	0.551	1.05	0.118	0.542	-0.405	-1.41	0.638	-0.0666	0.177	1.27	-2.29	-0.55	0.282	0.278
chr13:114226609-114226868	-0.932	0.935	1.27	-0.928	-0.578	2.87	-0.438	-3.85	-2.08	-3.23	0.352	0.355	0.82	0.343	-0.121	0.904	1.24	-1.81	-3.16	-0.846	1.49	-0.893	2.6	2.38	0.696	0.252	-2.02	0.8	-0.059	0.702	1.36	-0.611	1.1	-1.08	0.88
chr6:88007096-88007487	-1.31	-0.965	-0.558	-2.61	0.756	-0.0626	-0.884	-0.966	-0.959	-2.53	0.84	1.71	0.854	-0.196	-1.49	-0.389	1.73	-2.69	-1.11	1.23	-2.17	-0.391	-0.0842	-0.225	-0.386	1.46	-1.82	-0.162	-0.25	1.24	0.122	-1.45	0.0697	-0.81	-0.137
chr18:80674778-80675206	-1.31	2.65	2.57	1.04	-1.37	1.75	0.927	1.13	-3.25	-1.69	-0.542	0.103	-0.36	-1.29	-1.02	-1.8	-1.17	-3.29	1.09	0.785	2.6	-0.145	2.04	1.69	-0.0692	-0.552	-3.63	0.903	1.56	-0.142	1.83	-1.19	3.14	-1.11	0.154
chr11:117036162-117036647	-0.7	1.08	1.26	-1.29	-0.142	0.433	-0.882	-0.569	-3.42	-1.94	-0.254	0.221	-0.624	0.429	0.423	0.697	0.0651	-1.66	-1.09	0.529	0.687	-0.0583	1.54	1.06	-1.45	-0.985	-0.178	0.565	0.801	-0.0671	1.16	-1.06	0.516	-0.0433	0.435
chr17:26675077-26675454	-2.04	3.17	3.25	-1.05	-2.51	1.46	-3.35	-1.29	-3.33	-3.91	0.342	0.0626	-0.138	-2.06	-1.84	-1.18	-0.385	-3.42	-0.837	1.51	-0.0837	0.818	1.9	0.789	0.492	1.15	-2.41	0.24	-0.644	0.963	1.23	0.801	2.02	0.417	0.898
chr4:11015656-11015976	0.973	0.000897	-0.181	-3.16	-0.0723	-0.625	0.579	-0.0122	-2.29	-0.0897	0.274	0.47	0.931	2.78	2.82	3.18	-0.0818	-2.49	-0.789	0.85	-0.00446	-0.333	0.552	0.406	1.02	0.211	-1.36	0.283	0.527	0.703	0.508	3.72	-0.855	0.83	-0.207
chr17:5784121-5784343	-0.758	-1.19	0.164	-0.595	-1.8	1.11	-1.53	-1.28	-0.718	-5.76	0.434	-0.681	0.204	-2.11	-1.94	-1.71	0.0982	-2.97	-2.69	-0.868	-1.05	1.39	1.93	0.236	0.73	1.33	0.396	-0.159	-1.08	-0.571	1.12	-2.09	0.943	3.13	0.591
chr2:167206952-167207517	-0.589	1.24	2.93	-2.45	-0.084	0.929	-2.34	-0.225	2.5	-0.985	-0.0199	0.886	-0.00424	-1.26	-1.38	-1.24	-0.57	-2.91	-2.36	1.1	-2.75	0.177	1.69	-0.603	-0.965	-0.942	0.677	0.39	-0.0931	0.5	1.52	-1.82	1.05	-0.342	-0.256
chr15:59719519-59719935	-0.922	-0.596	-0.167	-1.99	-1.15	1.86	-1.5	1.92	1.48	3.12	-0.421	-0.534	0.314	3.07	3.57	2.39	0.214	-3.2	-0.758	1.08	-1.48	3.11	0.832	1.23	0.698	0.425	-2.07	0.349	1.62	-0.362	0.136	2.57	-0.826	-0.776	0.373
chr8:48019139-48019432	1.67	2.45	2.12	-1.88	-0.185	3.34	-3.28	-1.7	-4.25	-2.34	2.12	-0.797	-0.693	-0.56	0.278	-0.712	-0.0547	2.14	-1.48	0.772	-0.164	1.45	1.78	2.64	1.06	-1.3	-0.433	1.3	0.41	0.995	1.66	0.3	0.274	-1.12	-0.487
chr10:120064254-120065489	-1.06	-0.464	-0.704	-1.39	-0.782	-0.86	0.427	-1.94	-0.352	0.282	-0.12	-0.177	-0.536	-0.118	0.175	-0.392	-0.233	-2.93	0.572	0.448	-1.33	-0.169	0.84	-0.524	0.397	0.399	2.23	-0.191	0.978	-0.0835	0.348	-0.197	1.16	-0.322	0.757
chr10:110980958-110981199	-3.62	-2.77	-1.31	-6.36	-2.5	-2.19	1.24	-0.873	1.95	-4.53	0.905	2.24	0.767	-2.41	-2.53	-1.5	2.04	-4.89	-1.63	-0.52	-7.26	-2.05	-2.43	-2.29	1.65	-0.304	-3.15	-0.737	0.00707	-0.269	-2.02	-1.49	-0.533	-0.03	0.83
chr10:110570973-110571843	-0.816	0.0665	0.391	-1.54	-0.691	-0.821	-1.08	-2.13	-2.57	-0.992	0.693	-0.481	0.0178	-0.723	-0.862	-0.552	0.3	-2.34	-1.63	0.827	-1.69	-0.262	0.27	-0.00767	0.345	-0.0989	0.00827	0.358	0.392	-0.0745	-0.0519	1.25	-0.723	0.413	0.16
chr4:136920847-136921091	-1.53	-3.48	-1.63	-6.63	-2.82	-4.89	-2.82	-1.07	-3.2	-1.2	1.85	-0.395	-1.95	0.65	1	-0.0869	1.73	-3.67	-1.17	0.0904	-7.73	-2.61	-1.38	-1.87	-1.57	1.13	0.787	0.472	-0.163	-0.833	-1.71	-0.00587	-1.71	-0.804	-1.19
chr7:87972735-87973663	0.315	-1.4	-0.157	-1.61	0.58	-1.03	-0.476	-1.15	2.12	4.27	0.34	-0.283	0.445	0.706	0.525	0.542	2.2	-1.3	2.6	0.0417	-3.61	1.57	0.198	0.434	0.616	-0.158	0.937	0.139	1.62	0.386	-0.15	2.93	-0.293	0.0395	0.285
chr4:134625698-134626297	-0.822	1.79	0.637	-0.786	-0.544	1.53	-0.654	-2.24	-2.65	-5.23	-0.634	-0.0631	-0.552	-2.57	-2.25	-2.53	2.7	-1.77	-2	0.599	1.6	-0.368	1.96	0.925	0.478	-0.36	-0.759	0.468	-0.47	-0.689	0.585	-2.04	2.05	0.328	0.0317
chr4:132172973-132173191	0.817	-0.74	-0.192	2.43	-1.08	-1.94	-0.432	0.469	-4.31	-6.53	0.275	0.306	0.268	-0.665	-1.51	-2.1	-0.237	0.552	-0.433	1.75	-1.22	-0.627	-0.693	0.835	-0.705	-0.724	-1.75	-0.203	-0.46	-0.738	0.0627	-0.195	-0.3	-0.498	0.728
chr5:106123161-106123533	-2.01	-2.41	-1.31	-2.97	-2.06	0.0467	-1.62	1.7	1.36	-1.66	1.81	1.51	0.112	0.222	-0.627	-0.523	0.0122	-3.5	-0.659	-0.506	-0.676	-1.22	1.19	-0.0162	0.177	-1.18	0.117	-0.933	0.687	0.0316	-0.562	1.03	-0.385	0.051	1.27
chr16:52470326-52470597	-3.2	0.522	1.32	-2.39	-2.8	2.2	-3.18	-1.89	-3.7	3.92	0.177	-1.47	-1.59	-0.945	-0.409	-1.09	-0.627	-4.66	-4.56	-0.367	-0.481	-0.905	2.21	1.13	0.989	-0.949	0.493	0.707	2.57	-0.953	1.94	-0.464	1.49	0.362	0.833
chr8:129406676-129406982	-1.39	-2.37	-1.27	-3.97	-1.67	-3.15	1.07	4.38	-2.16	-5.19	1.58	1.2	-0.762	-3.32	-3.95	-3.52	0.933	-2.55	-1.78	0.00717	-5.53	1.17	0.221	-2.28	-0.0022	1.02	-1.79	-0.264	-0.978	-0.402	0.281	-4	-0.33	1.41	0.623
chr10:41105558-41106002	-1.17	0.612	0.67	-3.27	-1.54	2.7	-1.62	-1.9	-3.74	-2.34	0.497	-0.523	-0.198	-3.2	-3.41	-2.89	-1.55	-4.3	-0.458	0.19	-1.15	1.16	1.28	1.66	0.184	-0.726	-1.7	-0.199	0.743	0.441	0.3	-1.09	0.0893	-0.195	0.317
chr8:13503219-13503632	2.96	-4.08	-3.63	-4.79	0.0191	-4.93	2.19	-0.681	-0.977	-7.49	-1.72	-0.0217	-0.019	-2.92	-3.05	-2.1	0.0913	-0.0942	2.67	-1.02	-5.99	0.38	-1.85	-3.77	-1.44	0.878	0.537	-1.71	-1.99	-0.416	-2.54	-3.37	-2.87	-0.822	-0.514
chr3:87138001-87138244	2.11	-0.394	0.782	-5.56	1.51	1.02	-1.41	-4.07	-1.89	-1.23	-0.925	1.19	0.332	-0.941	-0.802	-1.01	-1.39	-0.944	0.926	0.682	-2.92	1.36	2.25	2.1	1.87	-0.803	-2.61	0.664	1.02	-0.142	0.738	-1.78	0.967	2.62	0.713
chr16:96037101-96037316	1.51	-3.16	-1.94	-4.65	2.01	-1.84	-1.49	-0.53	-3.38	-4.29	-0.709	0.616	1.24	-1.04	-1.24	-1.21	-0.0255	-0.884	0.389	-0.157	-6.27	1.14	-1.34	-1.5	-0.117	0.274	2.46	-0.5	-0.971	-0.335	0.352	-0.373	-1.55	-0.326	-0.164
chr3:109054798-109055013	2.17	0.0709	1.33	-3.82	1.77	3.13	-4.98	-0.233	-2.95	-1.93	0.528	-0.547	0.0761	-1.37	-1.81	-0.574	-0.258	-1.51	-2.97	1.3	-0.198	1.44	2.69	1.33	-0.898	-2.73	-3.49	0.802	0.278	0.0807	1.91	-1.45	1.22	-0.915	0.619
chr9:55927352-55927755	-2.29	-0.48	0.682	-3.06	-3.5	1.09	-0.291	-2.21	-1.21	-2.47	0.161	-0.715	1.73	-2.01	-1.71	-2.32	1.03	-2.79	-0.0271	0.0936	-1.3	-0.0683	1.05	1.35	0.257	-0.0961	-3.39	0.971	-0.321	0.207	1.47	3.38	0.575	-0.668	0.822
chr1:139648110-139648673	2.49	-1.91	-1.33	-4.78	1.63	-0.285	-0.216	-1.61	-0.944	-1.69	0.302	0.749	0.529	0.92	0.176	1.17	0.822	-0.419	2.07	-0.145	-1.39	-0.599	0.862	-0.329	0.81	0.248	-0.871	-0.0404	-0.192	0.182	-0.534	-0.65	-0.578	-0.0139	0.456
chr11:62859296-62861357	-0.247	1.11	0.543	-1.65	1.2	0.325	0.955	-0.82	2.24	-2.87	0.676	0.841	0.62	2.93	2.33	3.69	1.58	-0.293	-0.105	0.237	-1.7	0.409	0.886	0.496	0.434	0.657	-1.35	0.351	-0.278	0.0554	0.41	1.43	0.831	0.491	0.268
chr17:37628993-37629207	-1.73	-0.97	0.468	-3.73	-0.634	1.97	-0.684	-2.94	-0.861	-2.19	0.758	-0.466	2.19	2.12	2.26	2.23	-0.619	-3.41	-3.85	0.433	-2.74	-0.103	1.75	1.13	-0.398	0.327	-1.33	-0.165	-0.048	-0.512	0.465	-0.78	0.739	0.192	0.983
chr1:64385071-64385299	-3.7	-2.41	-0.945	-4.42	-3.93	-0.39	-2.3	-2.78	-0.732	-4.65	-1.65	-0.452	-0.238	-2.6	-2.01	-2.79	-2.25	-2.79	-3.59	0.507	-4.28	-2.64	-0.16	0.729	-1.06	-2.43	-2.84	-0.52	-0.999	0.927	-1.34	-3.6	0.422	-0.715	-0.63
chr2:148314183-148314538	-1.85	-1.26	-1.75	-3.83	1.95	0.636	-0.604	-0.394	0.789	-0.784	-0.509	-0.641	0.18	3.04	2.02	2.39	-0.628	-3.43	-0.743	0.238	-2.69	-2.28	-0.582	0.688	0.378	-1.73	-2.38	-0.0887	0.269	-0.0664	-0.849	-2.32	-1.33	-0.926	-0.6
chr3:9884946-9885257	-2.71	1.45	2.57	-1.06	-1.31	2.37	-0.849	-3.36	-1.42	-2.53	1.98	0.141	-0.558	-3.04	-3.39	-3.1	0.772	-3.16	-2.68	0.421	0.462	0.0642	2.43	1.36	-1.22	1.54	-0.0133	0.422	0.703	-0.278	1.59	0.233	3.27	-0.0117	0.679
chr4:122568958-122569223	-0.54	-3.57	-2.12	-3.73	-1.93	-2.58	-0.932	-0.387	-1.73	-4.13	0.796	0.0653	0.907	-3	-2.88	-3.55	-1.06	-5.38	-1.49	0.614	-5.62	-1.72	-1.11	-1.04	0.316	1.36	-2.24	-0.861	1.19	0.986	-1.06	-0.674	-1.41	1.72	0.97
chr9:65047739-65049359	-0.511	-2.24	-1.18	-2.41	-1.4	-1.44	1.14	-1.77	-0.835	2.79	1.35	0.0004	-0.012	-0.26	0.0547	-0.0444	0.224	-2.38	-0.194	0.751	-5.12	0.0795	-0.391	-0.816	-0.24	0.682	-0.807	-0.161	0.759	-0.388	-0.699	-0.711	-1.37	-0.0323	0.293
chr11:51738746-51738995	-1.96	-0.869	-0.475	-3.12	0.123	-0.947	2.57	-2.21	-3.16	-4.5	0.00111	0.167	0.022	2.83	2.98	3.27	-1.02	-3.26	-2.08	-0.412	-5.6	-0.263	-0.588	-0.843	-0.217	0.313	-0.152	0.361	-1.02	-0.0951	0.96	-2.71	-1.59	0.899	1.16
chr2:28208438-28208667	-1.61	1.85	1.62	-0.483	-2.86	3.14	-2.44	0.479	-5.32	3.24	-1.57	-0.915	0.0175	-1.54	-0.961	-1.69	-0.661	-3.48	0.135	1.3	2.48	-1.74	3.39	0.796	1.17	-0.177	-3.47	0.831	2.06	-0.354	1.91	-1.93	2.19	-0.423	-0.711
chr1:193093074-193094329	-1.11	0.648	1.68	-1.95	-1.45	1.41	-0.688	-1.19	-1.08	-1.22	0.163	0.102	0.31	0.511	0.493	0.673	1.53	-1.83	-0.523	0.347	-0.626	0.983	1.48	0.811	0.472	0.0794	0.993	0.603	1.11	0.401	1.1	2.29	1.87	-0.906	0.546
chr10:116740540-116740692	-0.213	-4.22	-1.72	-5.99	-0.956	-1.86	-2.94	3.38	-4.75	-6.44	0.251	0.515	-0.343	-1.36	-1.41	-0.718	-1.35	-3.81	-2.6	-0.975	-5.85	-1.31	-0.0945	0.374	-1.95	-1.78	-3.64	0.126	-0.862	-0.895	-0.959	-3.06	-0.73	-0.214	-0.438
chr2:153368396-153369437	-0.585	-2.7	-1.74	-2.74	-0.0008	-1.66	-0.938	-0.221	-1.57	1.88	-0.23	-0.0391	0.764	-0.576	-0.887	-0.497	2.4	-1.62	0.295	-0.0395	-2.07	-0.58	0.718	-0.37	0.523	0.186	1.21	-0.372	1.76	0.0061	-1	0.287	-0.0263	-0.166	0.345
chr13:101636107-101636475	-1.06	-0.576	1.22	0.612	-2.06	0.942	0.358	-2.22	-5.45	-2.23	-0.124	0.47	0.717	-1.1	-0.67	-1.69	-1.37	-3.36	-2.33	0.603	1.04	0.634	2.07	1.76	0.159	0.159	-2.71	0.96	0.308	0.955	1.86	0.457	2.42	-0.614	0.137
chr3:148883365-148883625	-3.81	-2.75	-1.67	-5.02	-3.22	-0.5	-0.424	2.21	-2.68	-2.14	1.27	-0.305	0.278	-1.63	-1.52	-1.58	0.1	-3.55	0.889	0.458	-4.37	2.79	0.093	-0.361	0.856	-0.195	-2.67	-0.449	-0.308	0.919	-0.0995	0.349	-1.1	1.04	2.02
chr10:117558141-117558308	-2.69	-1.43	-1.97	-0.132	1.82	-3.07	-1.48	-1.35	-1.74	-6.93	2.17	0.403	-0.909	-0.118	-0.457	0.359	-0.785	-0.584	-4.32	1.04	-2.74	-1.69	-0.943	-1.11	-2.05	-2.3	-3.39	-0.664	-0.792	-1.06	-1.16	0.416	-0.475	-0.114	1.25
chrX:21144691-21145006	0.377	-0.359	0.845	-1.64	0.3	1.61	-2.17	-2.41	-0.848	-1.6	-0.302	-0.246	-0.377	2.57	2.35	1.22	-0.896	-2.66	2.45	0.168	-3.12	1.13	1.46	-0.447	0.828	0.721	0.204	-0.115	1.03	0.155	0.192	-4.18	0.363	-0.954	-1.18
chr8:108028454-108028881	0.919	0.0679	0.866	1.43	3.66	1.4	3.19	-2.53	-3.19	-3.51	1.32	-0.0329	-0.141	2.65	2.05	2.76	0.436	-0.0481	-1.59	0.286	0.556	-0.994	1.84	1.69	-0.423	2.81	-2.76	0.836	0.463	-0.781	1.65	-2.11	2.21	-0.28	-0.0216
chr8:124684021-124684526	-0.7	-0.645	-0.119	-1.34	0.209	2.5	-0.506	-2.18	-0.179	-0.291	1.47	-0.17	0.507	-0.55	-0.0496	-1.51	-0.589	-3.75	-1.83	0.846	-1.03	0.507	2.1	0.779	0.549	1.05	-0.944	0.527	0.613	-0.122	1.06	-0.542	0.376	1.5	0.44
chr5:31874421-31874700	0.186	-0.485	-0.754	-2.74	0.663	-1.04	-0.142	-0.642	-5.48	-5.47	-0.84	-0.00222	-0.335	-0.841	-0.515	-0.657	-1.38	0.208	0.958	1.59	-5.8	0.851	-0.866	-0.662	-0.976	0.314	-2.03	0.793	-1.05	-0.183	0.179	-3.53	-0.452	1.41	0.566
chr11:76424023-76424296	-2.55	-2.13	-0.929	-5	-0.5	-0.648	0.553	2.36	-0.602	0.723	0.828	-0.425	-0.398	-2.21	-3.04	-1.86	-0.806	-5.13	-3.69	0.415	-4.05	-1.04	0.306	0.615	-0.341	0.169	0.529	-0.276	-0.605	-0.411	0.757	-1.2	0.0491	0.509	0.948
chr7:105482546-105482888	-2.57	0.94	1.53	-3.34	2.26	2.49	-2.88	-1.14	-4.61	-3.1	0.114	0.278	-0.921	0.416	-0.0779	1.11	-0.209	-2.25	-0.799	0.441	-0.934	1.59	1.66	2.13	-0.808	-1.08	-2.36	1.32	0.185	0.804	1.27	-0.935	-0.438	0.0995	0.61
chr19:25045846-25046070	-1.01	2.03	1.81	-0.557	-1.01	3.22	0.29	-2.61	-0.426	-5.56	0.851	1.22	1.06	-1.61	-1.4	-1.62	5.12	-3.65	-0.404	0.496	1.64	-0.166	2.45	-0.873	-0.681	-0.249	-0.55	0.672	-1.49	0.521	1.46	-1.4	1.56	-1.16	0.264
chr19:25064671-25065215	4.02	-0.79	0.277	-4.16	2.56	0.513	-0.593	-1.84	-3.62	-2.74	0.399	0.0602	-0.468	-0.466	-0.611	-1.55	-0.808	3.75	2.54	1.2	-2.55	1.99	1.82	1.46	0.0258	0.397	-2.11	0.208	0.176	0.504	1.08	-1.06	1.01	-0.572	0.551
chr2:148347879-148348335	1.34	0.393	0.903	-1.66	0.673	0.956	-0.758	-1.49	-3.44	0.343	1.23	-0.799	0.531	0.107	0.377	0.616	1.7	-2.72	1.56	0.084	0.997	-0.48	1.85	1.77	1.1	0.761	-0.0496	0.64	1.9	-0.146	1.12	-0.791	1.97	-0.384	-0.115
chr7:120340862-120341043	-0.563	-3.44	-2.33	-4.05	0.849	-3.2	-5	-3.79	-0.814	-2.38	-1.74	0.252	-1.64	-2.32	-1.78	-1.79	-3.1	-0.717	-3.35	-1.25	-6.36	-1.24	1.84	-2	-1.07	-2.18	-1.03	-0.632	-1.05	-0.0784	-2.51	-2.05	-1.92	1.82	-1.4
chr2:129721240-129721411	-1.5	1.46	1.53	-0.598	-3.8	1.47	-1.71	-1.55	-3.48	-4.63	0.505	-1.58	-1.28	-1.63	-1.54	-3.49	2.32	-3.72	0.377	-2.08	2.1	-3.16	1.41	-0.729	-0.807	-0.431	-1.59	0.229	0.501	-0.556	1.08	-1.84	1.27	0.198	0.939
chr1:193024425-193025505	0.377	-0.908	0.465	-2.3	-0.816	0.82	-0.222	-1.03	1.61	-0.907	0.0497	0.71	-0.544	0.188	-0.142	0.68	0.833	-1.07	1.88	-0.272	-0.893	-1.74	0.203	0.141	-0.019	-0.21	1.16	0.191	-0.0785	-0.127	0.515	0.363	-0.18	0.663	-0.0887
chr16:24151942-24152263	-0.972	1.31	1.3	-2.53	-1.75	1.75	-0.886	-2.66	-1.37	-0.538	0.549	0.0299	0.69	-1.04	-1.19	-1.44	0.232	-2.93	-1.93	-0.599	-1.16	2.64	1.04	-0.768	-0.52	-0.699	-2.03	0.562	0.458	0.262	1.34	-0.217	0.261	0.444	0.757
chr15:39788753-39789070	-1.88	-0.675	0.17	-5.32	0.832	0.744	-1.47	-1.45	-1.86	-2.15	-0.462	0.146	-0.678	-1.51	-1.82	-2.23	0.786	-3.34	-1.59	0.534	-4.39	1.77	1.1	-0.0731	-2.17	0.272	-0.0203	0.626	-0.587	-0.416	0.93	-1.92	-1.08	-0.477	0.733
chr8:40736314-40736894	-0.876	-2.14	-0.46	-5.21	-1.62	-0.578	0.364	2.39	-3.22	-1.39	0.574	-0.387	1.74	-1.78	-0.828	-1.72	-1.73	-3.1	1.19	-0.0554	-5.32	0.366	0.439	0.227	-0.233	0.27	-0.271	-0.0836	0.559	-0.0324	0.363	3.87	-0.886	2.4	0.217
chr7:50799714-50799934	2.81	0.132	-1.4	-3.3	0.641	1.91	0.892	-1.36	-1.06	-1.82	-0.0767	-0.519	1.03	-0.449	-0.267	-0.185	-1.06	0.859	5	-0.923	-1.28	1.38	-1.1	1.44	-2.1	-0.267	0.765	-0.727	-1.16	-0.382	-1.47	-2.13	-1.95	-0.495	-0.196
chr5:139160487-139160701	0.992	-2.72	-2.33	-4.66	4.27	-2.2	-1.28	-2.29	-2.01	-4.62	-0.535	2.32	-1.6	-1.95	-1.94	-1.64	-3.34	-0.833	-1.94	-0.634	-5.87	-0.123	-0.322	-1.35	0.883	-1.36	-3.26	-0.491	0.604	0.359	-1.08	3.51	-0.525	0.737	-0.569
chr17:84548292-84548590	-0.384	-1.98	-1.05	-3.99	-0.165	-1.06	-2.32	-2.99	-1.76	2.62	-0.876	0.172	-1.42	2.51	1.79	1.91	-2.15	0.491	-0.316	0.485	-3.11	1.06	-0.573	-1.39	1.04	-0.19	-3.87	0.041	2.69	0.918	-0.0757	1.7	0.431	-1.02	0.658
chr11:59340325-59341695	1.06	-0.217	0.00616	-3.16	1.93	1.33	-1.81	-0.147	2.33	-1.39	-0.285	0.443	0.0816	0.352	0.362	0.773	0.754	-0.0411	-0.11	0.0749	-2.34	0.864	0.205	1.27	0.0155	-1.1	0.143	0.0806	0.113	-0.174	0.437	1.2	-0.511	0.131	0.0028
chr1:153093360-153093531	1.39	-4.24	-2.42	-5.15	0.319	-2.14	-1.35	-1.77	-2.83	4.67	-1.51	-0.499	-0.596	1.94	1.55	1.79	-2.7	0.201	0.972	1.27	-5.34	-2.26	-0.579	-0.0801	0.307	0.263	-1.25	0.346	2.59	-0.195	-1.45	0.357	0.00481	-1.86	-1.36
chr13:73596713-73596996	0.807	-0.405	-0.289	-1.36	0.546	1.08	-1.13	-2.51	1.6	-2.14	0.478	-0.594	-0.79	0.649	0.807	0.701	-0.109	0.178	-0.665	-0.447	-1.91	-0.43	0.869	0.446	-0.729	-0.329	2.84	-0.0947	0.135	0.601	0.119	-0.486	0.288	0.524	-0.885
chr14:32497492-32497721	3.49	-2.32	-0.588	-3.79	-0.0569	-2.09	-0.69	0.155	-5.66	0.00446	-1.71	0.424	0.354	0.703	-0.173	0.559	-1.31	3.88	3.58	-0.891	-7.64	-2	-1.69	-1.06	-0.565	1.82	-2.49	0.221	0.00742	0.743	-0.712	2.03	-1	-0.9	-0.79
chr8:82838265-82838478	2	1.12	1.83	-0.391	-1.55	-0.846	-1.52	-2.82	-3.89	0.339	0.614	-0.969	-0.854	-0.6	-0.159	-1.58	-0.133	-2.13	-3.35	0.933	-1.86	0.856	0.694	-1.81	-1.35	0.033	-1.12	0.554	1.61	-0.652	0.326	-0.277	-1.38	0.912	0.945
chr6:54761519-54762072	-0.595	-0.788	0.702	-1.81	-1.44	1.89	-0.429	-1.53	-3.21	1.39	0.256	0.471	-0.814	2.32	2.12	1.87	0.58	-2.83	-0.724	0.24	-1.62	0.118	1.47	0.794	-1.29	0.0283	-1.3	0.466	1.11	-0.183	0.767	1.28	0.422	-0.295	0.0624
chr17:50471126-50471496	-2.61	1.48	1.18	-0.176	-2.98	-0.106	0.74	-2.39	-1.29	-4.23	0.896	-0.173	0.864	-0.581	0.027	-0.665	1.16	-3.05	-1.94	-1.07	-0.114	-2.65	0.578	0.546	0.35	2.25	-3.18	0.759	-0.978	-0.275	1.46	-2.36	0.675	-0.403	0.765
chr2:28257358-28258133	-0.108	0.126	2.03	-1.02	0.192	2.58	-0.545	1.65	-1.52	-2.4	-0.542	0.0662	-0.525	-0.118	-0.668	-0.871	1.49	-1.53	-0.613	0.632	-0.704	0.226	1.7	1.15	0.107	0.631	1.81	0.00811	0.144	0.0731	0.916	-0.552	0.946	1.64	0.581
chr8:12041639-12041852	-0.701	-0.567	-0.782	-3.33	-3.11	-1.51	0.494	-1.68	-1.91	-4.95	-0.0516	0.492	-0.0371	-0.0872	0.665	-0.577	-1.5	-2.18	-0.281	-0.85	-3.05	-1.45	0.0584	-0.378	-1.34	-0.433	-3.15	0.8	-1.32	0.0506	-0.183	-2.93	0.125	-1.59	-0.416
[truncated: 1,399 more rows]

## Sheet: constitutive_promoters
Region	BU0001 Arid3a_primary	BU0011 Ehf_primary	BU0012 Elf3_primary	BU0020 Gabpa_primary	BU0033 Irf3_primary	BU0039 Klf7_primary	BU0058 Sfpi1_primary	BU0093 Zfp105_primary	BU0116 Elf3_secondary	BU0119 Foxa2_secondary	BU0123 Foxl1_secondary	BU0129 Glis2_secondary	BU0141 Isgf3g_secondary	BU0148 Mtf1_secondary	BU0162 Sfpi1_secondary	BU0182 Srf_secondary	BU0186 Tcf3_secondary	BU0192 Tcfap2e_secondary	MA0004.1 Arnt	MA0028.1 ELK1	MA0039.2 Klf4	MA0050.1 IRF1	MA0051.1 IRF2	MA0060.1 NFYA	MA0062.2 GABPA	MA0068.1 Pax4	MA0076.1 ELK4	MA0080.2 SPI1	MA0081.1 SPIB	MA0098.1 ETS1	MA0107.1 RELA	MA0136.1 ELF5	MA0152.1 NFATC2	MA0156.1 FEV
[truncated: 336 more rows]

[truncated: 2 more sheets: induced_promoters, repressed_promoters]
