# Supplementary material for: A Large Fraction of Extragenic RNA Pol II Transcription Sites Overlap Enhancers
Source: PLoS Biol. 2010 May 11;8(5):e1000384. doi: 10.1371/journal.pbio.1000384 (PMC2867938; doi:10.1371/journal.pbio.1000384)
Supplement: Table S9 — Primers used in this study. Primers used are shown with reference to each figure. (0.04 MB XLS) [file pbio.1000384.s017.xls]

## Sheet: PRIMERS
	EXTRAGENIC PEAK			mRNA
	PRIMER NAME	SENSE	ANTISENSE		SENSE	ANTISENSE
FIG. 2A	CCL5 P-1	GGCCCTACTGACAAGGTGAC	GAGCTGTCCTGTGTGGTGAA	CCL5	ACCATATGGCTCGGACACCACT	ACCCACTTCTTCTCTGGGTTGG
	CCL5 P-2	TTGCTGTCTGGTCTTTCACC	TAAGCATGTGTTGGGTGTGG
	CCL5 P-3	TAGTTCCTCCCTGGTGATGC	CAGTTTGAACCCGAGCTTGT
FIG. 2B	CXCL11 P-1	CTTTCAGCTCCCAGAGATCG	AACTAGACCAGCCGGAATTG	CXCL11	GCTGCTGAGATGAACAGGAA	ACTTTGTCGCAGCCGTTACT
	CXCL11 P-2	TACGGTGGTTCACACCTTCA	CTTCCTCCTCTGCTCCACAC
				TBP	CTGGAATTGTACCGCAGCTT	TCCTGTGCACACCATTTTTC
FIG. 2C	PRIMER NAME	SENSE	ANTISENSE
	CCL5 TSS	ACGGCTACCCTGTCATCACT	CGGCACCAGTTCACAATAAG
	CCL5 UPS A	GGAGGCTGGGTCAAGATAGA	CCCAGGAGTTGGAGCTTAGA
	CCL5 UPS B	CACCGCTTTCATCGTATCCT	TAGGCTGAAAAGCAGGGAAG
	CXCL11 TSS	GAAGCTACGGGCACCAAATA	TCCTCAGGTTCAGCCTTCCT
	CXCL11 UPS A	CTCACATGAGCCAGGAATCA	AGCTCACATGGACCACACTG
	CXCL11 UPS B	CTTTCAGCTCCCAGAGATCG	AGACGATCGGCATCAACTTC
	ACTB 5'	ACTGGGACGACATGGAGAAG	AAGGGTTACCCGGGATACTG
	EXTRAGENIC PEAK			mRNA
FIG. 2D	PRIMER NAME	SENSE	ANTISENSE		SENSE	ANTISENSE
	Ikzf1 P-1	GCGCTTCCCACAGCTATAAG	TGAGTGAGAAGTGGGCTGTG	Ikzf1	CCTGAAGACAATGGATGTCG	TCTGCTGTGCTCCAGAGGTA
	B3gnt2 P-1	CAAGGTTGGCTTCCTCACAT	CCTGCTGATTTCTGGTCACA	B3gnt2	CTGCCGGTCCTCAGTTTCTA	TGACGGGAGATTGACATCAG
	Trim25 P-1	ATTTCTCTCGCCGTTTCCTT	ATGATCAATTGGTCGCCTTC	Trim25	GAGATCGCAGTGAAGACGTG	CCAAGCAGATATGGCAGATG
	Zcchc2 P-1	TCATCAGCTGTGTCCCAGAC	CCTGGTTGCCACTGAGATTT	Zcchc2	TCTGCTGAAAAACGGAGCTT	TGTCCAGATCCAATGTCCAA
	Agfg1 P-1	AAGAAGGAAGGTGGCTTGGT	AATACACAGGGGAAGGAGCA	Agfg1	GCTCCAGCTCCTCAGTCAAC	GATCCAGCACTTCCACCTGT
	EXTRAGENIC PEAK			mRNA
FIG. 3A	PRIMER NAME	SENSE	ANTISENSE		SENSE	ANTISENSE
	CCL5 P-1	GGCCCTACTGACAAGGTGAC	GAGCTGTCCTGTGTGGTGAA
	CCL5 P-2	TTGCTGTCTGGTCTTTCACC	TAAGCATGTGTTGGGTGTGG
	CCL5 P-3	TAGTTCCTCCCTGGTGATGC	CAGTTTGAACCCGAGCTTGT
				TBP	CTGGAATTGTACCGCAGCTT	TCCTGTGCACACCATTTTTC
	EXTRAGENIC PEAK			mRNA
FIG. 3B / 3D	PRIMER NAME	SENSE	ANTISENSE		SENSE	ANTISENSE
	CCL5 P-1	GGCCCTACTGACAAGGTGAC	GAGCTGTCCTGTGTGGTGAA	CCL5	ACCATATGGCTCGGACACCACT	ACCCACTTCTTCTCTGGGTTGG
	CXCL11 P-1	CTTTCAGCTCCCAGAGATCG	AACTAGACCAGCCGGAATTG	CXCL11	GCTGCTGAGATGAACAGGAA	ACTTTGTCGCAGCCGTTACT
	NEAT1	GTCTTGCGCTTGCTATGAGA	ATTCAGTGGCAAAGCACTCA
				TBP	CTGGAATTGTACCGCAGCTT	TCCTGTGCACACCATTTTTC
				NUCLEOLIN	TGGAGATCACAACAGCCAAA	CTTCTTCCGTTTTCCAGGTG
	REVERSE Primers CCL5
	PRIMER NAME	SEEQUENCE
FIG. 3C	CCL5 REV1	GTGCTCTGCAGCTCAGGC
	CCL5 REV2	ACTGAAATCACCCTTGGA
	CCL5 REV3	ATTGGTCTTCACTTGGCA
	CCL5 REV4	GGAGTCAAGGGATCTGAT
	CCL5 REV5	ACAGGAGGATGCCTAACA
	CCL5 REV6	TCTAAGCTCCAACTCCTG
FIG. 7A	PRIMER NAME	SENSE	ANTISENSE
	CCL5 TSS	ACGGCTACCCTGTCATCACT	CGGCACCAGTTCACAATAAG
	UPS CCL5 1	GGAGGCTGGGTCAAGATAGA	CCCAGGAGTTGGAGCTTAGA
	UPS CCL5 2	GGCTCAGAACACATTGCAGA	CACCCCGTCTCTAAGGAGTC
	UPS CCL5 3	CACCGCTTTCATCGTATCCT	TAGGCTGAAAAGCAGGGAAG
	UPS CCL5 4	GGGCCTCCACTAGCTCTTCT	CTGTGACCCAAGCACAGTTC
	UPS CCL5 5	AGGTCTTCGAACCCCTGTTT	CCCACTCTGGCATTCCTAAC
FIG. 7B	PRIMER NAME	SENSE	ANTISENSE
	CCL5	CTGGACTGGAGGGCAGTTAG	CAGGGTAGCAGAGGAAGTGC
	IL6	AGGAGTGTGAGGCAGAGAGC	GTCTCCTCTCCGGACTTGTG
	IkBa	AGAGGGCTGGGGTTACTGAG	CTAGAAAAAGAACTGGCTCGTCC
	CD40	CTTGTTGACAGCGGTGAGTG	AGCCCACCTCATTTGTGTGT
FIG. 7C	PRIMER NAME	SENSE	ANTISENSE
	UPS CXCL11 TSS	GAAGCTACGGGCACCAAATA	TCCTCAGGTTCAGCCTTCCT
	UPS CXCL11 1	GCTTTGGTCTCCAGACTTGC	CACGCTGCAAGTCTTCTTGT
	UPS CXCL11 2	CCTCCCCACCTCTTTTCACT	ACAGCAGGCGCTCTTTTAAC
	UPS CXCL11 3	GGTGTATCTGACCGGGAGTG	AGGATTAGGCCAACCTGAGC
	UPS CXCL11 4	CTCACATGAGCCAGGAATCA	AGCTCACATGGACCACACTG
	UPS CXCL11 5	CTTTCAGCTCCCAGAGATCG	AGACGATCGGCATCAACTTC
	UPS CXCL11 6	CTCTTTTGGCTGAACCAAGG	CACAACAGTGCCCTCAGAGA
	EXTRAGENIC PEAK			mRNA
SUPPL. FIG 2	PRIMER NAME	SENSE	ANTISENSE		SENSE	ANTISENSE
	Trim25 P-1	ATTTCTCTCGCCGTTTCCTT	ATGATCAATTGGTCGCCTTC	Trim25	GAGATCGCAGTGAAGACGTG	CCAAGCAGATATGGCAGATG
	Ikzf1 P-1	GCGCTTCCCACAGCTATAAG	TGAGTGAGAAGTGGGCTGTG	Ikzf1	CCTGAAGACAATGGATGTCG	TCTGCTGTGCTCCAGAGGTA
	Agfg1 P-1	AAGAAGGAAGGTGGCTTGGT	AATACACAGGGGAAGGAGCA	Agfg1	GCTCCAGCTCCTCAGTCAAC	GATCCAGCACTTCCACCTGT
	IFIH P-1	TCTTGGGCCAGTGAGATAGC	GAGTGGGGAAAGTGGTGTGT	IFIH	GGCCATTCAAATGGAGAAAA	CTTGTCGCTGTCATTGAGGA
	SLFN10 P-1	TTCTCCCACCCTTGATCACT	CAGGACCTCTGGAAGAGCAG	SLFN10	CAGAGGCAGCTTCCAAAGAT	TCATGCTCGAAACACAGCTC
	B3gnt2 P-1	CAAGGTTGGCTTCCTCACAT	CCTGCTGATTTCTGGTCACA	B3gnt2	CTGCCGGTCCTCAGTTTCTA	TGACGGGAGATTGACATCAG
				TBP	CTGGAATTGTACCGCAGCTT	TCCTGTGCACACCATTTTTC
	3C assay
	LIBRARY
SUPPL FIG 5		SENSE	ANTISENSE
CXCL11	CXCL11 #1	AGGAGCTAATTCCGATGCAA	TATGGTTAGGCTCCCAGCAC
	CXCL11 #2	TGGGTATGGGTTCCTTCTTG	ACACCCACACAATCCACTGA
	CXCL11 ANCHOR SITE	CAGTCGCTGGTGATCTGTTC	TGTGACAAGCCAAGCCATTA
	CXCL11 #3	AACCCCAAAATGAGGGTGAT	GGGGTGGTCAGTCAGACAGT
	CXCL11 #4	GAGACCCCGTCTCAAACAAA	AATCGGCAGTGACTGATTCC
	CXCL11 #5	CCCTCGGCATTTGCATACTA	CCCAAAGGCTGCAATCTAAA
	CXCL11 #6	TTTCTGAGATCGAGGCCAGT	ATAAGATGCCCCCTTCTGGT
	EXPERIMENTAL PRIMERS
		ANCHOR (CONSTANT)	SENSE
	CXCL11 #1	CAGTCGCTGGTGATCTGTTC	AGGAGCTAATTCCGATGCAA
	CXCL11 #2		TGGGTATGGGTTCCTTCTTG
	CXCL11 #3		AACCCCAAAATGAGGGTGAT
	CXCL11 #4		GAGACCCCGTCTCAAACAAA
	CXCL11 #5		CCCTCGGCATTTGCATACTA
	CXCL11 #6		TTTCTGAGATCGAGGCCAGT
	3C ASSAY
	LIBRARY
SUPPL FIG 5		SENSE	ANTISENSE
CCL5	CCL5 #1	TTAGCTCCAGGGCTATCTGC	GAAGCCAGCCACTTATGCTC
	CCL5 #2	GGGATGTGGAGAAAGACAGG	ACGCTTGTAATCCCAGCACT
	CCL5 #3	GGAAGAGCAAGTGGCAGAAG	TTCACAACTGCATGGGAGAG
	CCL5 #4	AAGGAATCCACAGGAACACG	CGGCACATAAAAGCACTCAT
	CCL5 ANCHOR SITE	GCAGAAATGGCTCAGAGGAC	TTTCAGGCCCCTCTTAGGAT
	CCL5 #5	ACATGCGGTGTGTTTGTGAT	AACTGAGGGGTCATGCTCTG
	CCL5 #6	GAGCACTCCACAGCCATGTA	ATGGCAGTCTATGGGCAGAC
	CCL5 #7	GATAGCATCCCCTGGAGTGA	GCAGTCTCGTCTGTGCATGT
	CCL5 #8	CACAACCATCCACAATTCCA	CTGCTGCTGTGAGCTCAGTT
	EXPERIMENTAL PRIMERS
		ANCHOR (CONSTANT)	SENSE
	CCL5 #1	GCAGAAATGGCTCAGAGGAC	TTAGCTCCAGGGCTATCTGC
	CCL5 #2		GGGATGTGGAGAAAGACAGG
	CCL5 #3		GGAAGAGCAAGTGGCAGAAG
	CCL5 #4		AAGGAATCCACAGGAACACG
	CCL5 #5		ACATGCGGTGTGTTTGTGAT
	CCL5 #6		GAGCACTCCACAGCCATGTA
	CCL5 #7		GATAGCATCCCCTGGAGTGA
	CCL5 #8		CACAACCATCCACAATTCCA
