# Supplementary material for: A Large Fraction of Extragenic RNA Pol II Transcription Sites Overlap Enhancers
Source: PLoS Biol. 2010 May 11;8(5):e1000384. doi: 10.1371/journal.pbio.1000384 (PMC2867938; doi:10.1371/journal.pbio.1000384)
Supplement: Table S10 — Regions used in the luciferase assay and relative cloning primers. (0.02 MB XLS) [file pbio.1000384.s018.xls]

## Sheet: cloning primers
Genomic regions (mm9 coordinates)	Cloning primers for pGL3 promoter vector
	SENSE	ANTISENSE
chr11: 83,348,060-83,348,522	TTGCTAGCGGAGTTCACAAACCTGGCAGCT	TTGAGCTCCAGATTCCAGTTTGCATATGG
chr 11: 53,577,179-53,577,635	CGGGTACCCGGATCAGGAATGTGGAAGT	CGGAGCTCCAGGCTGAAGTCACACAGGA
chr 1: 107,868,142 -107,868,999	AACCCACAGGTTGAGAATGG	GAGTTGGGAATCCTTGGTGA
chr11: 44,317,363-44,317,863	CGGGTACCCAGGACCTCTGGAAGAGCAG	CGGAGCTCACAGACATCCTTTGGCATCC
chr5: 92,804,241-92,804,723	CGGGTACCCTGTCTCCGGTTGGTTTTGT	CGGAGCTCCGACTCTTCCAGTCGGTCTC
chr11: 82,859,072-82,859,501	CGGGTACCTCCGGAGATACTCCATTTATGC	CGGAGCTCAAAGGCTTGGCAATGTATGC
